# Supplementary material for: Single-cell analysis reveals immune remodeling of monocytes, NK cells, T cell exhaustion, and Galectin-9–associated depletion of gamma delta and mucosal-associated invariant T cells in Long COVID with ME/CFS
Source: Front Immunol. 2026 Feb 25;17:1745933. doi: 10.3389/fimmu.2026.1745933 (PMC12975919; doi:10.3389/fimmu.2026.1745933)
Supplement: Supplementary file 2 [file Table1.xlsx]

## Sheet: Cluster_0
cluster	source	pathway	NES	pval	padj	direction	leadingEdge	log2err	ES	size
0	Reactome	REACTOME_PROCESSING_OF_CAPPED_INTRON_CONTAINING_PRE_MRNA	2.52204	2.17014e-24	2.27648e-21	Up in LC	TRA2B, WTAP, WBP11, HNRNPL, SDE2, BCAS2, RBM39, HNRNPM, IK, SNRPA1, SNIP1, HNRNPA3, RANBP2, PRPF8, SMNDC1, SNRPD1, MAGOH, DHX9, RBM42, HNRNPH1, CRNKL1, PCBP2, SEH1L, SRSF6, SLU7, SNU13, SNRPB2, CPSF6, SMU1, NUP88, SNRPB, CLP1, SNRPG, PPIL4, POLR2D, PHF5A, SRRM1, STEEP1, SRSF11, HNRNPU, DDX5, PTBP1, XAB2, CWC15, RNPS1, HNRNPA1, NXT1, SLBP, YBX1, SNW1, U2SURP, PRPF3, SRSF7, U2AF1, CSTF2T, POLDIP3, …	1.27903	0.603258	279
0	Hallmark	HALLMARK_TNFA_SIGNALING_VIA_NFKB	2.67166	7.15956e-23	3.75519e-20	Up in LC	JUN, ZBTB10, DUSP1, PER1, BTG3, IRS2, RELB, CCNL1, PPP1R15A, KLF6, CD69, TIPARP, FOSL2, FOS, BTG2, TNFAIP3, NR4A2, KLF9, DUSP5, NFKBIE, SLC2A3, MXD1, SOCS3, CD83, BCL6, SGK1, EIF1, RNF19B, RHOB, PTGER4, TNIP1, RELA, JUNB, BIRC3, REL, AREG, PLK2, ABCA1, BCL3, BTG1, CD44, LDLR, SLC16A6, TRAF1, RIPK2, NR4A3, SNN, NFE2L2, NAMPT, SQSTM1, IRF1, NFIL3, FOSB, ZC3H12A, TUBB2A, PNRC1, BHLHE40, IER5, STAT5A…	1.2379	0.671416	174
0	Reactome	REACTOME_MRNA_SPLICING	2.58221	4.59297e-22	1.60601e-19	Up in LC	TRA2B, WBP11, HNRNPL, SDE2, BCAS2, RBM39, HNRNPM, IK, SNRPA1, SNIP1, HNRNPA3, PRPF8, SMNDC1, SNRPD1, MAGOH, DHX9, RBM42, HNRNPH1, CRNKL1, PCBP2, SRSF6, SLU7, SNU13, SNRPB2, SMU1, SNRPB, SNRPG, PPIL4, POLR2D, PHF5A, SRRM1, STEEP1, SRSF11, HNRNPU, DDX5, PTBP1, XAB2, CWC15, RNPS1, HNRNPA1, YBX1, SNW1, U2SURP, PRPF3, SRSF7, U2AF1, BUD31, SART1, SF1, NCBP1, LSM6, HNRNPK, TCERG1, DHX35, POLR2A, POLR2C,…	1.21254	0.63334	211
0	Hallmark	HALLMARK_MYC_TARGETS_V1	2.45093	1.69728e-17	4.4511e-15	Up in LC	IFRD1, ETF1, SLC25A3, EIF4H, TRA2B, EIF1AX, PSMA6, DDX21, RRM1, PSMC6, SNRPA1, NAP1L1, HNRNPA3, PSMD7, SNRPD1, CCT2, KPNA2, EIF4A1, HSP90AB1, PTGES3, NPM1, GSPT1, PSMA2, CNBP, RAD23B, SNRPB2, MCM6, PSMC4, SNRPG, XRCC6, LDHA, HNRNPU, G3BP1, MAD2L1, RNPS1, HNRNPA1, ABCE1, PABPC1, CTPS1, NOLC1, SRSF7, U2AF1, PSMB2, PWP1, UBE2L3, YWHAE, SERBP1, NCBP1, ILF2, SYNCRIP, EIF3B, GLO1, TARDBP, HNRNPD, USP1,…	1.07687	0.603963	199
0	Reactome	REACTOME_DEUBIQUITINATION	2.06827	2.86651e-11	6.01395e-09	Up in LC	HIF1A, TOMM20, BECN1, PSMA6, WDR48, TNFAIP3, USP9X, VDAC2, PSMC6, SIAH2, NOD2, PSMD7, USP16, MDM2, PSMA2, PSMB7, JOSD1, TNIP1, RAD23B, PSMC2, TNIP3, USP7, PSMD6, PSMD12, BIRC3, PSMC4, TNKS2, OTUB1, PSMD2, H2BC17, TRAF6, PSMB2, PSMA3, OGT, PSMC1, POLB, TADA2B, USP10, RIPK2, USP14, ATXN7, TRAF3, RHOA, USP42, USP11, VCPIP1, NFRKB, USP3, SUDS3, USP30, VCP, OTUD3, H2BC5, NFKBIA, FKBP8, PSMB4, PSMD11, …	0.863415	0.500867	244
0	Reactome	REACTOME_UB_SPECIFIC_PROCESSING_PROTEASES	2.18401	6.37608e-11	1.11475e-08	Up in LC	HIF1A, TOMM20, BECN1, PSMA6, WDR48, USP9X, VDAC2, PSMC6, SIAH2, PSMD7, USP16, MDM2, PSMA2, PSMB7, PSMC2, USP7, PSMD6, PSMD12, BIRC3, PSMC4, TNKS2, OTUB1, PSMD2, H2BC17, TRAF6, PSMB2, PSMA3, PSMC1, POLB, TADA2B, USP10, USP14, ATXN7, USP42, USP11, USP3, SUDS3, USP30, H2BC5, NFKBIA, FKBP8, PSMB4, PSMD11, USP48, H2AC8, H2AC20, UBC, MDM4, IKBKG, H2AC15, H2BC4, RNF146, MUL1, CYLD, USP22, PSMB1, PSMA4, …	0.839089	0.551487	168
0	Hallmark	HALLMARK_MTORC1_SIGNALING	2.02981	1.45789e-09	2.18475e-07	Up in LC	IDI1, IFRD1, ETF1, SLC2A1, CXCR4, PPP1R15A, HSPA9, PNO1, MTHFD2, UBE2D3, BTG2, RPN1, PSMC6, RAB1A, SLC2A3, ELOVL5, CYP51A1, TFRC, SLC7A5, DDIT3, PSMC2, PSMD12, PSMC4, UFM1, ACSL3, RIT1, LDHA, CALR, EDEM1, ATP2A2, GPI, PSMA3, XBP1, LDLR, HSPA5, NAMPT, SQSTM1, SC5D, NFIL3, BHLHE40, TBK1, SLC1A4, WARS1, YKT6, COPS5, PGK1, ELOVL6, TOMM40, PSMA4, EIF2S2, MCM4, QDPR, TCEA1, INSIG1, DDX39A	0.788187	0.500206	196
0	Reactome	REACTOME_HIV_INFECTION	2.01087	2.05226e-09	2.69102e-07	Up in LC	CXCR4, VPS37B, PSMA6, CCNT1, CCNK, GTF2B, PSMC6, RNMT, RANBP2, PSMD7, SEH1L, NPM1, PSMA2, PSMB7, PSMC2, PSMD6, ARF1, SKP1, FURIN, PSMD12, NUP88, PSMC4, POLR2D, HLA-A, XRCC6, PSMD2, AP1G1, SUPT5H, ELOC, TAF9, PSMB2, PSMA3, PSMC1, NCBP1, PSIP1, TAF4B, CDK7, CD247, NUP98, POLR2A, NELFE, POLR2C, POLR2K, CD28, NUP153, GTF2A2, PSMB4, TBP, PSMD11, NUP107, NUP54, UBC, NUP93, TAF13, RNGTT, NUP214, PSMB1, …	0.774939	0.493208	211
0	Reactome	REACTOME_CLASS_I_MHC_MEDIATED_ANTIGEN_PROCESSING_PRESENTATION	1.82815	3.37059e-09	3.92861e-07	Up in LC	PDIA3, BECN1, PSMA6, UBE2D3, ZNRF2, HERC5, PSMC6, SIAH2, MYLIP, RNF7, PSMD7, FBXO7, RBBP6, MKRN1, SOCS3, RNF19B, SIAH1, PSMA2, UBE2G1, PSMB7, PSMC2, PSMD6, SKP1, UBE2A, PSMD12, PSMC4, RNF114, RLIM, HLA-A, FBXL3, RNF19A, MEX3C, UBE2B, PSMD2, CALR, RNF34, UBE2N, DCAF1, TRIM21, FBXL5, ELOC, WSB1, PSMB2, PSMA3, CBLB, UBE2L3, PSMC1, HSPA5, HLA-B, ATG14, UBE2S, VHL, RNF4, KLHL11, S100A9, CUL3, PSMB4, U…	0.774939	0.426584	343
0	Reactome	REACTOME_CIRCADIAN_CLOCK	2.19112	5.26963e-09	5.08697e-07	Up in LC	PER1, CRY2, PPP1CB, CRY1, PSMA6, PSMC6, PSMD7, CRTC2, CSNK1E, PSMA2, PSMB7, PSMC2, PSMD6, BMAL1, SKP1, PSMD12, PSMC4, FBXL3, PPP1CC, PSMD2, MEF2D, SIRT1, PSMB2, PSMA3, PSMC1, NAMPT, BHLHE40, CREM, PSMB4, PSMD11, UBC, USP46, RXRA, CUL1, PSMB1, PSMA4, PSMC3, SMARCD3	0.761461	0.594493	104
0	Reactome	REACTOME_M_PHASE	1.80943	5.33428e-09	5.08697e-07	Up in LC	PPP2CA, MAPRE1, PSMA6, HAUS2, H2AZ2, TUBA1A, CLIP1, PSMC6, RAB1A, HAUS3, SUMO1, RANBP2, IST1, PSMD7, MASTL, CENPC, DYNLL2, HSP90AA1, LBR, RAD21, SEH1L, CSNK1E, NDEL1, H3-3B, NCAPH2, PSMA2, PSMB7, PSMC2, PSMD6, HAUS6, H3C1, PSMD12, NUP88, PSMC4, NDC80, PPP1CC, EML4, MAD2L1, PSMD2, CENPN, KMT5A, H2BC17, MZT1, PTTG1, YWHAG, PPP2R5A, B9D2, PSMB2, PSMA3, YWHAE, AHCTF1, PLK4, PSMC1, NUP98, UBE2S, CENPM…	0.761461	0.420018	363
0	Reactome	REACTOME_ANTIVIRAL_MECHANISM_BY_IFN_STIMULATED_GENES	2.03985	2.34497e-08	2.0499e-06	Up in LC	PPP2CA, BECN1, HERC5, TUBA1A, SUMO1, RANBP2, DHX9, KPNA2, EIF4A1, PPM1B, PDE12, SEH1L, NPM1, MX1, EIF4A2, FANCL, NUP88, ILF3, ABCE1, UBE2N, KPNA3, EIF2AK2, PPP2R5A, EIF4G1, ILF2, ARIH1, STAT3, NUP98, TUBB2A, PPP2R1B, ADAR, NUP153, SNCA, PPP2R1A, EIF4G2, NUP107, NUP54, UBC, DNAJC3, IKBKG, NUP93, NUP214, KPNB1, EIF2S2, SEC13, NUP35, ISG15, FANCG, TUBB4A, NUP133, MAPT, CDK1	0.733762	0.529518	140
0	Reactome	REACTOME_DEGRADATION_OF_CRY_AND_PER_PROTEINS	2.29022	3.58701e-08	2.89444e-06	Up in LC	PER1, CRY2, CRY1, PSMA6, PSMC6, PSMD7, PSMA2, PSMB7, PSMC2, PSMD6, SKP1, PSMD12, PSMC4, FBXL3, PSMD2, PSMB2, PSMA3, PSMC1, PSMB4, PSMD11, UBC, CUL1, PSMB1, PSMA4, PSMC3	0.719513	0.712885	48
0	Hallmark	HALLMARK_G2M_CHECKPOINT	1.9339	5.16155e-08	3.86747e-06	Up in LC	DBF4, HIF1A, TRA2B, CCNT1, H2AZ2, SNRPD1, KPNA2, CHEK1, LBR, AMD1, RAD21, SFPQ, YTHDC1, DKC1, SLC7A5, GSPT1, RAD23B, MCM6, ILF3, NDC80, HNRNPU, G3BP1, MAD2L1, TOP1, RBM14, KMT5A, EWSR1, PTTG1, HMGB3, NCL, BCL3, UPF1, NOLC1, DMD, PLK4, SYNCRIP, NUP98, UBE2S, HNRNPD, CDKN3, SLC12A2, SLC7A1, KIF5B, CUL3, RPS6KA5, E2F2, SUV39H1, CUL1, MKI67, KPNB1, SMARCC1, WRN, ORC6, DDX39A, CKS1B, CDC27, INCENP, BU…	0.719513	0.479295	192
0	Reactome	REACTOME_PROGRAMMED_CELL_DEATH	1.99643	6.21286e-08	4.34486e-06	Up in LC	CYCS, SDCBP, PELI1, PSMA6, TP53BP2, YWHAZ, PSMC6, PSMD7, TNFRSF10B, CTNNB1, DYNLL2, HSP90AA1, PSMA2, PSMB7, PSMC2, PSMD6, PSMD12, PRKCD, BIRC3, PSMC4, H1-2, PSMD2, YWHAG, FNTA, PSMB2, PSMA3, UBE2L3, YWHAE, OGT, PSMC1, STAT3, UACA, DIABLO, BCL2L11, IRF1, TFDP2, AKT3, OPA1, PSMB4, H1-4, PMAIP1, PSMD11, UBC, CDH1, HMGB2, FAS, DNM1L, MAPK1, PSMB1, KPNB1, PSMA4, PSMC3, BIRC2, H1-3, APIP, LMNA, CHMP2B,…	0.704976	0.496481	185
0	Hallmark	HALLMARK_E2F_TARGETS	1.93665	6.8322e-08	4.47936e-06	Up in LC	TRA2B, ATAD2, MTHFD2, NAP1L1, WEE1, KPNA2, CHEK1, LBR, TFRC, RBBP7, RAD21, GSPT1, MCM6, SNRPB, PHF5A, RFC1, ILF3, ANP32E, XRCC6, MAD2L1, SPAG5, SLBP, PTTG1, HMGB3, CTPS1, NOLC1, CCNE1, PRPS1, PLK4, PSIP1, ING3, SYNCRIP, CNOT9, CSE1L, UBE2S, HNRNPD, TK1, CDKN3, USP1, CENPM, DSCC1, NUP153, SMC3, PRKDC, NUP107, PAICS, PNN, SUV39H1, HMGB2, MKI67, TBRG4, MCM4, ORC6, DDX39A, RPA3, CKS1B, RAD1, PMS2, CD…	0.704976	0.478839	193
0	Reactome	REACTOME_INTERFERON_SIGNALING	1.8569	1.27272e-07	7.03297e-06	Up in LC	IFNGR1, PPP2CA, BECN1, HERC5, TUBA1A, SUMO1, RANBP2, DHX9, KPNA2, EIF4A1, SOCS3, PPM1B, PDE12, SEH1L, NPM1, MX1, EIF4A2, FANCL, NUP88, PRKCD, ILF3, HLA-A, ABCE1, IP6K2, YBX1, UBE2N, KPNA3, TRIM21, PTPN1, EIF2AK2, PPP2R5A, CD44, EIF4G1, HSPA5, ILF2, ARIH1, CAMK2D, STAT3, HLA-B, NUP98, IRF1, TUBB2A, PPP2R1B, ADAR, NUP153, SNCA, PPP2R1A, HLA-F, EIF4G2, NUP107, NUP54, UBC, DNAJC3, IKBKG, TRIM62, NUP9…	0.690132	0.44978	240
0	Reactome	REACTOME_REGULATION_OF_MRNA_STABILITY_BY_PROTEINS_THAT_BIND_AU_RICH_ELEMENTS	2.14909	1.2006e-07	7.03297e-06	Up in LC	EXOSC9, PSMA6, YWHAZ, PSMC6, PSMD7, PSMA2, PSMB7, PSMC2, PSMD6, DCP1A, PSMD12, PRKCD, PSMC4, DIS3, PSMD2, PABPC1, PSMB2, PSMA3, EIF4G1, PSMC1, HNRNPD, PSMB4, PSMD11, UBC, EXOSC6, EXOSC2, MAPKAPK2, KHSRP, NUP214, PSMB1, PSMA4, PSMC3	0.690132	0.618045	74
0	Reactome	REACTOME_TRANSCRIPTIONAL_REGULATION_BY_TP53	1.7654	1.27385e-07	7.03297e-06	Up in LC	JUN, CYCS, PPP2CA, FOS, TP53BP2, BTG2, JMY, HIPK1, CCNT1, CCNK, YWHAZ, TNFRSF10B, CHEK1, RABGGTB, BRD1, RGCC, PLK3, RBBP7, BCL6, MDM2, SGK1, SETD9, NPM1, USP7, COX7B, POLR2D, PLK2, MT-CO2, KMT5A, RNF34, SUPT5H, ELOC, YWHAG, CNOT6L, TAF9, GPI, CCNE1, CNOT11, YWHAE, KAT6A, TAF4B, CNOT9, CDK7, MT-CO3, CNOT8, POLR2A, NELFE, POLR2C, POLR2K, PRDM1, CNOT7, SESN3, PPP2R5C, TFDP2, PPP2R1B, AKT3, KAT5, LAM…	0.690132	0.411897	342
0	Reactome	REACTOME_EUKARYOTIC_TRANSLATION_ELONGATION	-2.07414	1.52149e-07	7.9802e-06	Down in LC	RPL28, RPL18A, RPL13, RPS14, RPS5, RPL27, RPL31, RPS20, RPL29, RPS8, RPS19, RPL35, RPL26, RPS27, RPS12, RPS28, RPL13A, RPL39L, RPS24, RPS29, RPL12, RPL37A, RPL10, EEF1A1, RPL34, RPS17, RPL36A, RPL36AL, RPS4X, RPS13, RPS2, RPS15, RPS21, RPL24, RPLP2, RPS23, RPS16, RPLP1, RPL14, RPS27A, RPL23, EEF1D, RPS6, RPL6, RPS9, RPL10A, RPL9, RPS7, RPS15A, RPL35A, EEF1B2, RPL21, RPL4	0.690132	-0.564263	89
0	Reactome	REACTOME_MITOTIC_METAPHASE_AND_ANAPHASE	1.86237	1.91134e-07	9.54761e-06	Up in LC	PPP2CA, MAPRE1, PSMA6, TUBA1A, CLIP1, PSMC6, SUMO1, RANBP2, IST1, PSMD7, CENPC, DYNLL2, LBR, RAD21, SEH1L, NDEL1, PSMA2, PSMB7, PSMC2, PSMD6, PSMD12, PSMC4, NDC80, PPP1CC, MAD2L1, PSMD2, CENPN, PTTG1, PPP2R5A, B9D2, PSMB2, PSMA3, AHCTF1, PSMC1, NUP98, UBE2S, CENPM, TUBB2A, PPP2R5C, PPP2R1B, PSMB4, SMC3, PPP2R1A, PSMD11, NUP107, NUP54, UBC, NUP93, PSMB1, KPNB1, PSMA4, PSMC3, SEC13, NUP35, LMNA, CD…	0.690132	0.456052	210
0	Reactome	REACTOME_ACTIVATION_OF_NF_KAPPAB_IN_B_CELLS	2.20111	2.18624e-07	9.55571e-06	Up in LC	PSMA6, PSMC6, PSMD7, NFKBIE, PSMA2, PSMB7, PSMC2, PSMD6, RELA, SKP1, PSMD12, PSMC4, REL, PSMD2, PSMB2, PSMA3, PSMC1, BCL10, NFKBIA, PSMB4, MALT1, PSMD11, UBC, IKBKG, CUL1, PSMB1, PSMA4, PSMC3	0.690132	0.668432	54
0	Reactome	REACTOME_ANTIGEN_PROCESSING_UBIQUITINATION_PROTEASOME_DEGRADATION	1.79215	2.02343e-07	9.55571e-06	Up in LC	PSMA6, UBE2D3, ZNRF2, HERC5, PSMC6, SIAH2, MYLIP, RNF7, PSMD7, FBXO7, RBBP6, MKRN1, SOCS3, RNF19B, SIAH1, PSMA2, UBE2G1, PSMB7, PSMC2, PSMD6, SKP1, UBE2A, PSMD12, PSMC4, RNF114, RLIM, FBXL3, RNF19A, MEX3C, UBE2B, PSMD2, RNF34, UBE2N, DCAF1, TRIM21, FBXL5, ELOC, WSB1, PSMB2, PSMA3, CBLB, UBE2L3, PSMC1, UBE2S, VHL, RNF4, KLHL11, CUL3, PSMB4, UBA6, FBXO4, UNKL, PSMD11, RNF138, FBXO44, UBC, FBXO21, U…	0.690132	0.429156	271
0	Reactome	REACTOME_HOST_INTERACTIONS_OF_HIV_FACTORS	2.03428	2.14379e-07	9.55571e-06	Up in LC	PSMA6, CCNT1, PSMC6, RANBP2, PSMD7, SEH1L, NPM1, PSMA2, PSMB7, PSMC2, PSMD6, ARF1, SKP1, PSMD12, NUP88, PSMC4, HLA-A, PSMD2, AP1G1, ELOC, PSMB2, PSMA3, PSMC1, PSIP1, CD247, NUP98, CD28, NUP153, PSMB4, PSMD11, NUP107, NUP54, UBC, NUP93, NUP214, PSMB1, KPNB1, PSMA4, PSMC3, SEC13, NUP35	0.690132	0.540483	116
0	Reactome	REACTOME_DECTIN_1_MEDIATED_NONCANONICAL_NF_KB_SIGNALING	2.19418	2.4884e-07	1.04413e-05	Up in LC	RELB, PSMA6, PSMC6, PSMD7, PSMA2, PSMB7, PSMC2, PSMD6, RELA, SKP1, PSMD12, PSMC4, PSMD2, PSMB2, PSMA3, PSMC1, PSMB4, PSMD11, UBC, CUL1, PSMB1, PSMA4, PSMC3	0.674963	0.683846	47
0	Hallmark	HALLMARK_HYPOXIA	1.94714	2.79833e-07	1.12902e-05	Up in LC	JUN, DUSP1, IRS2, SLC2A1, CXCR4, PPP1R15A, KLF6, TIPARP, FOSL2, FOS, TNFAIP3, PLAC8, SIAH2, KLHL24, SLC2A3, LARGE1, FAM162A, DDIT3, HEXA, LDHA, JMJD6, WSB1, BTG1, GPI, HSPA5, ILVBL, VHL, PFKP, NFIL3, PNRC1, BHLHE40, ATF3, MXI1, IDS, PGK1, XPNPEP1, ENO2, KDM3A, SLC25A1, CDKN1B, NDST2, PFKL, ANGPTL4, ALDOA	0.674963	0.493449	157
0	Reactome	REACTOME_KEAP1_NFE2L2_PATHWAY	2.05529	3.00489e-07	1.16746e-05	Up in LC	PSMA6, PSMC6, PSMD7, PSMA2, PSMB7, PSMC2, PSMD6, RELA, SKP1, PSMD12, PRKCD, PSMC4, AREG, PSMD2, TRIM21, ABCC1, MAFK, PSMB2, PSMA3, PSMC1, NFE2L2, SQSTM1, UBXN7, AKT3, VCP, CUL3, PSMB4, PSMD11, ATF4, UBC, DPP3, MUL1, CUL1, TKT, PSMB1, PSMA4, PSMC3, ABCC3	0.674963	0.55764	104
0	Reactome	REACTOME_NUCLEAR_EVENTS_MEDIATED_BY_NFE2L2	2.1064	3.43006e-07	1.28505e-05	Up in LC	PSMA6, PSMC6, PSMD7, PSMA2, PSMB7, PSMC2, PSMD6, RELA, SKP1, PSMD12, PSMC4, AREG, PSMD2, ABCC1, MAFK, PSMB2, PSMA3, PSMC1, NFE2L2, SQSTM1, PSMB4, PSMD11, ATF4, UBC, CUL1, TKT, PSMB1, PSMA4, PSMC3, ABCC3	0.674963	0.601963	78
0	Reactome	REACTOME_APOPTOSIS	1.92912	4.43583e-07	1.60455e-05	Up in LC	CYCS, PSMA6, TP53BP2, YWHAZ, PSMC6, PSMD7, TNFRSF10B, CTNNB1, DYNLL2, PSMA2, PSMB7, PSMC2, PSMD6, PSMD12, PRKCD, PSMC4, H1-2, PSMD2, YWHAG, FNTA, PSMB2, PSMA3, YWHAE, PSMC1, STAT3, UACA, DIABLO, BCL2L11, TFDP2, AKT3, OPA1, PSMB4, H1-4, PMAIP1, PSMD11, UBC, CDH1, HMGB2, FAS, DNM1L, MAPK1, PSMB1, KPNB1, PSMA4, PSMC3, BIRC2, H1-3, APIP, LMNA, CASP7, GSDME, MAPT	0.674963	0.490315	156
0	Hallmark	HALLMARK_UNFOLDED_PROTEIN_RESPONSE	2.04119	4.65004e-07	1.62596e-05	Up in LC	HSPA9, EXOSC9, MTHFD2, YWHAZ, PAIP1, EIF4A1, DKC1, NPM1, SLC7A5, EIF4A2, DNAJB9, DCP1A, CALR, EDEM1, TSPYL2, BAG3, NOLC1, XBP1, EIF4G1, HSPA5, SPCS3, FUS, EDC4, TUBB2A, KIF5B, ATF3, SLC1A4, ATF4, DNAJC3, NABP1, EXOSC2, SRPRA, KHSRP, NOP14, CKS1B	0.674963	0.547949	109
0	Reactome	REACTOME_ESTROGEN_DEPENDENT_GENE_EXPRESSION	1.98957	5.34267e-07	1.80789e-05	Up in LC	JUN, JUND, FOS, CCNT1, H2AZ2, KPNA2, HSP90AA1, CHD1, HSP90AB1, RAD21, PTGES3, H3-3B, H3C1, POLR2D, DDX5, H2BC17, KDM1A, POLR2A, POLR2C, POLR2K, FOSB, KAT5, GTF2A2, H2BC5, TBP, SMC3, H2AC8, H2AC20, H2BC4	0.659444	0.526785	118
0	Reactome	REACTOME_ANTIGEN_PROCESSING_CROSS_PRESENTATION	2.02017	6.89816e-07	2.2613e-05	Up in LC	PDIA3, PSMA6, PSMC6, PSMD7, PSMA2, PSMB7, PSMC2, PSMD6, PSMD12, PSMC4, HLA-A, PSMD2, CALR, PSMB2, PSMA3, PSMC1, HLA-B, S100A9, PSMB4, VAMP3, HLA-F, PSMD11, UBC, SEC61G, IKBKG, PSMB1, PSMA4, PSMC3, S100A8, SEC61A1, NCF2, CTSV, SEC22B, TAP1, MRC1, HLA-C, BTK, NCF4, PSMD3	0.659444	0.561056	92
0	Reactome	REACTOME_CELL_CYCLE_CHECKPOINTS	1.80018	7.26572e-07	2.30962e-05	Up in LC	PPP2CA, DBF4, MAPRE1, PSMA6, YWHAZ, CLIP1, PSMC6, WEE1, RANBP2, PSMD7, CENPC, CHEK1, DYNLL2, MDM2, SEH1L, NDEL1, PSMA2, PSMB7, PSMC2, PSMD6, PSMD12, MCM6, PSMC4, NDC80, PPP1CC, MAD2L1, PSMD2, CENPN, H2BC17, UBE2N, YWHAG, PPP2R5A, B9D2, CCNE1, PSMB2, PSMA3, YWHAE, AHCTF1, PSMC1, NUP98, UBE2S, CENPM, PPP2R5C, PPP2R1B, KAT5, TP53BP1, H2BC5, PSMB4, PPP2R1A, PSMD11, NUP107, RHNO1, DNA2, UBC, MDM4, H2B…	0.659444	0.433025	258
0	Hallmark	HALLMARK_UV_RESPONSE_UP	1.96396	9.70424e-07	2.9085e-05	Up in LC	BTG3, FOS, BTG2, DDX21, RPN1, AMD1, TFRC, RHOB, CLTB, EIF5, DNAJB1, JUNB, TMBIM6, FURIN, PRKCD, HNRNPU, PRPF3, CNP, BTG1, CCNE1, GRPEL1, CHKA, SQSTM1, BCL2L11, ACAA1, NXF1, IRF1, FOSB, GLS, NFKBIA, ATF3, CA2, LYN, HLA-F, MMP14, APOM, YKT6, HTR7, PSMC3, ENO2, PPIF, CTSV, CREG1, ALDOA, DNAJA1, NR4A1, SOD2, TAP1	0.643552	0.51234	132
0	Reactome	REACTOME_DNA_REPLICATION_PRE_INITIATION	1.97004	9.4415e-07	2.9085e-05	Up in LC	DBF4, PSMA6, H2AZ2, PSMC6, PSMD7, H3-3B, PSMA2, PSMB7, PSMC2, PSMD6, H3C1, PSMD12, MCM6, PSMC4, PSMD2, H2BC17, PSMB2, PSMA3, PSMC1, UBE2S, H2BC5, PSMB4, PSMD11, H2AC8, H2AC20, UBC, H2BC4, KPNA6, PSMB1, ORC1, H3-3A, KPNB1, PSMA4, MCM4, ORC6, PSMC3, RPA3, H2BC10, CDC27	0.659444	0.51767	124
0	Reactome	REACTOME_CLEC7A_DECTIN_1_SIGNALING	2.01454	1.30113e-06	3.79134e-05	Up in LC	RELB, PSMA6, PSMC6, PSMD7, PSMA2, PSMB7, PSMC2, PSMD6, RELA, SKP1, PSMD12, PRKCD, PSMC4, PSMD2, UBE2N, TRAF6, PSMB2, PSMA3, PSMC1, BCL10, NFKBIA, PSMB4, MALT1, PSMD11, UBC, IKBKG, CUL1, PSMB1, CALM1, PSMA4, PSMC3	0.643552	0.5666	85
0	Reactome	REACTOME_GENERATION_OF_SECOND_MESSENGER_MOLECULES	-2.12116	1.36461e-06	3.86884e-05	Down in LC	CD3E, GRAP2, LCK, LAT, ITK, LCP2, CD3G, FYB1, NCK1, CD4, EVL, HLA-DPA1, CD3D, TRAV29DV5, HLA-DRB1, VASP	0.643552	-0.70251	34
0	Reactome	REACTOME_SEPARATION_OF_SISTER_CHROMATIDS	1.84999	1.52193e-06	4.20132e-05	Up in LC	PPP2CA, MAPRE1, PSMA6, TUBA1A, CLIP1, PSMC6, RANBP2, PSMD7, CENPC, DYNLL2, RAD21, SEH1L, NDEL1, PSMA2, PSMB7, PSMC2, PSMD6, PSMD12, PSMC4, NDC80, PPP1CC, MAD2L1, PSMD2, CENPN, PTTG1, PPP2R5A, B9D2, PSMB2, PSMA3, AHCTF1, PSMC1, NUP98, UBE2S, CENPM, TUBB2A, PPP2R5C, PPP2R1B, PSMB4, SMC3, PPP2R1A, PSMD11, NUP107, UBC, PSMB1, PSMA4, PSMC3, SEC13, CDC27, INCENP, BUB1, TUBB4A, NUP133, DYNC1H1, CLASP2, …	0.643552	0.467334	166
0	Hallmark	HALLMARK_APOPTOSIS	1.8836	1.59907e-06	4.30109e-05	Up in LC	JUN, BTG3, IFNGR1, ETF1, CD69, BTG2, PDCD4, VDAC2, WEE1, SOD1, CTNNB1, RHOB, DDIT3, RELA, BIRC3, PDGFRB, ANXA1, CD44, SQSTM1, DIABLO, SC5D, BCL2L11, BCL10, TXNIP, IRF1, ATF3, PMAIP1, SAT1, RHOT2, DNAJC3, HMGB2, FAS, DNM1L, CYLD, ENO2, EMP1, CLU, LMNA, CDKN1B, CASP7, GADD45A, DNAJA1, SOD2, TAP1, SMAD7, ROCK1	0.643552	0.485898	144
0	Reactome	REACTOME_TRANSPORT_OF_MATURE_TRANSCRIPT_TO_CYTOPLASM	1.9978	1.72401e-06	4.52121e-05	Up in LC	RANBP2, MAGOH, SEH1L, SRSF6, SLU7, NUP88, SRRM1, SRSF11, RNPS1, NXT1, SLBP, SRSF7, U2AF1, POLDIP3, NCBP1, NUP98, ALYREF, NXF1, SRSF5, FYTTD1, NUP153, WDR33, NUP107, NUP54, NUP93, U2AF1L4, NUP214, CASC3, DDX39A, SEC13, NUP35, SRSF9, SRSF3, NUP133	0.643552	0.568016	81
0	Reactome	REACTOME_C_TYPE_LECTIN_RECEPTORS_CLRS	1.95165	1.77861e-06	4.55065e-05	Up in LC	RELB, PSMA6, PSMC6, PSMD7, NRAS, PSMA2, PSMB7, PSMC2, PSMD6, RELA, SKP1, PSMD12, PRKCD, PSMC4, PSMD2, UBE2N, MUC13, TRAF6, PSMB2, PSMA3, PSMC1, MUC1, BCL10, KRAS, NFKBIA, PSMB4, LYN, MALT1, PSMD11, UBC, IKBKG, RPS6KA5, CUL1, PSMB1, CALM1, PSMA4, PSMC3	0.643552	0.519769	114
0	Reactome	REACTOME_DEGRADATION_OF_AXIN	2.12561	1.85334e-06	4.62895e-05	Up in LC	PSMA6, PSMC6, PSMD7, PSMA2, PSMB7, PSMC2, PSMD6, PSMD12, PSMC4, TNKS2, PSMD2, PSMB2, PSMA3, PSMC1, PSMB4, PSMD11, UBC, RNF146, PSMB1, PSMA4, PSMC3	0.643552	0.677864	42
0	Reactome	REACTOME_CELLULAR_RESPONSE_TO_CHEMICAL_STRESS	1.83102	2.0281e-06	4.83897e-05	Up in LC	CYCS, PSMA6, PSMC6, PSMD7, SOD1, PSMA2, PSMB7, PSMC2, PSMD6, RELA, SKP1, COX7B, PSMD12, PRKCD, PSMC4, AREG, PSMD2, MT-CO2, TRIM21, ABCC1, MAFK, PSMB2, PSMA3, PSMC1, STAT3, MT-CO3, NFE2L2, SQSTM1, TXNIP, UBXN7, AKT3, VCP, CUL3, PSMB4, PSMD11, ATF4, UBC, DPP3, RXRA, MUL1, CUL1, TKT, PSMB1, PSMA4, PSMC3, SMARCD3, ABCC3, NCF2	0.627257	0.459631	177
0	Reactome	REACTOME_DEGRADATION_OF_DVL	2.13584	2.07582e-06	4.83897e-05	Up in LC	PSMA6, PSMC6, PSMD7, PSMA2, PSMB7, PSMC2, PSMD6, PSMD12, PSMC4, DACT1, PSMD2, PSMB2, PSMA3, PSMC1, CUL3, PSMB4, PSMD11, UBC, PSMB1, PSMA4, PSMC3	0.627257	0.671813	44
0	Reactome	REACTOME_DOWNSTREAM_SIGNALING_EVENTS_OF_B_CELL_RECEPTOR_BCR	2.06651	2.06858e-06	4.83897e-05	Up in LC	PSMA6, PSMC6, PSMD7, NFKBIE, NRAS, PSMA2, PSMB7, PSMC2, PSMD6, RELA, SKP1, PSMD12, PSMC4, REL, PSMD2, PSMB2, PSMA3, PSMC1, BCL10, KRAS, NFKBIA, PSMB4, MALT1, PSMD11, UBC, IKBKG, CUL1, PSMB1, CALM1, PSMA4, PSMC3	0.627257	0.602799	68
0	Reactome	REACTOME_M_DECAY_DEGRADATION_OF_MATERNAL_MRNAS_BY_MATERNALLY_STORED_FACTORS	2.18706	2.33265e-06	5.31946e-05	Up in LC	PAIP2, PAIP1, EIF4A1, EIF4A2, EIF4B, POLR2D, PABPC1, ELOC, CNOT6L, CNOT11, EIF4G1, CNOT9, CNOT8, CNOT7, TNKS1BP1	0.627257	0.76217	27
0	Reactome	REACTOME_NEGATIVE_REGULATION_OF_NOTCH4_SIGNALING	2.12921	2.3898e-06	5.33384e-05	Up in LC	PSMA6, YWHAZ, PSMC6, PSMD7, PSMA2, PSMB7, PSMC2, PSMD6, SKP1, PSMD12, PSMC4, PSMD2, PSMB2, PSMA3, PSMC1, PSMB4, PSMD11, UBC, CUL1, PSMB1, PSMA4, PSMC3	0.627257	0.669729	44
0	Reactome	REACTOME_SCF_BETA_TRCP_MEDIATED_DEGRADATION_OF_EMI1	2.16034	2.51165e-06	5.489e-05	Up in LC	PSMA6, PSMC6, PSMD7, PSMA2, PSMB7, PSMC2, PSMD6, SKP1, PSMD12, PSMC4, PSMD2, PSMB2, PSMA3, PSMC1, PSMB4, PSMD11, UBC, CUL1, PSMB1, PSMA4, PSMC3	0.627257	0.690406	41
0	Reactome	REACTOME_INTERLEUKIN_1_SIGNALING	1.98293	2.57452e-06	5.51157e-05	Up in LC	PELI1, PSMA6, PSMC6, NOD2, PSMD7, PSMA2, PSMB7, PSMC2, PSMD6, RELA, SKP1, PSMD12, PSMC4, PSMD2, UBE2N, TRAF6, PSMB2, PSMA3, PSMC1, RIPK2, USP14, SQSTM1, N4BP1, MAP3K3, NFKBIA, PSMB4, PSMD11, UBC, IKBKG, PELI3, CUL1, PSMB1, PSMA4, PSMC3	0.627257	0.540686	99
0	Reactome	REACTOME_MAPK_FAMILY_SIGNALING_CASCADES	1.7283	2.95281e-06	6.12e-05	Up in LC	JUN, DUSP1, IRS2, PPP2CA, DUSP10, PPP1CB, PSMA6, PSMC6, DUSP8, DUSP5, PSMD7, NRAS, PSMA2, NEFL, PSMB7, PSMC2, DNAJB1, PSMD6, PSMD12, PSMC4, PDGFRB, PPP1CC, AREG, FGFR2, PSMD2, SPTBN5, GOLGA7, MAPK6, RASGRF2, PPP2R5A, FNTA, PSMB2, PSMA3, PSMC1, IL2RA, CAMK2D, PIK3CA, CDC14A, PPP2R5C, KRAS, RAP1B, PPP2R1B, LAMTOR3, CUL3, CDC42, PSMB4, ETV4, PPP2R1A, PSMD11, UBC, DUSP16, KLB, DUSP2, RASGRP4, MAPK1, …	0.627257	0.417533	251
0	Reactome	REACTOME_MITOTIC_G1_PHASE_AND_G1_S_TRANSITION	1.90657	3.03374e-06	6.12e-05	Up in LC	PPP2CA, DBF4, PSMA6, PSMC6, WEE1, PSMD7, PSMA2, PSMB7, PSMC2, PSMD6, SKP1, PSMD12, MCM6, PSMC4, PSMD2, CCNE1, PSMB2, PSMA3, PSMC1, CDK7, MAX, TK1, TFDP2, PPP2R1B, AKT3, CABLES1, PSMB4, PPP2R1A, LYN, PSMD11, CDKN2D, RBBP4, UBC, E2F2, CUL1, PSMB1, ORC1, PSMA4, MCM4, ORC6, PSMC3, RPA3, CKS1B, CDKN1B, TYMS, CDK1, PTK6	0.627257	0.493964	137
0	Reactome	REACTOME_SIGNALING_BY_INTERLEUKINS	1.6423	3.02751e-06	6.12e-05	Up in LC	JUN, IRS2, PPP2CA, PELI1, HSPA9, HIF1A, FOS, PSMA6, ITGB1, YWHAZ, GAB2, PDCD4, PSMC6, SNRPA1, NOD2, PSMD7, SOD1, HSP90AA1, SOCS3, BCL6, ITGAX, PSMA2, PSMB7, PSMC2, PSMD6, ARF1, SOS2, RELA, JUNB, SKP1, H3C1, PSMD12, PSMC4, IL19, ANXA1, PSMD2, UBE2N, TRAF6, PSMB2, PSMA3, PSMC1, CAPZA1, STAT4, IL2RA, STAT3, MUC1, RIPK2, USP14, SQSTM1, PIK3CA, N4BP1, RAP1B, STAT5A, PPP2R1B, MAP3K3, NFKBIA, CDC42, PSM…	0.627257	0.381513	371
0	Reactome	REACTOME_REGULATION_OF_PTEN_STABILITY_AND_ACTIVITY	2.08482	3.29153e-06	6.51475e-05	Up in LC	PSMA6, PSMC6, PSMD7, MKRN1, PSMA2, PSMB7, PSMC2, PSMD6, PSMD12, PSMC4, TNKS2, PSMD2, PSMB2, PSMA3, PSMC1, AKT3, OTUD3, PSMB4, PSMD11, UBC, RNF146, PSMB1, PSMA4, PSMC3	0.627257	0.633116	54
0	Reactome	REACTOME_FCERI_MEDIATED_NF_KB_ACTIVATION	2.01141	3.60386e-06	6.93129e-05	Up in LC	PSMA6, PSMC6, PSMD7, PSMA2, PSMB7, PSMC2, PSMD6, RELA, SKP1, PSMD12, PSMC4, PSMD2, UBE2N, TRAF6, PSMB2, PSMA3, PSMC1, BCL10, NFKBIA, PSMB4, LYN, MALT1, PSMD11, UBC, IKBKG, RASGRP4, CUL1, PSMB1, PSMA4, PSMC3	0.627257	0.576538	77
0	Reactome	REACTOME_REGULATION_OF_ORNITHINE_DECARBOXYLASE_ODC	2.15519	3.63414e-06	6.93129e-05	Up in LC	PSMA6, PSMC6, PSMD7, AZIN1, PSMA2, PSMB7, PSMC2, PSMD6, PSMD12, PSMC4, PSMD2, PSMB2, PSMA3, PSMC1, PSMB4, PSMD11, PSMB1, PSMA4, PSMC3	0.627257	0.705263	37
0	Reactome	REACTOME_MAPK1_MAPK3_SIGNALING	1.73638	4.12744e-06	7.73158e-05	Up in LC	DUSP1, IRS2, PPP2CA, DUSP10, PPP1CB, PSMA6, PSMC6, DUSP8, DUSP5, PSMD7, NRAS, PSMA2, NEFL, PSMB7, PSMC2, PSMD6, PSMD12, PSMC4, PDGFRB, PPP1CC, AREG, FGFR2, PSMD2, SPTBN5, GOLGA7, RASGRF2, PPP2R5A, FNTA, PSMB2, PSMA3, PSMC1, IL2RA, CAMK2D, PIK3CA, PPP2R5C, KRAS, RAP1B, PPP2R1B, LAMTOR3, CUL3, PSMB4, PPP2R1A, PSMD11, UBC, DUSP16, KLB, DUSP2, RASGRP4, MAPK1, PSMB1, PEBP1, IL2RB, CALM1, PSMA4, RALGDS…	0.610527	0.42375	217
0	Reactome	REACTOME_CELLULAR_RESPONSE_TO_HYPOXIA	2.0507	4.26891e-06	7.83058e-05	Up in LC	HIF1A, PSMA6, UBE2D3, PSMC6, PSMD7, PSMA2, PSMB7, PSMC2, PSMD6, PSMD12, PSMC4, PSMD2, ELOC, PSMB2, PSMA3, PSMC1, VHL, PSMB4, PSMD11, UBC, PSMB1, PSMA4, PSMC3	0.610527	0.609306	59
0	Reactome	REACTOME_MAPK6_MAPK4_SIGNALING	1.99081	4.32959e-06	7.83058e-05	Up in LC	JUN, PSMA6, PSMC6, PSMD7, PSMA2, PSMB7, PSMC2, DNAJB1, PSMD6, PSMD12, PSMC4, PSMD2, MAPK6, PSMB2, PSMA3, PSMC1, CDC14A, CDC42, PSMB4, ETV4, PSMD11, UBC, PSMB1, PSMA4, PSMC3, RAC1, MOV10, PAK3, CDK1	0.610527	0.57679	71
0	Reactome	REACTOME_AUF1_HNRNP_D0_BINDS_AND_DESTABILIZES_MRNA	2.08778	4.73758e-06	8.42326e-05	Up in LC	PSMA6, PSMC6, PSMD7, PSMA2, PSMB7, PSMC2, PSMD6, PSMD12, PSMC4, PSMD2, PABPC1, PSMB2, PSMA3, EIF4G1, PSMC1, HNRNPD, PSMB4, PSMD11, UBC, PSMB1, PSMA4, PSMC3	0.610527	0.665798	42
0	Reactome	REACTOME_DNA_REPLICATION	1.84392	5.41023e-06	9.43052e-05	Up in LC	DBF4, PSMA6, H2AZ2, RNASEH1, PSMC6, PSMD7, H3-3B, PSMA2, PSMB7, PSMC2, PSMD6, SKP1, H3C1, PSMD12, MCM6, PSMC4, RFC1, PSMD2, H2BC17, CCNE1, PSMB2, PSMA3, PSMC1, UBE2S, H2BC5, PSMB4, PSMD11, H2AC8, H2AC20, DNA2, UBC, H2BC4, CUL1, KPNA6, PSMB1, ORC1, H3-3A, KPNB1, PSMA4, MCM4, ORC6, PSMC3, RPA3, H2BC10, CDC27, SSBP1	0.610527	0.466797	158
0	Reactome	REACTOME_FBXL7_DOWN_REGULATES_AURKA_DURING_MITOTIC_ENTRY_AND_IN_EARLY_MITOSIS	2.13331	5.48391e-06	9.43052e-05	Up in LC	PSMA6, PSMC6, PSMD7, PSMA2, PSMB7, PSMC2, PSMD6, SKP1, PSMD12, PSMC4, PSMD2, PSMB2, PSMA3, PSMC1, PSMB4, PSMD11, UBC, CUL1, PSMB1, PSMA4, PSMC3	0.610527	0.681769	41
0	Reactome	REACTOME_ASYMMETRIC_LOCALIZATION_OF_PCP_PROTEINS	2.09109	5.84182e-06	9.86577e-05	Up in LC	PSMA6, PSMC6, PSMD7, PSMA2, PSMB7, PSMC2, PSMD6, PSMD12, PSMC4, PSMD2, PSMB2, PSMA3, PSMC1, PSMB4, PSMD11, UBC, PRICKLE1, PSMB1, PSMA4, PSMC3	0.610527	0.654308	45
0	Reactome	REACTOME_STABILIZATION_OF_P53	2.08306	5.92511e-06	9.86577e-05	Up in LC	PSMA6, PSMC6, PSMD7, MDM2, PSMA2, PSMB7, PSMC2, PSMD6, PSMD12, PSMC4, PSMD2, PSMB2, PSMA3, PSMC1, PSMB4, PSMD11, UBC, MDM4, PSMB1, PSMA4, PSMC3	0.610527	0.655212	44
0	Reactome	REACTOME_DEGRADATION_OF_BETA_CATENIN_BY_THE_DESTRUCTION_COMPLEX	1.97696	6.36409e-06	0.000104311	Up in LC	PPP2CA, PSMA6, PSMC6, PSMD7, CTNNB1, PSMA2, PSMB7, PSMC2, PSMD6, SKP1, PSMD12, PSMC4, PSMD2, PPP2R5A, PSMB2, PSMA3, PSMC1, PPP2R5C, PPP2R1B, PSMB4, PPP2R1A, PSMD11, UBC, CUL1, PSMB1, PSMA4, PSMC3, CSNK1A1, FRAT1, TLE4	0.610527	0.571906	72
0	Reactome	REACTOME_G1_S_DNA_DAMAGE_CHECKPOINTS	2.04462	6.89266e-06	0.000108557	Up in LC	PSMA6, PSMC6, PSMD7, CHEK1, MDM2, PSMA2, PSMB7, PSMC2, PSMD6, PSMD12, PSMC4, PSMD2, CCNE1, PSMB2, PSMA3, PSMC1, PSMB4, PSMD11, UBC, MDM4, PSMB1, PSMA4, PSMC3	0.610527	0.620909	54
0	Reactome	REACTOME_METABOLISM_OF_POLYAMINES	2.08439	6.87882e-06	0.000108557	Up in LC	PSMA6, PSMC6, PSMD7, AMD1, AZIN1, PSMA2, PSMB7, PSMC2, PSMD6, PSMD12, PSMC4, PSMD2, PSMB2, PSMA3, PSMC1, PSMB4, PSMD11, SAT1, PSMB1, PSMA4, PSMC3	0.610527	0.65221	45
0	Reactome	REACTOME_THE_ROLE_OF_GTSE1_IN_G2_M_PROGRESSION_AFTER_G2_CHECKPOINT	2.01701	6.93355e-06	0.000108557	Up in LC	MAPRE1, PSMA6, TUBA1A, PSMC6, PSMD7, HSP90AA1, HSP90AB1, PSMA2, PSMB7, PSMC2, PSMD6, PSMD12, PSMC4, PSMD2, PSMB2, PSMA3, PSMC1, TUBB2A, PSMB4, PSMD11, UBC, PSMB1, PSMA4, PSMC3	0.610527	0.607022	56
0	Reactome	REACTOME_ISG15_ANTIVIRAL_MECHANISM	1.98618	7.75731e-06	0.000119668	Up in LC	BECN1, HERC5, RANBP2, KPNA2, EIF4A1, PPM1B, SEH1L, MX1, EIF4A2, NUP88, UBE2N, KPNA3, EIF2AK2, EIF4G1, ARIH1, NUP98, NUP153, EIF4G2, NUP107, NUP54, UBC, NUP93, NUP214, KPNB1, SEC13, NUP35, ISG15	0.593325	0.570586	73
0	Reactome	REACTOME_CYCLIN_A_CDK2_ASSOCIATED_EVENTS_AT_S_PHASE_ENTRY	1.96068	8.33456e-06	0.000124899	Up in LC	PSMA6, PSMC6, WEE1, PSMD7, PSMA2, PSMB7, PSMC2, PSMD6, SKP1, PSMD12, PSMC4, PSMD2, CCNE1, PSMB2, PSMA3, PSMC1, CDK7, MAX, TFDP2, AKT3, CABLES1, PSMB4, PSMD11, RBBP4, UBC, CUL1, PSMB1, PSMA4, PSMC3, CKS1B, CDKN1B	0.593325	0.563863	74
0	Reactome	REACTOME_DEGRADATION_OF_GLI1_BY_THE_PROTEASOME	2.05265	8.26762e-06	0.000124899	Up in LC	PSMA6, PSMC6, PSMD7, PSMA2, PSMB7, PSMC2, PSMD6, SKP1, PSMD12, PSMC4, PSMD2, PSMB2, PSMA3, PSMC1, PSMB4, PSMD11, UBC, CUL1, PSMB1, PSMA4, PSMC3	0.593325	0.63973	46
0	Reactome	REACTOME_VIF_MEDIATED_DEGRADATION_OF_APOBEC3G	2.11504	8.54025e-06	0.000126179	Up in LC	PSMA6, PSMC6, PSMD7, PSMA2, PSMB7, PSMC2, PSMD6, PSMD12, PSMC4, PSMD2, ELOC, PSMB2, PSMA3, PSMC1, PSMB4, PSMD11, UBC, PSMB1, PSMA4, PSMC3	0.593325	0.675929	41
0	Reactome	REACTOME_REGULATION_OF_RUNX3_EXPRESSION_AND_ACTIVITY	2.07079	9.10131e-06	0.000132601	Up in LC	PSMA6, PSMC6, PSMD7, MDM2, PSMA2, PSMB7, PSMC2, PSMD6, PSMD12, PSMC4, PSMD2, PSMB2, PSMA3, PSMC1, PSMB4, PSMD11, UBC, PSMB1, PSMA4, PSMC3	0.593325	0.647957	45
0	Reactome	REACTOME_ESR_MEDIATED_SIGNALING	1.79866	9.77793e-06	0.000140507	Up in LC	JUN, JUND, FOS, CCNT1, H2AZ2, KPNA2, HSP90AA1, CHD1, NRAS, HSP90AB1, UHMK1, RAD21, GNG10, PTGES3, H3-3B, H3C1, POLR2D, DDX5, AREG, GNB5, H2BC17, KDM1A, POLR2A, PIK3CA, POLR2C, POLR2K, FOSB, KRAS, AKT3, KAT5, GTF2A2, H2BC5, TBP, SMC3, H2AC8, H2AC20, H2BC4, MAPK1, CALM1, H3-3A, SRF, H2BC10, ZDHHC21, CDKN1B, GNGT2, IGF1R, MOV10	0.593325	0.452971	173
0	Reactome	REACTOME_UBIQUITIN_DEPENDENT_DEGRADATION_OF_CYCLIN_D	2.0622	1.04018e-05	0.000147452	Up in LC	PSMA6, PSMC6, PSMD7, PSMA2, PSMB7, PSMC2, PSMD6, PSMD12, PSMC4, PSMD2, PSMB2, PSMA3, PSMC1, PSMB4, PSMD11, UBC, PSMB1, PSMA4, PSMC3	0.593325	0.672094	39
0	Reactome	REACTOME_MATERNAL_TO_ZYGOTIC_TRANSITION_MZT	1.92008	1.09826e-05	0.00015361	Up in LC	H2AZ2, PAIP2, PAIP1, EIF4A1, H3-3B, EIF4A2, KDM6A, H3C1, EIF4B, POLR2D, PABPC1, H2BC17, ELOC, CNOT6L, CNOT11, EIF4G1, CNOT9, CNOT8, CNOT7, H2BC5, TNKS1BP1, H2AC8, H2AC20, H2BC4, PABPN1, H3-3A, ZFP36L2, TUT4, H2BC10	0.593325	0.545916	81
0	Reactome	REACTOME_REGULATION_OF_APOPTOSIS	2.05861	1.23461e-05	0.000170409	Up in LC	PSMA6, PSMC6, PSMD7, PSMA2, PSMB7, PSMC2, PSMD6, PSMD12, PSMC4, PSMD2, PSMB2, PSMA3, PSMC1, OPA1, PSMB4, PSMD11, UBC, PSMB1, PSMA4, PSMC3	0.593325	0.664002	40
0	Reactome	REACTOME_HH_MUTANTS_ABROGATE_LIGAND_SECRETION	2.07981	1.31503e-05	0.000179152	Up in LC	PSMA6, PSMC6, PSMD7, PSMA2, PSMB7, PSMC2, PSMD6, PSMD12, PSMC4, PSMD2, DERL2, PSMB2, PSMA3, PSMC1, VCP, PSMB4, PSMD11, UBC, PSMB1, PSMA4, PSMC3	0.593325	0.656377	43
0	Reactome	REACTOME_DISEASES_OF_SIGNAL_TRANSDUCTION_BY_GROWTH_FACTOR_RECEPTORS_AND_SECOND_MESSENGERS	1.56848	1.35287e-05	0.000181943	Up in LC	JUN, IRS2, PPP2CA, DUSP10, PPP1CB, PSMA6, WDR48, CLIP1, GAB2, PSMC6, DUSP8, RANBP2, PSMD7, CTNNB1, HSP90AA1, PPM1B, NRAS, MDM2, NPM1, PSMA2, PSMB7, PSMC2, PSMD6, NEURL1, JUNB, SKP1, CPSF6, PSMD12, CCNC, PSMC4, POLR2D, PDGFRB, TNKS2, PPP1CC, EML4, AREG, FGFR2, PSMD2, DERL2, SNW1, PPP2R5A, PSMB2, PSMA3, TFG, ICOS, PSMC1, NCBP1, ZFYVE9, CAMK2D, STAT3, POLR2A, SQSTM1, PIK3CA, POLR2C, POLR2K, BCL2L11,…	0.593325	0.363167	397
0	Reactome	REACTOME_NEDDYLATION	1.7338	1.52907e-05	0.000203038	Up in LC	FEM1C, NAE1, HIF1A, PSMA6, UBE2D3, COPS2, PSMC6, RNF7, PSMD7, FBXO7, SOCS3, RBBP7, PSMA2, PSMB7, COMMD3, PSMC2, PSMD6, SKP1, FEM1B, PSMD12, PSMC4, FBXL3, COPS8, PSMD2, FBXL5, ELOC, WSB1, PSMB2, PSMA3, PSMC1, NFE2L2, SQSTM1, VHL, PUM2, COMMD2, UBXN7, KLHL11, VCP, CUL3, PSMB4, FBXO4, PSMD11, FBXO44, UBC, FBXO21, COPS5, DPP3, KLHL25, MUL1, CUL1, PSMB1, PSMA4, PSMC3, CAND1	0.57561	0.423568	212
0	Reactome	REACTOME_TCF_DEPENDENT_SIGNALING_IN_RESPONSE_TO_WNT	1.76651	2.03631e-05	0.000267011	Up in LC	PPP2CA, PSMA6, H2AZ2, YWHAZ, PSMC6, PSMD7, CTNNB1, CSNK1E, H3-3B, PSMA2, PSMB7, PSMC2, PSMD6, H3C1, PSMD12, PSMC4, DACT1, TNKS2, PSMD2, H2BC17, PPP2R5A, PSMB2, PSMA3, PSMC1, RYK, PPP2R5C, PPP2R1B, KAT5, CUL3, H2BC5, PSMB4, PPP2R1A, PSMD11, H2AC8, H2AC20, UBC, H2BC4, RNF146, PSMB1, H3-3A, PSMA4, PSMC3, CSNK1A1, H2BC10, FRAT1, TLE4	0.57561	0.446386	171
0	Reactome	REACTOME_PTEN_REGULATION	1.82659	2.11345e-05	0.000273705	Up in LC	JUN, PSMA6, PSMC6, PSMD7, MKRN1, RBBP7, PSMA2, PSMB7, PSMC2, USP7, PSMD6, PSMD12, PSMC4, TNKS2, PSMD2, PHC2, KDM1A, PSMB2, PSMA3, PSMC1, HDAC5, AKT3, LAMTOR3, OTUD3, PSMB4, PSMD11, RBBP4, UBC, RNF146, MAPK1, PSMB1, PSMA4, PSMC3, RHEB	0.57561	0.481062	119
0	Reactome	REACTOME_RUNX1_REGULATES_TRANSCRIPTION_OF_GENES_INVOLVED_IN_DIFFERENTIATION_OF_HSCS	1.89359	2.38301e-05	0.00030485	Up in LC	PSMA6, H2AZ2, PSMC6, PSMD7, H3-3B, PSMA2, PSMB7, PSMC2, PSMD6, H3C1, PSMD12, PSMC4, PSMD2, H2BC17, PSMB2, PSMA3, PSMC1, CDK7, H2BC5, PSMB4, PSMD11, H2AC8, H2AC20, UBC, H2BC4, PSMB1, H3-3A, PSMA4, PSMC3, H2BC10, LMO2	0.57561	0.526951	90
0	Reactome	REACTOME_ABC_FAMILY_PROTEINS_MEDIATED_TRANSPORT	1.91304	2.53782e-05	0.000316925	Up in LC	PSMA6, ABCC4, PSMC6, PSMD7, PSMA2, PSMB7, DERL1, PSMC2, PSMD6, PSMD12, PSMC4, ABCA6, PSMD2, DERL2, ABCC1, PSMB2, PSMA3, PSMC1, VCP, PSMB4, PSMD11, ABCB4, UBC, PSMB1, PSMA4, EIF2S2, PSMC3, PEX19, ABCC3	0.57561	0.54472	80
0	Reactome	REACTOME_DEFECTIVE_CFTR_CAUSES_CYSTIC_FIBROSIS	1.99053	2.53762e-05	0.000316925	Up in LC	PSMA6, PSMC6, PSMD7, PSMA2, PSMB7, DERL1, PSMC2, PSMD6, PSMD12, PSMC4, PSMD2, DERL2, PSMB2, PSMA3, PSMC1, VCP, PSMB4, PSMD11, UBC, PSMB1, PSMA4, PSMC3	0.57561	0.620374	47
0	Reactome	REACTOME_SCF_SKP2_MEDIATED_DEGRADATION_OF_P27_P21	2.00107	2.76194e-05	0.000340855	Up in LC	PSMA6, PSMC6, PSMD7, PSMA2, PSMB7, PSMC2, PSMD6, SKP1, PSMD12, PSMC4, PSMD2, CCNE1, PSMB2, PSMA3, PSMC1, PSMB4, PSMD11, UBC, CUL1, PSMB1, PSMA4, PSMC3, CKS1B, CDKN1B, PTK6	0.57561	0.616878	49
0	Reactome	REACTOME_CELLULAR_RESPONSE_TO_HEAT_STRESS	1.8842	2.82942e-05	0.000345124	Up in LC	BAG1, HSPA9, RANBP2, DNAJB6, HSP90AA1, HSP90AB1, SEH1L, PTGES3, DNAJB1, NUP88, DNAJC7, BAG3, CCAR2, SIRT1, YWHAE, HSPA5, CAMK2D, NUP98, DNAJC2, VCP, NUP153, NUP107, NUP54, GML, NUP93, BAG5, MAPKAPK2, MAPK1, NUP214, RPA3, SEC13, NUP35	0.57561	0.524212	93
0	Reactome	REACTOME_ABC_TRANSPORTER_DISORDERS	1.95967	3.00301e-05	0.000362087	Up in LC	PSMA6, PSMC6, PSMD7, PSMA2, PSMB7, DERL1, PSMC2, PSMD6, PSMD12, PSMC4, PSMD2, DERL2, ABCA1, PSMB2, PSMA3, PSMC1, VCP, PSMB4, PSMD11, ABCB4, UBC, PSMB1, PSMA4, PSMC3	0.57561	0.589642	57
0	Reactome	REACTOME_HEDGEHOG_LIGAND_BIOGENESIS	1.99878	3.22977e-05	0.000385003	Up in LC	PSMA6, PSMC6, PSMD7, PSMA2, PSMB7, PSMC2, PSMD6, PSMD12, PSMC4, PSMD2, DERL2, PSMB2, PSMA3, PSMC1, VCP, PSMB4, PSMD11, UBC, PSMB1, DISP2, PSMA4, PSMC3	0.557332	0.622168	48
0	Reactome	REACTOME_HIV_LIFE_CYCLE	1.74494	3.32253e-05	0.000391611	Up in LC	CXCR4, VPS37B, CCNT1, CCNK, GTF2B, RNMT, RANBP2, SEH1L, FURIN, NUP88, POLR2D, XRCC6, SUPT5H, ELOC, TAF9, NCBP1, PSIP1, TAF4B, CDK7, NUP98, POLR2A, NELFE, POLR2C, POLR2K, NUP153, GTF2A2, TBP, NUP107, NUP54, UBC, NUP93, TAF13, RNGTT, NUP214, TAF9B, TCEA1, SEC13, NUP35, TAF11, CCNT2, CTDP1, CHMP2B, NUP133, CCR5, TAF1, VPS4A	0.557332	0.450129	144
0	Reactome	REACTOME_INTRACELLULAR_SIGNALING_BY_SECOND_MESSENGERS	1.63989	3.45205e-05	0.000402355	Up in LC	JUN, IRS2, PPP2CA, PSMA6, GAB2, PSMC6, PSMD7, PDE1B, KPNA2, MKRN1, RBBP7, MDM2, SGK1, PSMA2, PSMB7, PSMC2, USP7, PSMD6, PSMD12, PRKCD, PSMC4, PDGFRB, TNKS2, AREG, FGFR2, PSMD2, PHC2, PHLPP1, TRAF6, PPP2R5A, KDM1A, PHLPP2, PSMB2, PSMA3, ICOS, PSMC1, CAMK2D, PIK3CA, CD28, PPP2R5C, HDAC5, PPP2R1B, AKT3, LAMTOR3, OTUD3, PSMB4, PPP2R1A, PSMD11, RBBP4, UBC, KLB, RNF146, MAPK1, PSMB1, CALM1, PSMA4, PRKC…	0.557332	0.394815	259
0	Reactome	REACTOME_DEADENYLATION_DEPENDENT_MRNA_DECAY	1.91648	3.96557e-05	0.000453943	Up in LC	EXOSC9, DDX6, PAIP1, EIF4A1, EIF4A2, DCP1A, EIF4B, DIS3, PABPC1, CNOT6L, CNOT11, EIF4G1, LSM6, CNOT9, CNOT8, CNOT7, EDC4, TNKS1BP1, LSM7, EXOSC6, EXOSC2, TUT4, EXOSC3	0.557332	0.576767	56
0	Reactome	REACTOME_TP53_REGULATES_TRANSCRIPTION_OF_ADDITIONAL_CELL_CYCLE_GENES_WHOSE_EXACT_ROLE_IN_THE_P53_PATHWAY_REMAIN_UNCERTAIN	2.09171	3.9812e-05	0.000453943	Up in LC	BTG2, RGCC, PLK3, NPM1, PLK2, CNOT6L, CNOT11, CNOT9, CNOT8, CNOT7, TNKS1BP1	0.557332	0.770029	20
0	Reactome	REACTOME_ORC1_REMOVAL_FROM_CHROMATIN	1.9429	4.12561e-05	0.000460611	Up in LC	PSMA6, PSMC6, PSMD7, PSMA2, PSMB7, PSMC2, PSMD6, SKP1, PSMD12, MCM6, PSMC4, PSMD2, PSMB2, PSMA3, PSMC1, PSMB4, PSMD11, UBC, CUL1, PSMB1, ORC1, PSMA4, MCM4, ORC6, PSMC3	0.557332	0.584598	57
0	Reactome	REACTOME_SARS_COV_2_ACTIVATES_MODULATES_INNATE_AND_ADAPTIVE_IMMUNE_RESPONSES	1.80777	4.12749e-05	0.000460611	Up in LC	G3BP2, BECN1, NOD2, RANBP2, KPNA2, HSP90AA1, HSP90AB1, SEH1L, CNBP, NUP88, HLA-A, G3BP1, UBE2N, MASP2, TRAF6, RIPK2, HLA-B, ATG14, NUP98, TRAF3, NUP153, TBK1, HLA-F, NUP107, NUP54, UBC, IKBKG, NUP93, SEC23A, NUP214, SEC13, NUP35, ISG15, TKFC, NUP133	0.557332	0.487763	107
0	Reactome	REACTOME_INTERLEUKIN_1_FAMILY_SIGNALING	1.77913	4.26449e-05	0.00047089	Up in LC	PELI1, PSMA6, PSMC6, NOD2, PSMD7, PSMA2, PSMB7, PSMC2, PSMD6, RELA, SKP1, PSMD12, PSMC4, PSMD2, UBE2N, TRAF6, PSMB2, PSMA3, PSMC1, STAT3, RIPK2, USP14, SQSTM1, N4BP1, MAP3K3, NFKBIA, PSMB4, TBK1, PSMD11, UBC, IKBKG, PELI3, CUL1, PSMB1, PSMA4, PSMC3	0.557332	0.466846	126
0	Reactome	REACTOME_SIGNALING_BY_WNT	1.62418	4.64956e-05	0.000508061	Up in LC	PPP2CA, PSMA6, H2AZ2, YWHAZ, PSMC6, PSMD7, CTNNB1, GNG10, CSNK1E, H3-3B, PSMA2, PSMB7, CLTB, TMED5, PSMC2, PSMD6, WNT7A, SKP1, H3C1, PSMD12, PSMC4, DACT1, TNKS2, VPS26A, PSMD2, GNB5, H2BC17, PPP2R5A, PSMB2, PSMA3, PSMC1, RYK, RHOA, PPP2R5C, KRAS, PPP2R1B, KAT5, CUL3, H2BC5, PSMB4, WNT10A, PPP2R1A, PSMD11, H2AC8, H2AC20, UBC, H2BC4, RNF146, CUL1, PRICKLE1, PSMB1, CALM1, H3-3A, PSMA4, PRKCG, PSMC3,…	0.557332	0.390866	254
0	Reactome	REACTOME_SIGNALING_BY_NUCLEAR_RECEPTORS	1.65837	4.8626e-05	0.000525863	Up in LC	JUN, JUND, FOS, CCNT1, H2AZ2, MYLIP, ALDH8A1, KPNA2, HSP90AA1, CHD1, NRAS, NR1H2, HSP90AB1, UHMK1, RAD21, GNG10, PTGES3, H3-3B, H3C1, POLR2D, DDX5, AREG, GNB5, ABCA1, H2BC17, KDM1A, FASN, POLR2A, PIK3CA, POLR2C, POLR2K, FOSB, KRAS, DHRS3, AKT3, KAT5, GTF2A2, H2BC5, TBP, SMC3, H2AC8, H2AC20, H2BC4, RXRA, MAPK1, CALM1, H3-3A, SRF, DLD, H2BC10, KDM3A, ZDHHC21, CDKN1B, GNGT2, IGF1R	0.557332	0.403923	222
0	Reactome	REACTOME_REGULATION_OF_RAS_BY_GAPS	1.93137	5.09004e-05	0.000544842	Up in LC	PSMA6, PSMC6, PSMD7, NRAS, PSMA2, PSMB7, PSMC2, PSMD6, PSMD12, PSMC4, PSMD2, PSMB2, PSMA3, PSMC1, KRAS, CUL3, PSMB4, PSMD11, UBC, PSMB1, PSMA4, PSMC3	0.557332	0.586516	54
0	Reactome	REACTOME_MITOTIC_G2_G2_M_PHASES	1.67814	5.27879e-05	0.000559339	Up in LC	PPP2CA, PPP1CB, MAPRE1, PSMA6, HAUS2, TUBA1A, PSMC6, HAUS3, WEE1, PSMD7, OPTN, HSP90AA1, HSP90AB1, CSNK1E, PSMA2, PSMB7, PSMC2, PSMD6, HAUS6, SKP1, PSMD12, PSMC4, PSMD2, MZT1, YWHAG, PSMB2, PSMA3, YWHAE, PLK4, PSMC1, CDK7, TUBB2A, PPP2R1B, PSMB4, PPP2R1A, PSMD11, CDK5RAP2, RBBP4, UBC, CUL1, PSMB1, TUBGCP5, NEDD1, PSMA4, PSMC3	0.557332	0.421254	177
0	Hallmark	HALLMARK_P53_PATHWAY	1.67754	5.4429e-05	0.000559765	Up in LC	JUN, PPP1R15A, FOS, BTG2, CCNK, CD81, ERCC5, TOB1, MXD1, CGRRF1, FAM162A, PLK3, MDM2, RNF19B, HINT1, DDIT3, STOM, H1-2, PLK2, IP6K2, TSPYL2, BTG1, ELP1, DNTTIP2, TXNIP, IER5, TPRKB, ATF3, SAT1, FGF13, RXRA, TRAF4, FAS, MXD4, AK1, AEN, RALGDS, CTSF, EI24, PMM1, SEC61A1, COQ8A, RPS27L, GADD45A	0.557332	0.421104	177
0	Reactome	REACTOME_CROSS_PRESENTATION_OF_SOLUBLE_EXOGENOUS_ANTIGENS_ENDOSOMES	2.02324	5.39599e-05	0.000559765	Up in LC	PSMA6, PSMC6, PSMD7, PSMA2, PSMB7, PSMC2, PSMD6, PSMD12, PSMC4, PSMD2, PSMB2, PSMA3, PSMC1, PSMB4, PSMD11, PSMB1, PSMA4, PSMC3	0.557332	0.646593	41
0	Reactome	REACTOME_RNA_POLYMERASE_II_TRANSCRIPTION_TERMINATION	1.90336	5.3862e-05	0.000559765	Up in LC	MAGOH, SRSF6, SLU7, CPSF6, SNRPB, CLP1, SNRPG, SRRM1, SRSF11, RNPS1, SLBP, SRSF7, U2AF1, CSTF2T, POLDIP3, NCBP1, ALYREF, SRSF5, FYTTD1, WDR33, PABPN1, U2AF1L4, SNRPE, CASC3, DDX39A, SRSF9, SRSF3	0.557332	0.556119	66
0	Reactome	REACTOME_G2_M_CHECKPOINTS	1.75195	6.10202e-05	0.000621458	Up in LC	DBF4, PSMA6, YWHAZ, PSMC6, WEE1, PSMD7, CHEK1, PSMA2, PSMB7, PSMC2, PSMD6, PSMD12, MCM6, PSMC4, PSMD2, H2BC17, UBE2N, YWHAG, PSMB2, PSMA3, YWHAE, PSMC1, KAT5, TP53BP1, H2BC5, PSMB4, PSMD11, RHNO1, DNA2, UBC, H2BC4, PSMB1, ORC1, PSMA4, MCM4, WRN, ORC6, PSMC3, RPA3, H2BC10, RAD1, MDC1, CDK1, YWHAH, H2BC21, H2BC13, H2BC11, TOPBP1, RFC2, PSMD3, ATR, MCM2, PSMD1, H4C5	0.557332	0.454647	139
0	Reactome	REACTOME_PROTEASOME_ASSEMBLY	1.95609	6.49999e-05	0.000655624	Up in LC	PSMA6, PSMC6, POMP, PSMD7, PSMA2, PSMB7, PSMC2, PSMD6, PSMD12, PSMC4, PSMD2, PSMD5, PSMB2, PSMA3, PSMC1, PSMB4, PSMD11, PSMB1, PSMA4, PSMC3	0.538434	0.597151	51
0	Reactome	REACTOME_SIGNALING_BY_NOTCH	1.67863	7.39241e-05	0.000738537	Up in LC	JUN, HIF1A, PSMA6, H2AZ2, YWHAZ, PSMC6, PSMD7, H3-3B, PSMA2, PSMB7, PSMC2, PSMD6, NEURL1, SKP1, H3C1, FURIN, PSMD12, CCNC, PSMC4, PSMD2, YBX1, H2BC17, SNW1, PBX1, ATP2A2, PSMB2, PSMA3, PSMC1, NOTCH2NLB, HDAC5, TFDP2, H2BC5, PSMB4, PSMD11, H2AC8, H2AC20, UBC, H2BC4, CUL1, PSMB1, H3-3A, PSMA4, PSMC3, H2BC10, TLE4, DNER	0.538434	0.416152	190
0	Reactome	REACTOME_S_PHASE	1.70212	7.75118e-05	0.000767074	Up in LC	PSMA6, PSMC6, WEE1, PSMD7, RAD21, PSMA2, PSMB7, PSMC2, PSMD6, SKP1, PSMD12, MCM6, PSMC4, RFC1, PSMD2, CCNE1, PSMB2, PSMA3, PSMC1, CDK7, UBE2S, MAX, TFDP2, AKT3, CABLES1, PSMB4, SMC3, PSMD11, RBBP4, DNA2, UBC, CUL1, PSMB1, ORC1, PSMA4, MCM4, ORC6, PSMC3, RPA3, CKS1B, CDC27, CDKN1B	0.538434	0.436157	148
0	Reactome	REACTOME_CELLULAR_RESPONSE_TO_STARVATION	-1.71866	8.41017e-05	0.000824511	Down in LC	RRAGB, ATP6V1A, RPL28, RPL18A, ATP6V1E2, ASNS, ATP6V0E2, RPL13, SESN1, RPS14, RPS5, RPL27, ATP6V1C2, RPL31, RPS20, RPL29, RPS8, RPS19, RPL35, RPL26, RPS27, RPS12, RPS28, RPL13A, RPL39L, CASTOR1, RPS24, RPS29, RPL12, RPL37A, RPL10, RPL34, RPS17, ATP6V1G2, WDR59, NPRL3, LAMTOR1, RPL36A, RPL36AL, RPS4X, RPS13, RPS2, RPS15, FNIP2, EIF2AK4, RPS21, RPL24, RPLP2, RPS23, ATP6V1H, RPS16, RPLP1, LAMTOR4, R…	0.538434	-0.433029	149
0	Reactome	REACTOME_MITOCHONDRIAL_PROTEIN_IMPORT	1.90686	8.7279e-05	0.000847737	Up in LC	HSPA9, TOMM20, TIMM17A, TIMM23, CHCHD2, TIMM17B, PMPCA, MTX1, PMPCB, ATP5F1B, GRPEL1, TIMM10, NDUFB8, COQ2, TIMM9, CHCHD7, TOMM40	0.538434	0.567158	61
0	Reactome	REACTOME_FC_EPSILON_RECEPTOR_FCERI_SIGNALING	1.72003	0.000110279	0.00106131	Up in LC	JUN, FOS, PSMA6, GAB2, PSMC6, PSMD7, NRAS, PSMA2, PSMB7, PSMC2, PSMD6, RELA, SKP1, PSMD12, PSMC4, PSMD2, UBE2N, TRAF6, PSMB2, PSMA3, PSMC1, PIK3CA, BCL10, KRAS, NFKBIA, PSMB4, LYN, MALT1, PSMD11, UBC, IKBKG, RASGRP4, CUL1, MAPK1, PSMB1, CALM1, PSMA4, PSMC3	0.538434	0.450874	127
0	Reactome	REACTOME_APC_C_MEDIATED_DEGRADATION_OF_CELL_CYCLE_PROTEINS	1.84175	0.000111797	0.00106504	Up in LC	PSMA6, PSMC6, PSMD7, PSMA2, PSMB7, PSMC2, PSMD6, SKP1, PSMD12, PSMC4, MAD2L1, PSMD2, PTTG1, PSMB2, PSMA3, PSMC1, UBE2S, CDC14A, PSMB4, PSMD11, UBC, CUL1, PSMB1, PSMA4, PSMC3, CDC27	0.538434	0.532792	72
0	Reactome	REACTOME_HEDGEHOG_ON_STATE	1.88557	0.000112697	0.00106504	Up in LC	PSMA6, PSMC6, PSMD7, PSMA2, PSMB7, PSMC2, PSMD6, PSMD12, PSMC4, PSMD2, PSMB2, PSMA3, PSMC1, CUL3, PSMB4, PSMD11, UBC, PSMB1, PTCH2, PSMA4, PSMC3, CSNK1A1	0.538434	0.549881	65
0	Reactome	REACTOME_ACTIVATION_OF_APC_C_AND_APC_C_CDC20_MEDIATED_DEGRADATION_OF_MITOTIC_PROTEINS	1.89322	0.000113867	0.00106649	Up in LC	PSMA6, PSMC6, PSMD7, PSMA2, PSMB7, PSMC2, PSMD6, PSMD12, PSMC4, MAD2L1, PSMD2, PTTG1, PSMB2, PSMA3, PSMC1, UBE2S, PSMB4, PSMD11, UBC, PSMB1, PSMA4, PSMC3, CDC27	0.538434	0.563102	61
0	Reactome	REACTOME_SARS_COV_INFECTIONS	1.49266	0.000154358	0.00143293	Up in LC	IFNGR1, G3BP2, BECN1, ITGB1, RPN1, YWHAZ, PSMC6, NOD2, SUMO1, RANBP2, SNRPD1, KPNA2, HSP90AA1, HSP90AB1, RBBP7, PCBP2, SEH1L, PTGES3, NPM1, CNBP, RELA, ARID4B, FURIN, NUP88, SNRPB, SNRPG, HLA-A, DDX5, G3BP1, HNRNPA1, UBE2N, GOLGA7, MASP2, CRBN, YWHAG, TRAF6, FNTA, KDM1A, YWHAE, ST6GALNAC4, RIPK2, HLA-B, NFE2L2, ATG14, NUP98, VHL, TRAF3, MAGT1, SUDS3, FXYD7, AKT3, VCP, NUP153, ATP1B3, CUL3, NFKBIA…	0.518848	0.346408	387
0	Hallmark	HALLMARK_ADIPOGENESIS	1.60656	0.000158309	0.00144405	Up in LC	IFNGR1, G3BP2, PDCD4, ATL2, SOD1, TOB1, PPM1B, BCL6, PHYH, DNAJB9, COX7B, GHITM, STOM, SLC5A6, ABCA1, UBQLN1, RNF11, YWHAG, PPP1R15B, GRPEL1, BAZ2A, IDH3A, RIOK3, SORBS1, NDUFS3, NDUFA5, LTC4S, SDHB, STAT5A, ATP1B3, ARL4A, ENPP2, UBC, RMDN3, NABP1, GPHN, SOWAHC, TKT, ELOVL6, DLD, QDPR, ARAF, SLC25A1, PTGER3, CD151, ACO2, PFKL, GADD45A, ANGPTL4, ALDOA, MYLK	0.518848	0.402342	180
0	Reactome	REACTOME_SIGNALING_BY_THE_B_CELL_RECEPTOR_BCR	1.7405	0.000157857	0.00144405	Up in LC	PSMA6, PSMC6, PSMD7, NFKBIE, NRAS, PSMA2, PSMB7, PSMC2, PSMD6, RELA, SKP1, PSMD12, PSMC4, REL, PSMD2, PSMB2, PSMA3, PSMC1, BCL10, KRAS, NFKBIA, PSMB4, LYN, MALT1, PSMD11, UBC, IKBKG, CUL1, PSMB1, CALM1, PSMA4, PSMC3	0.518848	0.468928	108
0	Reactome	REACTOME_N_GLYCAN_TRIMMING_IN_THE_ER_AND_CALNEXIN_CALRETICULIN_CYCLE	1.92522	0.000180526	0.00163251	Up in LC	PDIA3, MARCHF6, DERL1, RAD23B, RNF103, AMFR, CALR, EDEM1, DERL2, PSMC1, UBXN1, VCP, UBC	0.518848	0.6389	35
0	Reactome	REACTOME_RESPONSE_OF_EIF2AK4_GCN2_TO_AMINO_ACID_DEFICIENCY	-1.77261	0.000186317	0.00167048	Down in LC	RPL28, RPL18A, ASNS, RPL13, RPS14, RPS5, RPL27, RPL31, RPS20, RPL29, RPS8, RPS19, RPL35, RPL26, RPS27, RPS12, RPS28, RPL13A, RPL39L, RPS24, RPS29, RPL12, RPL37A, RPL10, RPL34, RPS17, RPL36A, RPL36AL, RPS4X, RPS13, RPS2, RPS15, EIF2AK4, RPS21, RPL24, RPLP2, RPS23, RPS16, RPLP1, RPL14, RPS27A, RPL23, RPS6, RPL6, RPS9, RPL10A, RPL9, RPS7, IMPACT, RPS15A, RPL35A	0.518848	-0.474609	98
0	Reactome	REACTOME_DEADENYLATION_OF_MRNA	1.98981	0.000207521	0.00181408	Up in LC	PAIP1, EIF4A1, EIF4A2, EIF4B, PABPC1, CNOT6L, CNOT11, EIF4G1, CNOT9, CNOT8, CNOT7, TNKS1BP1, TUT4	0.518848	0.705526	25
0	Reactome	REACTOME_PKR_MEDIATED_SIGNALING	1.82721	0.000206423	0.00181408	Up in LC	PPP2CA, HERC5, TUBA1A, SUMO1, DHX9, NPM1, FANCL, ILF3, EIF2AK2, PPP2R5A, ILF2, ARIH1, STAT3, TUBB2A, PPP2R1B, ADAR, SNCA, PPP2R1A, DNAJC3, IKBKG, EIF2S2, ISG15, FANCG, TUBB4A, MAPT, CDK1	0.518848	0.53387	66
0	Reactome	REACTOME_REGULATION_OF_RUNX2_EXPRESSION_AND_ACTIVITY	1.89091	0.000206866	0.00181408	Up in LC	PSMA6, PSMC6, PSMD7, PSMA2, PSMB7, PSMC2, PSMD6, SKP1, PSMD12, PSMC4, PSMD2, PSMB2, PSMA3, PSMC1, PSMB4, PSMD11, UBC, CUL1, PSMB1, PSMA4, PSMC3	0.518848	0.575973	52
0	Reactome	REACTOME_MITOTIC_PROPHASE	1.71467	0.000214705	0.0018311	Up in LC	PPP2CA, H2AZ2, RAB1A, RANBP2, MASTL, SEH1L, H3-3B, NCAPH2, H3C1, NUP88, KMT5A, H2BC17, NUP98, ARPP19, PPP2R1B, NUP153, H2BC5, LPIN1, PPP2R1A, NUP107, NUP54, H2AC8, H2AC20, H2BC4, NUP93, MAPK1, NUP214, H3-3A, GORASP2, SEC13, NUP35, H2BC10, LMNA, NUP133, NUMA1, CDK1, CNEP1R1, EMD, H2BC21, H2BC13, H2BC11, VRK1	0.518848	0.455566	116
0	Reactome	REACTOME_PROTEIN_LOCALIZATION	1.70309	0.000212262	0.0018311	Up in LC	HSPA9, TOMM20, UBE2D3, STX5, USP9X, TIMM17A, CAMLG, TIMM23, CHCHD2, TIMM17B, PHYH, PMPCA, ECI2, MTX1, PRNP, PMPCB, ZFAND6, LONP2, VAPA, ATP5F1B, GRPEL1, TIMM10, NDUFB8, ACAA1, COQ2, ACBD5, TIMM9, UBC, SEC61G, CHCHD7, ATAD1, TOMM40, GET4, PEX19, OTOF	0.518848	0.431875	153
0	Reactome	REACTOME_RHO_GTPASES_ACTIVATE_PKNS	1.81795	0.000213845	0.0018311	Up in LC	PPP1CB, H2AZ2, YWHAZ, H3-3B, RHOB, H3C1, H2BC17, YWHAG, KDM1A, YWHAE, RHOA, H2BC5, H2AC8, H2AC20, H2BC4, H3-3A, H2BC10, RAC1, YWHAH, H2BC21, H2BC13, H2BC11	0.518848	0.53294	64
0	Reactome	REACTOME_SIGNALING_BY_NOTCH4	1.84083	0.000222925	0.00188588	Up in LC	PSMA6, YWHAZ, PSMC6, PSMD7, PSMA2, PSMB7, PSMC2, PSMD6, SKP1, PSMD12, PSMC4, PSMD2, SNW1, PSMB2, PSMA3, PSMC1, PSMB4, PSMD11, UBC, CUL1, PSMB1, PSMA4, PSMC3	0.518848	0.536721	67
0	Reactome	REACTOME_TRANSCRIPTIONAL_ACTIVITY_OF_SMAD2_SMAD3_SMAD4_HETEROTRIMER	1.87139	0.000229764	0.00192818	Up in LC	PPM1A, UBE2D3, CCNT1, CCNK, USP9X, JUNB, FURIN, CCNC, YBX1, SNW1, TFDP2, TGIF1, UBC, MAPK1, CCNT2	0.518848	0.582515	48
0	Reactome	REACTOME_EPIGENETIC_REGULATION_BY_WDR5_CONTAINING_HISTONE_MODIFYING_COMPLEXES	1.68147	0.000241583	0.00199816	Up in LC	KANSL2, H2AZ2, MBIP, MED30, ELOVL5, H3-3B, MED17, KDM6A, H3C1, KAT8, CCNC, H2BC17, SIRT1, MED10, OGT, PSIP1, MED6, BOD1, MED23, H2BC5, LPIN1, MED4, H2AC8, H2AC20, H2BC4, RXRA, H3-3A, MCRS1, H2BC10, KMT2C	0.518848	0.436096	135
0	Reactome	REACTOME_RHO_GTPASES_ACTIVATE_WASPS_AND_WAVES	-1.8628	0.000243469	0.00199816	Down in LC	ACTG1, ARPC1B, ACTB, GRB2, ABL1, WASF2, NCK1, WIPF2, WASF1, BRK1, PTK2, WIPF1, CYFIP2, ABI2	0.518848	-0.613804	35
0	Reactome	REACTOME_TP53_REGULATES_TRANSCRIPTION_OF_CELL_CYCLE_GENES	1.88237	0.000243818	0.00199816	Up in LC	BTG2, RGCC, PLK3, NPM1, PLK2, CNOT6L, CCNE1, CNOT11, CNOT9, CNOT8, CNOT7, TFDP2, TNKS1BP1, CDKN1B, GADD45A, CDK1, CCNE2, CNOT2	0.518848	0.588999	45
0	Reactome	REACTOME_SOMITOGENESIS	1.89273	0.000249748	0.0020309	Up in LC	PSMA6, PSMC6, PSMD7, CTNNB1, PSMA2, PSMB7, PSMC2, PSMD6, PSMD12, PSMC4, PSMD2, PSMB2, PSMA3, PSMC1, PSMB4, PSMD11, PSMB1, PSMA4, PSMC3	0.498493	0.610497	40
0	Reactome	REACTOME_REGULATION_OF_HSF1_MEDIATED_HEAT_SHOCK_RESPONSE	1.76482	0.000251916	0.00203277	Up in LC	BAG1, HSPA9, RANBP2, DNAJB6, SEH1L, DNAJB1, NUP88, DNAJC7, BAG3, CCAR2, SIRT1, YWHAE, HSPA5, NUP98, DNAJC2, NUP153, NUP107, NUP54, GML, NUP93, BAG5, MAPKAPK2, MAPK1, NUP214, RPA3, SEC13, NUP35, NUP133, HSF1, HSPA12A	0.498493	0.507192	76
0	Reactome	REACTOME_AUTOPHAGY	1.64352	0.000269231	0.0021559	Up in LC	TOMM20, VPS37B, BECN1, GABARAPL1, UBE2D3, TUBA1A, VDAC2, OPTN, DYNLL2, HSP90AA1, HSP90AB1, RB1CC1, UBE2N, ATG16L1, UBE2L3, ATG13, ATG14, SQSTM1, PLIN3, TUBB2A, USP30, VCP, LAMTOR3, TBK1, ULK1, UBC, ATG4D, WIPI2, TOMM40, MTMR14, RHEB, PINK1, CHMP2B, TUBB4A, MFN2, DYNC1H1, HSF1, GABARAPL2, TOMM5, VDAC3	0.498493	0.426637	140
0	Reactome	REACTOME_NS1_MEDIATED_EFFECTS_ON_HOST_PATHWAYS	1.8868	0.000273995	0.00216479	Up in LC	RANBP2, KPNA2, SEH1L, NUP88, KPNA3, EIF2AK2, NUP98, NUP153, NUP107, NUP54, NUP93, PABPN1, NUP214, KPNB1, SEC13, NUP35, ISG15, NUP133	0.498493	0.608585	40
0	Reactome	REACTOME_SWITCHING_OF_ORIGINS_TO_A_POST_REPLICATIVE_STATE	1.76312	0.000274468	0.00216479	Up in LC	PSMA6, PSMC6, PSMD7, PSMA2, PSMB7, PSMC2, PSMD6, SKP1, PSMD12, MCM6, PSMC4, PSMD2, CCNE1, PSMB2, PSMA3, PSMC1, UBE2S, PSMB4, PSMD11, UBC, CUL1, PSMB1, ORC1, PSMA4, MCM4, ORC6, PSMC3	0.498493	0.505372	77
0	Reactome	REACTOME_RRNA_MODIFICATION_IN_THE_NUCLEUS_AND_CYTOSOL	1.82695	0.000290557	0.00227458	Up in LC	PNO1, UTP18, UTP15, NOP58, BUD23, DKC1, SNU13, KRR1, RCL1, EMG1, WDR43, DDX52, DDX47, NOC4L, NOL11, PWP2, THUMPD1	0.498493	0.542823	59
0	Reactome	REACTOME_SELENOAMINO_ACID_METABOLISM	-1.72798	0.000309888	0.00240795	Down in LC	RPL28, SEPHS2, RPL18A, RPL13, RPS14, RPS5, RPL27, RPL31, RPS20, RPL29, RPS8, RPS19, RPL35, RPL26, RPS27, RPS12, RPS28, RPL13A, TXNRD1, RPL39L, RPS24, RPS29, RPL12, RPL37A, RPL10, RPL34, RPS17, RPL36A, RPL36AL, RPS4X, RPS13, RPS2, RPS15, RPS21, RPL24, RPLP2, RPS23, RPS16, RPLP1, RPL14, RPS27A, RPL23, RPS6, AIMP2, RPL6, RPS9, RPL10A, RPL9, RPS7, SARS1, RARS1, RPS15A, RPL35A, AHCY, RPL21, RPL4, FAU,…	0.498493	-0.45031	112
0	Reactome	REACTOME_NEUTROPHIL_DEGRANULATION	1.47056	0.000328593	0.00253451	Up in LC	YPEL5, SDCBP, PLAC8, DYNLT1, DDX3X, IST1, PSMD7, RAB18, TOM1, SLC2A3, CCT2, HSP90AA1, NRAS, LAMP1, HSP90AB1, ATP6AP2, ITGAX, CCT8, PSAP, PSMA2, PSMB7, COMMD3, PSMC2, PSMD6, CD59, PSMD12, SURF4, PRKCD, CD55, STOM, XRCC6, IQGAP2, C1orf35, PSMD2, GOLGA7, DEGS1, CTSH, VAPA, GPI, CD44, BST1, ILF2, RAB14, MGAM, HLA-B, ATP8A1, ARL8A, RHOA, MAGT1, ACAA1, S100A9, RAP1B, VCP, LAMTOR3, PSMD11, SVIP, GYG1, C…	0.498493	0.337411	425
0	Reactome	REACTOME_CDK_MEDIATED_PHOSPHORYLATION_AND_REMOVAL_OF_CDC6	1.84217	0.000335636	0.00256994	Up in LC	PSMA6, PSMC6, PSMD7, PSMA2, PSMB7, PSMC2, PSMD6, PSMD12, PSMC4, PSMD2, CCNE1, PSMB2, PSMA3, PSMC1, UBE2S, PSMB4, PSMD11, UBC, PSMB1, PSMA4, PSMC3, CDC27	0.498493	0.550307	58
0	Reactome	REACTOME_HEDGEHOG_OFF_STATE	1.74444	0.000338839	0.00257567	Up in LC	PSMA6, TUBA1A, PSMC6, PSMD7, PSMA2, PSMB7, PSMC2, PSMD6, SKP1, PSMD12, PSMC4, TULP3, PSMD2, PSMB2, PSMA3, PSMC1, IFT57, TUBB2A, PSMB4, PSMD11, UBC, CUL1, PSMB1, PSMA4, PSMC3, CSNK1A1, IFT122, TUBB4A	0.498493	0.485446	90
0	Reactome	REACTOME_SIGNALING_BY_TGF_BETA_RECEPTOR_COMPLEX	1.72874	0.000350063	0.00264185	Up in LC	STRAP, PPP1R15A, PPM1A, PPP1CB, ITGB1, UBE2D3, CCNT1, CCNK, USP9X, JUNB, FURIN, CCNC, PPP1CC, YBX1, SNW1, ZFYVE9, RHOA, TFDP2, TGIF1, UBC	0.498493	0.486572	86
0	Reactome	REACTOME_PINK1_PRKN_MEDIATED_MITOPHAGY	1.9444	0.000364747	0.002733	Up in LC	TOMM20, UBE2D3, VDAC2, OPTN, UBE2N, UBE2L3, SQSTM1, TBK1, UBC, TOMM40, PINK1, MFN2, TOMM5, VDAC3	0.498493	0.655751	31
0	Reactome	REACTOME_SENESCENCE_ASSOCIATED_SECRETORY_PHENOTYPE_SASP	1.7338	0.000373615	0.00277959	Up in LC	JUN, FOS, H2AZ2, H3-3B, RELA, H3C1, H2BC17, STAT3, UBE2S, H2BC5, H2AC8, H2AC20, CDKN2D, UBC, H2BC4, MAPK1, H3-3A, H2BC10, CDC27, CDKN1B, UBE2E1, H2BC21, H2BC13, H2BC11	0.498493	0.48872	83
0	Reactome	REACTOME_MITOPHAGY	1.87381	0.000406666	0.00300417	Up in LC	TOMM20, UBE2D3, VDAC2, OPTN, UBE2N, UBE2L3, SQSTM1, TBK1, ULK1, UBC, TOMM40, PINK1, MFN2, TOMM5, VDAC3	0.498493	0.615171	38
0	Reactome	REACTOME_RESPIRATORY_SYNCYTIAL_VIRUS_INFECTION_PATHWAY	1.67182	0.000442444	0.00324562	Up in LC	PPP1CB, BECN1, MED21, HERC5, MED30, HSP90AA1, HSP90AB1, MED17, RAB5A, FURIN, CCNC, PPP1CC, NCL, ELOC, EIF2AK2, MED10, ARIH1, MED6, SPCS3, MED23, GPC6, MED4, UBC, KPNB1, MED9, ISG15, RAB5C, IGF1R, IFIH1	0.498493	0.453597	104
0	Reactome	REACTOME_DISORDERS_OF_TRANSMEMBRANE_TRANSPORTERS	1.67939	0.000457058	0.00332954	Up in LC	SLC2A1, PSMA6, PSMC6, RANBP2, PSMD7, SEH1L, SLC35A2, PSMA2, PSMB7, DERL1, PSMC2, PSMD6, PSMD12, NUP88, PSMC4, SLC16A1, SLC40A1, PSMD2, DERL2, ABCA1, PSMB2, PSMA3, PSMC1, NUP98, VCP, NUP153, PSMB4, PSMD11, ABCB4, NUP107, NUP54, UBC, NUP93, NUP214, PSMB1, PSMA4, PSMC3, SEC13, NUP35	0.498493	0.439689	129
0	Reactome	REACTOME_TRANSCRIPTIONAL_REGULATION_BY_RUNX1	1.57538	0.000479453	0.00346859	Up in LC	PSMA6, H2AZ2, CTLA4, PSMC6, PSMD7, SOCS3, H3-3B, PSMA2, PSMB7, PSMC2, PSMD6, H3C1, ELF1, PSMD12, PSMC4, PSMD2, H2BC17, PHC2, PSMB2, PSMA3, PSMC1, IL2RA, NR4A3, CDK7, ELF2, H2BC5, PSMB4, PSMD11, CTSK, H2AC8, H2AC20, UBC, H2BC4, IFNG, PSMB1, H3-3A, PSMA4, SMARCC1, PSMC3, SMARCD3, H2BC10, KMT2C, LMO2, PCGF5, SMARCD2, MOV10, CTSV, H2BC21, TAL1, GATA2, H2BC13, H2BC11, PF4, ARID1B, ITCH, ESR1, PSMD3	0.498493	0.392017	186
0	Reactome	REACTOME_SIGNALING_BY_HEDGEHOG	1.64741	0.000487457	0.00350234	Up in LC	PSMA6, TUBA1A, PSMC6, PSMD7, PSMA2, PSMB7, PSMC2, PSMD6, SKP1, PSMD12, PSMC4, TULP3, PSMD2, DERL2, PSMB2, PSMA3, PSMC1, IFT57, TUBB2A, VCP, CUL3, PSMB4, PSMD11, UBC, CUL1, PSMB1, DISP2, PTCH2, PSMA4, PSMC3, CSNK1A1, IFT122, TUBB4A	0.498493	0.433872	119
0	Reactome	REACTOME_CHROMOSOME_MAINTENANCE	1.65071	0.00049131	0.00350602	Up in LC	H2AZ2, CENPC, RBBP7, H3-3B, DKC1, NPM1, SMARCA5, POLR2D, TERF2, RFC1, CENPN, H2BC17, POLR2A, POLR2C, POLR2K, PPP6C, CENPM, DSCC1, TERF1, H2BC5, H2AC8, H2AC20, RBBP4, DNA2, PPP6R3, H2BC4, PIF1, ANKRD28, H3-3A, WRN, RPA3, H2BC10	0.477271	0.434923	120
0	Reactome	REACTOME_GENE_SILENCING_BY_RNA	1.6938	0.000537474	0.00380953	Up in LC	H2AZ2, RANBP2, HSP90AA1, SEH1L, H3-3B, H3C1, NUP88, POLR2D, H2BC17, NUP98, TSN, POLR2A, POLR2C, POLR2K, MYBL1, NUP153, H2BC5, ELAC2, PIWIL2, NUP107, NUP54, H2AC8, H2AC20, H2BC4, NUP93, NUP214, H3-3A, SEC13, NUP35, H2BC10	0.477271	0.459313	106
0	Reactome	REACTOME_DOWNSTREAM_TCR_SIGNALING	1.68834	0.000565515	0.00398138	Up in LC	PSMA6, PSMC6, PSMD7, PSMA2, PSMB7, PSMC2, PSMD6, RELA, SKP1, PSMD12, PSMC4, PSMD2, UBE2N, TRAF6, PSMB2, PSMA3, PSMC1, RIPK2, CD247, PIK3CA, BCL10, NFKBIA, PSMB4, MALT1, PSMD11, UBC, IKBKG, CUL1, PSMB1, PSMA4, PSMC3	0.477271	0.475352	84
0	Reactome	REACTOME_DISEASES_OF_PROGRAMMED_CELL_DEATH	1.71695	0.000573687	0.00398541	Up in LC	JUN, H2AZ2, RBBP7, H3-3B, H3C1, CAST, H2BC17, YWHAE, BCL2L11, H2BC5, CAPN2, H2AC8, H2AC20, RBBP4, H2BC4, H3-3A, H2BC10, LMNA, GSDME, SOD2, RIPK1, H2BC21, H2BC13, H2BC11	0.477271	0.490667	78
0	Reactome	REACTOME_HCMV_LATE_EVENTS	1.70838	0.000571331	0.00398541	Up in LC	VPS37B, RANBP2, SEH1L, H3C1, NUP88, H2BC17, VPS25, HNRNPK, NUP98, NUP153, H2BC5, NUP107, NUP54, H2AC8, H2AC20, H2AC15, SNF8, H2BC4, NUP93, NUP214, VPS36, SEC13, NUP35, H2BC10, CHMP2B, NUP133, VPS4A, H2BC21, H2BC13, H2BC11, CHMP4B	0.477271	0.475411	90
0	Reactome	REACTOME_NEGATIVE_REGULATION_OF_MAPK_PATHWAY	1.87929	0.000582218	0.00401807	Up in LC	DUSP1, PPP2CA, DUSP10, DUSP8, DUSP5, NRAS, PPP2R5A, PPP2R5C, KRAS, PPP2R1B, PPP2R1A, UBC, DUSP16, DUSP2, MAPK1, PEBP1, ARAF, BRAP	0.477271	0.600587	41
0	Reactome	REACTOME_APC_C_CDH1_MEDIATED_DEGRADATION_OF_CDC20_AND_OTHER_APC_C_CDH1_TARGETED_PROTEINS_IN_LATE_MITOSIS_EARLY_G1	1.78735	0.000657554	0.00450833	Up in LC	PSMA6, PSMC6, PSMD7, PSMA2, PSMB7, PSMC2, PSMD6, PSMD12, PSMC4, PSMD2, PTTG1, PSMB2, PSMA3, PSMC1, UBE2S, PSMB4, PSMD11, UBC, PSMB1, PSMA4, PSMC3, CDC27	0.477271	0.531059	59
0	Reactome	REACTOME_PARASITE_INFECTION	-1.7339	0.00068741	0.00468243	Down in LC	ACTG1, ARPC1B, ACTB, GRB2, CD3G, ABL1, VAV1, WASF2, NCK1, CRK, WIPF2, WASF1, BRK1, PTK2, WIPF1, FCGR3A, CYFIP2, ABI2	0.477271	-0.496869	68
0	Reactome	REACTOME_OVARIAN_TUMOR_DOMAIN_PROTEASES	1.82348	0.000724587	0.00490382	Up in LC	TNFAIP3, NOD2, TNIP1, TNIP3, OTUB1, TRAF6, RIPK2, TRAF3, RHOA, VCPIP1, VCP, OTUD3, UBC, IKBKG, CDK1, IFIH1, OTUD7B, RIPK1	0.477271	0.594294	39
0	Reactome	REACTOME_TNFR2_NON_CANONICAL_NF_KB_PATHWAY	1.66798	0.0007805	0.00524836	Up in LC	RELB, PSMA6, PSMC6, PSMD7, PSMA2, PSMB7, PSMC2, PSMD6, SKP1, PSMD12, BIRC3, PSMC4, PSMD2, PSMB2, PSMA3, PSMC1, EDA, TRAF3, PSMB4, PSMD11, UBC, CUL1, PSMB1, PSMA4, PSMC3, BIRC2, TNFSF8	0.477271	0.469618	84
0	Reactome	REACTOME_PCP_CE_PATHWAY	1.73875	0.000837176	0.00559362	Up in LC	PSMA6, PSMC6, PSMD7, PSMA2, PSMB7, CLTB, PSMC2, PSMD6, PSMD12, PSMC4, PSMD2, PSMB2, PSMA3, PSMC1, RYK, RHOA, PSMB4, PSMD11, UBC, PRICKLE1, PSMB1, PSMA4, PRKCG, PSMC3	0.477271	0.499504	73
0	Reactome	REACTOME_EPIGENETIC_REGULATION_OF_GENE_EXPRESSION	1.44564	0.000850823	0.00564882	Up in LC	ZNF331, KANSL2, DDX21, H2AZ2, MBIP, ZNF317, MED30, BCL7B, ELOVL5, RBBP7, H3-3B, MED17, ARID4B, KDM6A, H3C1, KAT8, CCNC, POLR1F, SMARCA5, ZNF136, ZNF273, PHF19, H2BC17, TDG, SIRT1, MED10, OGT, ZNF93, BAZ2A, PSIP1, MED6, CDK7, PPHLN1, POLR2K, BOD1, MED23, TAF1D, SUDS3, H2BC5, LPIN1, TBP, MED4, RBM7, H2AC8, H2AC20, RBBP4, H2BC4, PHF1, POLR1A, RXRA, SUV39H1, H3-3A, SMARCC1, MCRS1, SMARCD3, H2BC10, KM…	0.477271	0.345413	280
0	Reactome	REACTOME_COPI_MEDIATED_ANTEROGRADE_TRANSPORT	1.64376	0.000873972	0.00576602	Up in LC	STX5, TUBA1A, RAB1A, DYNLL2, ARF4, ARF1, CD59, CD55, TMED10, SPTBN5, COPA, CAPZA1, CAPZA2, ARFGAP2, ARCN1, TMED7, TUBB2A, ANK3, YKT6, COG1, DCTN3, TUBB4A, DYNC1H1, DCTN6, COPG1, BET1L, SPTAN1, DCTN5, COPE, ACTR10, TUBB1, DCTN4	0.477271	0.460951	89
0	Reactome	REACTOME_TRANSCRIPTIONAL_REGULATION_BY_SMALL_RNAS	1.68738	0.000892666	0.00585254	Up in LC	H2AZ2, RANBP2, SEH1L, H3-3B, H3C1, NUP88, POLR2D, H2BC17, NUP98, POLR2A, POLR2C, POLR2K, NUP153, H2BC5, NUP107, NUP54, H2AC8, H2AC20, H2BC4, NUP93, NUP214, H3-3A, SEC13, NUP35, H2BC10, NUP133	0.477271	0.477893	82
0	Reactome	REACTOME_MEIOTIC_SYNAPSIS	1.73488	0.000995341	0.00648517	Up in LC	H2AZ2, RAD21, TERF2, H2BC17, SYCE2, DIDO1, SMC1B, TERF1, H2BC5, SMC3, REC8, H2AC8, H2AC20, H2BC4, SYNE2, H2BC10, LMNA, STAG2, H2BC21, TERF2IP, H2BC13, H2BC11, ATR, TEX12, H4C5, UBE2I, H2BC8	0.45506	0.524637	55
0	Reactome	REACTOME_SYNTHESIS_OF_DNA	1.65435	0.00106147	0.00687334	Up in LC	PSMA6, PSMC6, PSMD7, PSMA2, PSMB7, PSMC2, PSMD6, SKP1, PSMD12, MCM6, PSMC4, RFC1, PSMD2, CCNE1, PSMB2, PSMA3, PSMC1, UBE2S, PSMB4, PSMD11, DNA2, UBC, CUL1, PSMB1, ORC1, PSMA4, MCM4, ORC6, PSMC3, RPA3	0.45506	0.448614	106
0	Reactome	REACTOME_ASPARAGINE_N_LINKED_GLYCOSYLATION	1.46533	0.00112388	0.00723285	Up in LC	DPM1, PDIA3, STX5, RPN1, TUBA1A, RAB1A, DYNLL2, ARF4, MARCHF6, NANS, DERL1, RAD23B, ARF1, AMDHD2, RNF103, AMFR, CD59, CD55, TRAPPC4, TMED10, AREG, CALR, EDEM1, DERL2, SPTBN5, GNE, TFG, ST6GALNAC4, COPA, PSMC1, CAPZA1, CAPZA2, ARFGAP2, ARCN1, PPP6C, MAGT1, TMED7, UBXN1, TUBB2A, VCP, CNIH1, ANK3, ST8SIA6, B4GALT5, UBC, PPP6R3, YKT6, COL7A1, COG1, ANKRD28, SEC23A, DDOST, SEC13, PMM1, DCTN3, EDEM2, T…	0.45506	0.349204	284
0	Reactome	REACTOME_SIRT1_NEGATIVELY_REGULATES_RRNA_EXPRESSION	1.78428	0.00114601	0.00733026	Up in LC	H2AZ2, H3-3B, H3C1, H2BC17, SIRT1, TAF1D, H2BC5, TBP, H2AC8, H2AC20, H2BC4, SUV39H1, H3-3A, H2BC10, H2BC21, H2BC13, H2BC11	0.45506	0.563108	43
0	Reactome	REACTOME_REPRODUCTION	1.61926	0.00116701	0.00741938	Up in LC	CXCR4, H2AZ2, MND1, RAD21, H3-3B, H3C1, TERF2, H2BC17, SYCE2, CATSPERD, DIDO1, MSH4, PRDM1, SMC1B, TERF1, MSH5, H2BC5, OVGP1, SMC3, REC8, H2AC8, H2AC20, NANOS3, H2BC4, SYNE2, H3-3A, RPA3, H2BC10, LMNA, STAG2, RAD51, H2BC21, TERF2IP, H2BC13, H2BC11, ATR, MLH1, TEX12, H4C5	0.45506	0.439243	105
0	Hallmark	HALLMARK_ANDROGEN_RESPONSE	1.63609	0.00118032	0.00745876	Up in LC	ZBTB10, IDI1, ABCC4, TARP, ELL2, ELOVL5, SGK1, TMEM50A, DNAJB9, ACSL3, XRCC6, IQGAP2, RRP12, CENPN, VAPA, NKX3-1, GUCY1A1, SPCS3, SAT1, MAF, STEAP4, UBE2J1, SRF, INSIG1	0.45506	0.454387	92
0	Reactome	REACTOME_MRNA_SPLICING_MINOR_PATHWAY	1.75905	0.00122918	0.00772105	Up in LC	PRPF8, SNRPD1, SRSF6, SNRPB, SNRPG, POLR2D, YBX1, SRSF7, NCBP1, POLR2A, POLR2C, POLR2K, SNRNP200, SNRNP35, TXNL4A, EFTUD2, SNRPE, ZCRB1, SF3B6	0.45506	0.539967	50
0	Reactome	REACTOME_RAF_INDEPENDENT_MAPK1_3_ACTIVATION	1.83049	0.00123666	0.00772179	Up in LC	DUSP1, DUSP10, DUSP8, DUSP5, DUSP16, DUSP2, MAPK1, CDK1, DUSP6	0.45506	0.671583	21
0	Reactome	REACTOME_UCH_PROTEINASES	1.65715	0.00132195	0.00820547	Up in LC	PSMA6, PSMC6, PSMD7, PSMA2, PSMB7, PSMC2, PSMD6, PSMD12, PSMC4, PSMD2, PSMB2, PSMA3, OGT, PSMC1, NFRKB, PSMB4, PSMD11, H2AC8, H2AC20, UBC, H2AC15, ACTR5, PSMB1, PSMA4, MCRS1, PSMC3, BAP1, ASXL1	0.45506	0.471159	81
0	Hallmark	HALLMARK_HEME_METABOLISM	1.55559	0.00139867	0.00853782	Up in LC	YPEL5, SDCBP, SLC2A1, RBM38, BTG2, FBXO7, KHNYN, MKRN1, OPTN, ELL2, TFRC, TENT5C, CDR2, CAST, RCL1, ADIPOR1, RNF19A, TOP1, CIR1, ISCA1, CCDC28A, NUDT4, SLC25A38, RIOK3, FBXO34, HEBP1, TFDP2, VEZF1, GDE1, CA2, SNCA, MXI1, RAP1GAP, SEC14L1, FOXJ2, E2F2, TCEA1, MARCHF8, GAPVD1, LMO2, CDC27	0.45506	0.390748	175
0	Reactome	REACTOME_NUCLEAR_ENVELOPE_NE_REASSEMBLY	1.68799	0.00138608	0.00853782	Up in LC	PPP2CA, TUBA1A, SUMO1, IST1, LBR, SEH1L, AHCTF1, NUP98, TUBB2A, PPP2R1A, NUP107, NUP54, NUP93, KPNB1, SEC13, NUP35, LMNA, CHMP2B, TUBB4A, NUP133, CDK1, VPS4A, EMD, CHMP4B, VRK1, TUBB1, LEMD2, TMPO, UBE2I, VRK2, RAN, RANGAP1, PPP2R2A	0.45506	0.493193	66
0	Reactome	REACTOME_TRNA_PROCESSING	1.58712	0.00139991	0.00853782	Up in LC	MT-RNR2, RANBP2, PUS7, SEH1L, TRMT61B, NUP88, CLP1, FTSJ1, RTRAF, FAM98B, RPP14, DDX1, NUP98, C2orf49, NUP153, TPRKB, ELAC2, NUP107, URM1, NUP54, RPP30, NUP93, TRMT1, NUP214, NSUN2, SEC13, NUP35, THG1L, TRMT6, NUP133, THADA, MT-RNR1, TRMT44	0.45506	0.424274	110
0	Reactome	REACTOME_RAF_ACTIVATION	1.79056	0.00141723	0.00859352	Up in LC	PPP2CA, PPP1CB, NRAS, PPP1CC, PPP2R5A, CAMK2D, PPP2R5C, KRAS, PPP2R1B, PPP2R1A, CALM1, ARAF, BRAP	0.45506	0.600162	33
0	Reactome	REACTOME_ANTIGEN_PRESENTATION_FOLDING_ASSEMBLY_AND_PEPTIDE_LOADING_OF_CLASS_I_MHC	1.83612	0.00153755	0.00925275	Up in LC	PDIA3, BECN1, HLA-A, CALR, HSPA5, HLA-B, ATG14, HLA-F, SEC23A, SEC13, TAP1, ERAP2, HLA-C	0.45506	0.634561	28
0	Reactome	REACTOME_MYD88_INDEPENDENT_TLR4_CASCADE	1.5841	0.0015436	0.00925275	Up in LC	JUN, PPP2CA, FOS, UBE2D3, NOD2, OPTN, RELA, SKP1, BIRC3, UBE2N, TRAF6, RIPK2, USP14, TRAF3, N4BP1, PPP2R1B, NFKBIA, TBK1, PPP2R1A, UBC, IKBKG, RPS6KA5, CUL1, MAPKAPK2, MAPK1, BIRC2	0.45506	0.426789	108
0	Hallmark	HALLMARK_INTERFERON_GAMMA_RESPONSE	1.48947	0.00159638	0.00951476	Up in LC	PELI1, CD69, HIF1A, MTHFD2, TNFAIP3, SOCS3, PSMA2, MX1, C1R, HLA-A, CMTR1, LAP3, TRIM21, OGFR, PTPN1, EIF2AK2, BTG1, PSMB2, PSMA3, STAT4, STAT3, RIPK2, APOL6, CD74, HLA-B, NAMPT, SLC25A28, PFKP, TXNIP, IRF1, ADAR, NFKBIA, ARL4A, WARS1, NUP93, CFH, FAS, IL2RB, ISG15, P2RY14, TRIM26, SAMHD1, IL15, CASP7, IFIH1, SOD2, TAP1, BATF2, IRF5, FGL2, RIPK1, GBP4, C1S, BST2, DHX58, LYSMD2	0.45506	0.369442	189
0	Reactome	REACTOME_HATS_ACETYLATE_HISTONES	1.60772	0.0016378	0.0097065	Up in LC	KANSL2, MORF4L1, MBIP, BRD1, RBBP7, H3C1, KAT8, ELP2, ENY2, H2BC17, TADA1, TAF9, ELP1, OGT, KAT6A, TADA2B, ING3, KAT7, ATXN7, SUPT7L, KAT5, H2BC5, BRPF1, H2AC8, H2AC20, H2AC15, H2BC4, USP22, MCRS1, H2BC10, HAT1	0.45506	0.426005	117
0	Reactome	REACTOME_FCERI_MEDIATED_CA_2_MOBILIZATION	-1.70909	0.00165677	0.00976375	Down in LC	GRAP2, GRB2, LAT, ITK, LCP2, VAV1, NFATC3	0.45506	-0.547985	40
0	Reactome	REACTOME_TRANSCRIPTIONAL_REGULATION_BY_RUNX2	1.60842	0.00175658	0.0102941	Up in LC	PSMA6, PSMC6, PSMD7, PSMA2, PSMB7, PSMC2, PSMD6, SKP1, PSMD12, PSMC4, PSMD2, RBM14, PSMB2, PSMA3, PSMC1, AKT3, PSMB4, PSMD11, MAF, UBC, YES1, CUL1, MAPK1, PSMB1, PSMA4, PSMC3	0.45506	0.452849	84
0	Reactome	REACTOME_TRANSPORT_OF_MATURE_MRNAS_DERIVED_FROM_INTRONLESS_TRANSCRIPTS	1.74857	0.00192882	0.0112407	Up in LC	RANBP2, SEH1L, NUP88, SLBP, NCBP1, NUP98, ALYREF, NXF1, NUP153, WDR33, NUP107, NUP54, NUP93, NUP214, SEC13, NUP35, NUP133	0.45506	0.55184	43
0	Reactome	REACTOME_SARS_COV_1_MODULATES_HOST_TRANSLATION_MACHINERY	-1.70471	0.00207988	0.0120541	Down in LC	RPS14, RPS5, RPS20, RPS8, RPS19, RPS27, RPS12, RPS28, RPS24, RPS29, EEF1A1, RPS17, RPS4X, RPS13, RPS2, RPS15, RPS21, RPS23, RPS16, RPS27A, RPS6, RPS9, RPS7, RPS15A	0.431708	-0.561712	35
0	Reactome	REACTOME_SARS_COV_2_HOST_INTERACTIONS	1.50657	0.00209313	0.0120623	Up in LC	G3BP2, BECN1, YWHAZ, NOD2, RANBP2, SNRPD1, KPNA2, HSP90AA1, HSP90AB1, SEH1L, CNBP, NUP88, SNRPB, SNRPG, HLA-A, G3BP1, UBE2N, MASP2, YWHAG, TRAF6, YWHAE, RIPK2, HLA-B, ATG14, NUP98, TRAF3, AKT3, NUP153, TBK1, HLA-F, NUP107, NUP54, UBC, IKBKG, NUP93, RPS26, SEC23A, NUP214, SNRPE, SEC13, NUP35, ISG15, TKFC, NUP133, RPS27L	0.431708	0.376925	179
0	Reactome	REACTOME_TP53_REGULATES_TRANSCRIPTION_OF_DNA_REPAIR_GENES	1.68392	0.00210429	0.0120623	Up in LC	JUN, FOS, CCNT1, CCNK, CHEK1, POLR2D, SUPT5H, ELOC, CDK7, POLR2A, NELFE, POLR2C, POLR2K, TCEA1, CCNT2, FANCI, PMS2, CTDP1, MDC1, GTF2H4, SUPT16H, FANCD2, ATR, MLH1	0.431708	0.500848	61
0	Reactome	REACTOME_ER_TO_GOLGI_ANTEROGRADE_TRANSPORT	1.54413	0.00213721	0.0121257	Up in LC	STX5, TUBA1A, RAB1A, DYNLL2, ARF4, ARF1, CD59, CD55, TRAPPC4, TMED10, AREG, SPTBN5, TFG, COPA, CAPZA1, CAPZA2, ARFGAP2, ARCN1, PPP6C, TMED7, TUBB2A, CNIH1, ANK3, PPP6R3, YKT6, COL7A1, COG1, ANKRD28, SEC23A, SEC13, DCTN3, TUBB4A, DYNC1H1, DCTN6, SEC22B, COPG1, BET1L	0.431708	0.398507	142
0	Reactome	REACTOME_TRANSPORT_OF_THE_SLBP_DEPENDANT_MATURE_MRNA	1.75349	0.00213846	0.0121257	Up in LC	RANBP2, SEH1L, NUP88, SLBP, NCBP1, NUP98, ALYREF, NXF1, NUP153, NUP107, NUP54, NUP93, NUP214, SEC13, NUP35, NUP133	0.431708	0.582961	36
0	Reactome	REACTOME_DEPOSITION_OF_NEW_CENPA_CONTAINING_NUCLEOSOMES_AT_THE_CENTROMERE	1.67223	0.00222075	0.0125245	Up in LC	H2AZ2, CENPC, RBBP7, NPM1, SMARCA5, CENPN, H2BC17, CENPM, H2BC5, H2AC8, H2AC20, RBBP4, H2BC4, H2BC10, H2BC21, H2BC13, H2BC11, H4C5, CENPW, H2BC8	0.431708	0.505693	55
0	Reactome	REACTOME_SUMOYLATION_OF_RNA_BINDING_PROTEINS	1.7073	0.00227558	0.0127652	Up in LC	SUMO1, RANBP2, NOP58, SEH1L, NUP88, PHC2, HNRNPK, NUP98, NUP153, HNRNPC, NUP107, NUP54, NUP93, NUP214, SEC13, NUP35, NUP133, SUMO2, PCGF2	0.431708	0.532097	46
0	Hallmark	HALLMARK_OXIDATIVE_PHOSPHORYLATION	1.49394	0.00230781	0.0128089	Up in LC	CYCS, SLC25A3, HSPA9, GLUD1, VDAC2, DLST, TIMM17A, MDH1, NDUFV2, SDHA, PHYH, SUPV3L1, PMPCA, COX7B, NDUFS6, LDHA, FDX1, ISCA1, NDUFA7, GPI, ATP5F1B, GRPEL1, IDH3A, NDUFS3, TIMM10, NDUFB8, ACAA1, NDUFA5, SDHB, OPA1, TIMM9, RHOT2, LRPPRC, DLD, ATP6V1E1, NDUFA6, NDUFB4, ACO2, CASP7, MFN2, MTRR, ETFDH, CYB5R3, UQCRC1, OXA1L, VDAC3, ATP5PB, ATP5MC3, MTRF1, AFG3L2, HSD17B10, ISCU, MRPS15, NDUFAB1, IDH3B	0.431708	0.368024	198
0	Reactome	REACTOME_CELLULAR_SENESCENCE	1.51877	0.00229888	0.0128089	Up in LC	JUN, FOS, H2AZ2, RBBP7, MDM2, H3-3B, RELA, H3C1, TERF2, H1-2, H2BC17, PHC2, CCNE1, STAT3, ERF, UBE2S, TFDP2, KAT5, MAP3K5, TERF1, H2BC5, H1-4, H2AC8, H2AC20, UBN1, CDKN2D, RBBP4, UBC, MDM4, H2BC4, E2F2, MAPKAPK2, MAPK1, H3-3A, H1-3, H2BC10, CDC27, CDKN1B, MOV10, UBE2E1, CCNE2, H2BC21, TERF2IP, H2BC13, H2BC11	0.431708	0.385138	162
0	Reactome	REACTOME_MEIOSIS	1.61293	0.00234625	0.012886	Up in LC	H2AZ2, MND1, RAD21, H3-3B, H3C1, TERF2, H2BC17, SYCE2, DIDO1, MSH4, SMC1B, TERF1, MSH5, H2BC5, SMC3, REC8, H2AC8, H2AC20, H2BC4, SYNE2, H3-3A, RPA3, H2BC10, LMNA, STAG2, RAD51, H2BC21, TERF2IP, H2BC13, H2BC11, ATR, MLH1, TEX12, H4C5	0.431708	0.453977	86
0	Reactome	REACTOME_REGULATION_OF_TP53_ACTIVITY	1.50059	0.00233452	0.012886	Up in LC	PPP2CA, TP53BP2, JMY, HIPK1, CHEK1, BRD1, PLK3, RBBP7, MDM2, SGK1, SETD9, USP7, KMT5A, RNF34, TAF9, KAT6A, TAF4B, PRDM1, PPP2R5C, PPP2R1B, AKT3, KAT5, BRD7, TBP, PPP2R1A, BRPF1, RBBP4, RHNO1, DNA2, UBC, MDM4, TAF13, TAF9B, WRN, RICTOR, RPA3, TAF11, RAD1	0.431708	0.38189	152
0	Hallmark	HALLMARK_IL2_STAT5_SIGNALING	1.49421	0.00241514	0.0131952	Up in LC	IFNGR1, KLF6, GABARAPL1, SNX9, CD81, CTLA4, SLC2A3, MXD1, NFKBIZ, CD83, RHOB, AHR, FURIN, UMPS, PRNP, LRIG1, CD44, CCNE1, ICOS, XBP1, IL2RA, MUC1, TRAF1, AHNAK, NFIL3, CDC42SE2, BHLHE40, DHRS3, ARL4A, ETV4, CA2, SLC39A8, ALCAM, ENPP1, MAPKAPK2, IL2RB, ADAM19, EMP1, IGF1R, ODC1, CSF1, CKAP4, SYT11, PHLDA1, FGL2, GBP4, CAPN3, TNFRSF9	0.431708	0.373832	179
0	Reactome	REACTOME_CO_INHIBITION_BY_PD_1	-1.74534	0.00247708	0.0134635	Down in LC	CD3E, LCK, CD3G, CD4, HLA-DPA1, CD3D, TRAV29DV5, HLA-DRB1, PDCD1	0.431708	-0.629388	23
0	Hallmark	HALLMARK_COAGULATION	1.58521	0.00261892	0.0141611	Up in LC	PEF1, ARF4, C1R, FURIN, ANXA1, DUSP14, MASP2, CTSH, USP11, S100A13, CAPN2, CTSK, MMP14, CFH, DPP4, CLU, RAC1, CTSV, DUSP6, ISCU, C1S, THBD, C2, PF4, CTSO, CPQ, PRSS23, RAPGEF3, SH2B2	0.431708	0.443844	87
0	Reactome	REACTOME_AMYLOID_FIBER_FORMATION	1.61308	0.00277133	0.0149084	Up in LC	USP9X, SIAH2, SIAH1, H3-3B, H3C1, FURIN, H2BC17, TSPAN15, ITM2B, H2BC5, SNCA, H2AC8, H2AC20, UBC, H2BC4, H3-3A, SORL1, H2BC10, GGA2, H2BC21, H2BC13, H2BC11, GGA3, H4C5, APH1B, H2BC8, APP, H2AZ1, MFGE8	0.431708	0.468331	70
0	Reactome	REACTOME_DNA_REPAIR	1.41207	0.00285215	0.0151873	Up in LC	WDR48, COPS2, H2AZ2, UVSSA, SUMO1, ERCC5, KPNA2, CHEK1, RAD23B, USP7, FANCL, SMARCA5, POLR2D, TERF2, RFC1, XRCC6, XAB2, COPS8, UBE2B, H2BC17, UBE2N, TDG, MSH6, TDP1, POLB, USP10, CDK7, ALKBH5, POLR2A, POLR2C, POLR2K, RNF4, USP1, NFRKB, UBXN1, VCP, KAT5, TP53BP1, TERF1, H2BC5, PRKDC, H2AC8, H2AC20, RHNO1, DNA2, UBC, ACTR5, H2BC4, COPS5, MCRS1, WRN, TCEA1, RPA3, ISG15, H2BC10, FANCI, BAP1, RAD1, PM…	0.431708	0.332431	309
0	Reactome	REACTOME_HCMV_INFECTION	1.54165	0.00284742	0.0151873	Up in LC	VPS37B, ITGB1, TUBA1A, RANBP2, DYNLL2, RBBP7, SEH1L, H3C1, NUP88, H2BC17, VPS25, HNRNPK, NUP98, TUBB2A, NUP153, H2BC5, NUP107, NUP54, H2AC8, H2AC20, RBBP4, H2AC15, SNF8, H2BC4, NUP93, NUP214, VPS36, SEC13, NUP35, H2BC10, CHMP2B, TUBB4A, NUP133, DYNC1H1, VPS4A	0.431708	0.404531	126
0	Reactome	REACTOME_RESOLUTION_OF_SISTER_CHROMATID_COHESION	1.53273	0.00295942	0.0156002	Up in LC	PPP2CA, MAPRE1, TUBA1A, CLIP1, RANBP2, CENPC, DYNLL2, RAD21, SEH1L, NDEL1, NDC80, PPP1CC, MAD2L1, CENPN, PPP2R5A, B9D2, AHCTF1, NUP98, CENPM, TUBB2A, PPP2R5C, PPP2R1B, SMC3, PPP2R1A, NUP107, SEC13, INCENP, BUB1, TUBB4A, NUP133, DYNC1H1, CLASP2, CDK1, NUF2, CLASP1, STAG2, KNTC1, SKA1, TUBB1, PMF1, SGO1, BUB1B, PDS5A, CKAP5	0.431708	0.407809	115
0	Reactome	REACTOME_SELECTIVE_AUTOPHAGY	1.61044	0.002946	0.0156002	Up in LC	TOMM20, UBE2D3, TUBA1A, VDAC2, OPTN, DYNLL2, HSP90AA1, UBE2N, UBE2L3, SQSTM1, PLIN3, TUBB2A, USP30, VCP, TBK1, ULK1, UBC, TOMM40, PINK1, TUBB4A, MFN2, DYNC1H1, HSF1, TOMM5, VDAC3	0.431708	0.462827	76
0	Reactome	REACTOME_BETA_CATENIN_PHOSPHORYLATION_CASCADE	1.7666	0.0031157	0.0163418	Up in LC	PPP2CA, CTNNB1, PPP2R5A, PPP2R5C, PPP2R1B, PPP2R1A, CSNK1A1, FRAT1	0.431708	0.685459	17
0	Reactome	REACTOME_PRC2_METHYLATES_HISTONES_AND_DNA	1.64141	0.00325951	0.0169268	Up in LC	H2AZ2, RBBP7, H3-3B, H3C1, PHF19, H2BC17, H2BC5, H2AC8, H2AC20, RBBP4, H2BC4, PHF1, H3-3A, H2BC10, H2BC21, H2BC13, H2BC11	0.431708	0.510927	48
0	Reactome	REACTOME_TOLL_LIKE_RECEPTOR_9_TLR9_CASCADE	1.53814	0.00324623	0.0169268	Up in LC	JUN, PPP2CA, PELI1, FOS, NOD2, RBSN, RELA, SKP1, UBE2N, TRAF6, RIPK2, USP14, N4BP1, PPP2R1B, NFKBIA, PPP2R1A, UBC, IKBKG, RPS6KA5, PELI3, CUL1, MAPKAPK2, MAPK1	0.431708	0.415013	107
0	Reactome	REACTOME_FORMATION_OF_PARAXIAL_MESODERM	1.70561	0.00331827	0.0171471	Up in LC	PSMA6, PSMC6, PSMD7, CTNNB1, PSMA2, PSMB7, PSMC2, PSMD6, PSMD12, PSMC4, PSMD2, SNW1, PSMB2, PSMA3, PSMC1, PSMB4, PSMD11, PSMB1, PSMA4, PSMC3	0.431708	0.520686	51
0	Reactome	REACTOME_SUMOYLATION_OF_DNA_REPLICATION_PROTEINS	1.66641	0.0033486	0.017219	Up in LC	SUMO1, RANBP2, SEH1L, NUP88, TOP1, NUP98, NUP153, NUP107, NUP54, NUP93, NUP214, SEC13, NUP35, INCENP, NUP133, SUMO2	0.431708	0.519354	46
0	Reactome	REACTOME_INTRINSIC_PATHWAY_FOR_APOPTOSIS	1.66425	0.00346657	0.0176772	Up in LC	CYCS, TP53BP2, YWHAZ, DYNLL2, YWHAG, YWHAE, STAT3, UACA, DIABLO, BCL2L11, TFDP2, AKT3, PMAIP1, MAPK1, APIP, CASP7, GSDME, YWHAH	0.431708	0.505398	54
0	Reactome	REACTOME_MITOCHONDRIAL_PROTEIN_DEGRADATION	1.54459	0.0034714	0.0176772	Up in LC	HSPA9, GLUD1, TIMM17A, CHCHD2, YME1L1, PMPCA, TFAM, MT-CO2, MT-ND6, ATP5F1B, IDH3A, NDUFS3, TIMM10, OPA1, TIMM9, LONP1, DLD, SSBP1, ACO2, MRPL32, AFG3L2, HSD17B10, MT-ATP6, HTRA2, NDUFB6, ALDH2, MT-ND1, STARD7, NDUFA2, HADH, MT-ND2, ATP5F1C	0.431708	0.430249	94
0	Hallmark	HALLMARK_APICAL_JUNCTION	-1.4868	0.00349469	0.0177098	Down in LC	CNN2, ACTG1, ADAM23, ACTB, RAC2, PFN1, IRS1, FYB1, MAPK14, MADCAM1, PBX2, EVL, BMP1, AMIGO2, JUP, SKAP2, VASP, LDLRAP1, ACTN1, PECAM1, PIK3R3, TMEM8B, PTK2, MPZL1, GNAI1, MVD, CLDN7, MAP4K2, KCNH2, SHC1, LIMA1, EPB41L2, PLCG1, PTEN, HRAS, ZYX, CDK8, NF2, MAP3K20, ICAM4, ITGA10, GNAI2, MPZL2, RHOF, GAMT, RSU1, TSC1, VWF, NECTIN1, RASA1, DSC1, LAYN, MAPK11	0.431708	-0.377608	144
0	Reactome	REACTOME_SUMOYLATION_OF_UBIQUITINYLATION_PROTEINS	1.70316	0.00351637	0.017734	Up in LC	SUMO1, RANBP2, MDM2, SEH1L, NUP88, NUP98, VHL, NUP153, NUP107, NUP54, NUP93, NUP214, SEC13, NUP35, NUP133	0.431708	0.55508	39
0	Hallmark	HALLMARK_ESTROGEN_RESPONSE_EARLY	1.47764	0.00359672	0.0180524	Up in LC	SLC2A1, BAG1, TIPARP, FOS, DYNLT3, GAB2, SIAH2, TOB1, CELSR1, ELOVL5, SLC7A5, ELF1, AMFR, SLC16A1, FDFT1, LRIG1, RRP12, AREG, NXT1, CD44, FASN, XBP1, MUC1, SEC14L2, MYBL1, BHLHE40, DHRS3, PMAIP1, SLC1A4, SYBU	0.431708	0.374998	154
0	Reactome	REACTOME_PROTEIN_UBIQUITINATION	1.58686	0.00367412	0.0183531	Up in LC	UBE2D3, USP9X, UBE2G1, DERL1, USP7, UBE2A, HLA-A, UBE2B, H2BC17, UBE2N, UBE2L3, UBE2S, BCL10, VCP, H2BC5, PAF1, UBA6, PRKDC, UBC, H2BC4	0.431708	0.456357	74
0	Reactome	REACTOME_ANTIGEN_PROCESSING_UB_ATP_INDEPENDENT_PROTEASOMAL_DEGRADATION	1.80821	0.00374115	0.0185994	Up in LC	PSMA6, PSMA2, PSMB7, PSMB2, PSMA3, PSMB4, PSMB1, PSMA4	0.431708	0.67751	19
0	Reactome	REACTOME_EPIGENETIC_REGULATION_OF_GENE_EXPRESSION_BY_MLL3_AND_MLL4_COMPLEXES	1.51137	0.00378602	0.0187337	Up in LC	H2AZ2, MED30, ELOVL5, H3-3B, MED17, KDM6A, H3C1, CCNC, H2BC17, SIRT1, MED10, MED6, MED23, H2BC5, LPIN1, MED4, H2AC8, H2AC20, H2BC4, RXRA, H3-3A, H2BC10, KMT2C	0.431708	0.411958	103
0	Reactome	REACTOME_SIGNALING_BY_FGFR2	1.63887	0.00382998	0.0188622	Up in LC	PPP2CA, HNRNPM, NRAS, HNRNPH1, POLR2D, PTBP1, HNRNPA1, FGFR2, NCBP1, POLR2A, PIK3CA, POLR2C, POLR2K, KRAS, PPP2R1A, UBC, TIAL1, MAPK1	0.431708	0.493118	57
0	Reactome	REACTOME_SIGNALING_BY_FGFR	1.6115	0.00395489	0.0193863	Up in LC	PPP2CA, HNRNPM, NRAS, HNRNPH1, POLR2D, PTBP1, HNRNPA1, FGFR2, NCBP1, POLR2A, PIK3CA, POLR2C, POLR2K, KRAS, PPP2R1A, UBC, KLB, TIAL1, MAPK1	0.407018	0.470071	68
0	Reactome	REACTOME_SARS_COV_2_INFECTION	1.40769	0.00398113	0.0194242	Up in LC	G3BP2, BECN1, RPN1, YWHAZ, NOD2, SUMO1, RANBP2, SNRPD1, KPNA2, HSP90AA1, HSP90AB1, SEH1L, CNBP, FURIN, NUP88, SNRPB, SNRPG, HLA-A, DDX5, G3BP1, UBE2N, GOLGA7, MASP2, YWHAG, TRAF6, YWHAE, ST6GALNAC4, RIPK2, HLA-B, ATG14, NUP98, VHL, TRAF3, MAGT1, AKT3, VCP, NUP153, GPC6, TBK1, HLA-F, NUP107, NUP54, UBC, IKBKG, NUP93, RPS26, SEC23A, NUP214, SNRPE, ZCRB1, DDOST, CSNK1A1, SEC13, NUP35, ISG15, ZDHHC5,…	0.407018	0.337583	269
0	Reactome	REACTOME_SRP_DEPENDENT_COTRANSLATIONAL_PROTEIN_TARGETING_TO_MEMBRANE	-1.53872	0.0042169	0.0204793	Down in LC	RPL28, RPL18A, RPL13, RPS14, RPS5, RPL27, RPL31, RPS20, RPL29, RPS8, RPS19, RPL35, RPL26, RPS27, RPS12, RPS28, RPL13A, RPL39L, RPS24, RPS29, RPL12, RPL37A, RPL10, RPL34, RPS17, SSR1, RPN2, RPL36A, RPL36AL, RPS4X, RPS13, RPS2, RPS15, RPS21, RPL24, RPLP2, RPS23, RPS16, SSR4, RPLP1, RPL14, RPS27A, RPL23, RPS6, RPL6, RPS9, RPL10A, RPL9, RPS7	0.407018	-0.403086	109
0	Reactome	REACTOME_SUMOYLATION_OF_SUMOYLATION_PROTEINS	1.68682	0.00425193	0.0205542	Up in LC	SUMO1, RANBP2, SEH1L, NUP88, NUP98, TOPORS, NUP153, NUP107, NUP54, NUP93, NUP214, SEC13, NUP35, NUP133, SUMO2	0.407018	0.559785	35
0	Reactome	REACTOME_ASSEMBLY_OF_THE_ORC_COMPLEX_AT_THE_ORIGIN_OF_REPLICATION	1.67771	0.00433714	0.02087	Up in LC	H2AZ2, H3-3B, H3C1, H2BC17, H2BC5, H2AC8, H2AC20, H2BC4, KPNA6, ORC1, H3-3A, KPNB1, ORC6, H2BC10, H2BC21, H2BC13, H2BC11	0.407018	0.527711	44
0	Reactome	REACTOME_RHOBTB_GTPASE_CYCLE	1.67804	0.00449035	0.0215086	Up in LC	TRA2B, COPS2, TWF1, RBBP6, CCT2, HSP90AA1, HSP90AB1, SRRM1, CUL3, HNRNPC, MYO6	0.407018	0.556871	35
0	Reactome	REACTOME_ACTIVATION_OF_ANTERIOR_HOX_GENES_IN_HINDBRAIN_DEVELOPMENT_DURING_EARLY_EMBRYOGENESIS	1.53846	0.00451558	0.0215311	Up in LC	JUN, H2AZ2, RBBP7, H3-3B, KDM6A, H3C1, POLR2D, H2BC17, PBX1, CNOT9, POLR2A, POLR2C, POLR2K, H2BC5, H2AC8, H2AC20, RBBP4, H2BC4, RXRA, H3-3A, H2BC10, KMT2C	0.407018	0.431422	89
0	Reactome	REACTOME_GOLGI_ASSOCIATED_VESICLE_BIOGENESIS	1.68813	0.00461068	0.02183	Up in LC	SNX9, HIP1R, SH3D19, NECAP1, TFRC, ARF1, AP1G1, CLINT1, BLOC1S6, ACBD3, FTH1, TBC1D8B, RAB5C	0.407018	0.514209	52
0	Reactome	REACTOME_RHOBTB2_GTPASE_CYCLE	1.72205	0.00461988	0.02183	Up in LC	TRA2B, TWF1, CCT2, HSP90AA1, HSP90AB1, SRRM1, CUL3, HNRNPC, MYO6	0.407018	0.627043	23
0	Reactome	REACTOME_TRANSCRIPTION_OF_THE_HIV_GENOME	1.62242	0.00473964	0.0222954	Up in LC	CCNT1, CCNK, GTF2B, RNMT, POLR2D, SUPT5H, ELOC, TAF9, NCBP1, TAF4B, CDK7, POLR2A, NELFE, POLR2C, POLR2K, GTF2A2, TBP, TAF13, RNGTT, TAF9B, TCEA1, TAF11, CCNT2, CTDP1, TAF1, GTF2H4	0.407018	0.47304	67
0	Reactome	REACTOME_REGULATION_OF_TP53_EXPRESSION_AND_DEGRADATION	1.67534	0.00488771	0.0228893	Up in LC	PPP2CA, MDM2, SGK1, USP7, RNF34, PRDM1, PPP2R5C, PPP2R1B, AKT3, PPP2R1A, UBC, MDM4, RICTOR	0.407018	0.555975	35
0	Reactome	REACTOME_TOLL_LIKE_RECEPTOR_CASCADES	1.49839	0.00498828	0.0232565	Up in LC	JUN, PPP2CA, PELI1, FOS, UBE2D3, NOD2, RBSN, OPTN, RELA, SKP1, BIRC3, UBE2N, TRAF6, RIPK2, USP14, TRAF3, N4BP1, S100A9, PPP2R1B, NFKBIA, TBK1, DNM1, PPP2R1A, CTSK, UBC, IKBKG, RPS6KA5, PELI3, CUL1, MAPKAPK2, MAPK1	0.407018	0.380013	160
0	Reactome	REACTOME_REGULATION_OF_ENDOGENOUS_RETROELEMENTS_BY_THE_HUMAN_SILENCING_HUB_HUSH_COMPLEX	1.62247	0.00501984	0.0233001	Up in LC	H2AZ2, H3-3B, H3C1, H2BC17, PPHLN1, H2BC5, RBM7, H2AC8, H2AC20, H2BC4, H3-3A, H2BC10, H2BC21, H2BC13, H2BC11	0.407018	0.505658	46
0	Reactome	REACTOME_OXIDATIVE_STRESS_INDUCED_SENESCENCE	1.55863	0.005084	0.0234939	Up in LC	JUN, FOS, H2AZ2, RBBP7, MDM2, H3-3B, H3C1, H2BC17, PHC2, TFDP2, MAP3K5, H2BC5, H2AC8, H2AC20, CDKN2D, RBBP4, UBC, MDM4, H2BC4, E2F2, MAPKAPK2, MAPK1, H3-3A, H2BC10	0.407018	0.428419	97
0	Hallmark	HALLMARK_NOTCH_SIGNALING	-1.63545	0.00559089	0.025723	Down in LC	MAML2, TCF7L2, ST3GAL6, DTX2, PPARD, ARRB1, NOTCH1, DTX4, FZD1, FBXW11	0.407018	-0.576382	26
0	Reactome	REACTOME_MITOTIC_PROMETAPHASE	1.42126	0.00561688	0.0257297	Up in LC	PPP2CA, MAPRE1, HAUS2, TUBA1A, CLIP1, HAUS3, RANBP2, CENPC, DYNLL2, HSP90AA1, RAD21, SEH1L, CSNK1E, NDEL1, HAUS6, NDC80, PPP1CC, EML4, MAD2L1, CENPN, MZT1, YWHAG, PPP2R5A, B9D2, YWHAE, AHCTF1, PLK4, NUP98, CENPM, TUBB2A, PPP2R5C, PPP2R1B, SMC3, PPP2R1A, NUP107, CDK5RAP2, TUBGCP5, NEDD1, SEC13, TUBGCP6, DCTN3, INCENP, BUB1, TUBB4A, NUP133, NUMA1, DYNC1H1, CLASP2, CDK1, NUF2, CLASP1, STAG2, KNTC1	0.407018	0.352245	192
0	Reactome	REACTOME_NUCLEAR_IMPORT_OF_REV_PROTEIN	1.68412	0.0057373	0.0261671	Up in LC	RANBP2, SEH1L, NPM1, NUP88, NUP98, NUP153, NUP107, NUP54, NUP93, NUP214, KPNB1, SEC13, NUP35, NUP133	0.407018	0.55898	34
0	Reactome	REACTOME_PROTEIN_HYDROXYLATION	1.77311	0.00579844	0.0263314	Up in LC	ETF1, ZC3H15, JMJD6, JMJD7, RWDD1, OGFOD1, DRG1, RIOX2	0.407018	0.664359	19
0	Reactome	REACTOME_HIV_ELONGATION_ARREST_AND_RECOVERY	1.68963	0.00587799	0.0264636	Up in LC	CCNT1, CCNK, POLR2D, SUPT5H, ELOC, POLR2A, NELFE, POLR2C, POLR2K, TCEA1, CCNT2, CTDP1	0.407018	0.564118	32
0	Reactome	REACTOME_RHOU_GTPASE_CYCLE	-1.63316	0.00587143	0.0264636	Down in LC	ARHGAP30, PEAK1, GRB2, STAM, NCK1, NCK2, PTK2B, GIT2, VANGL1, PAK4, ARHGAP31, PAK2, EPHA2	0.407018	-0.525782	39
0	Reactome	REACTOME_SUMOYLATION	1.44444	0.00600073	0.0269007	Up in LC	NR4A2, SUMO1, RANBP2, NOP58, NR1H2, MDM2, RAD21, SEH1L, NPM1, SENP2, RELA, NUP88, DDX5, TOP1, PHC2, TDG, EIF2AK2, ZNF350, HNRNPK, NUP98, SAFB, VHL, TOPORS, NUP153, TP53BP1, NFKBIA, SMC3, HNRNPC, SP3, NUP107, NUP54, IKBKG, NUP93, RXRA, NUP214, WRN, SEC13, NUP35, INCENP, NUP133, MDC1, NSMCE3, NSMCE4A, SUMO2, STAG2, PCGF2, HDAC4	0.407018	0.365617	169
0	Reactome	REACTOME_TRANS_GOLGI_NETWORK_VESICLE_BUDDING	1.59042	0.00613579	0.0273891	Up in LC	SNX9, HIP1R, SH3D19, NECAP1, TFRC, CLTB, ARF1, AP1G1, CLINT1, BLOC1S6, ACBD3, FTH1, TBC1D8B, RAB5C	0.407018	0.463709	67
0	Reactome	REACTOME_CALNEXIN_CALRETICULIN_CYCLE	1.7256	0.00641584	0.0285179	Up in LC	PDIA3, MARCHF6, RNF103, AMFR, CALR, EDEM1, DERL2	0.407018	0.60501	26
0	Reactome	REACTOME_SIGNALING_BY_CTNNB1_PHOSPHO_SITE_MUTANTS	1.77017	0.00655121	0.0289967	Up in LC	PPP2CA, CTNNB1, PPP2R5A, PPP2R5C, PPP2R1B, PPP2R1A, CSNK1A1	0.407018	0.701865	15
0	Reactome	REACTOME_NEGATIVE_EPIGENETIC_REGULATION_OF_RRNA_EXPRESSION	1.51493	0.00664052	0.0292685	Up in LC	H2AZ2, H3-3B, ARID4B, H3C1, POLR1F, SMARCA5, H2BC17, SIRT1, BAZ2A, CDK7, POLR2K, TAF1D, SUDS3, H2BC5, TBP, H2AC8, H2AC20, H2BC4, POLR1A, SUV39H1, H3-3A, H2BC10, GTF2H4, SAP18, SAP30BP, H2BC21, H2BC13, H2BC11	0.407018	0.426528	84
0	Reactome	REACTOME_GASTRULATION	1.5584	0.00705959	0.0309854	Up in LC	CXCR4, PSMA6, PSMC6, PSMD7, CTNNB1, PSMA2, PSMB7, PSMC2, PSMD6, PSMD12, PSMC4, PSMD2, SNW1, PSMB2, PSMA3, PSMC1, PSMB4, PSMD11, CDH1, PSMB1, PSMA4, PSMC3, ZEB2	0.407018	0.454582	68
0	Reactome	REACTOME_TRANSCRIPTIONAL_AND_POST_TRANSLATIONAL_REGULATION_OF_MITF_M_EXPRESSION_AND_ACTIVITY	1.6196	0.00717648	0.0313672	Up in LC	YWHAZ, SUMO1, CTNNB1, HINT1, AIMP1, YWHAG, SIRT1, YWHAE, AKT3, QARS1, CDH1, MAPK1, KARS1, TFE3, CSF1, YWHAH	0.407018	0.506778	45
0	Reactome	REACTOME_CYTOSOLIC_SENSORS_OF_PATHOGEN_ASSOCIATED_DNA	1.54466	0.00747532	0.0325378	Up in LC	DHX9, CTNNB1, POLR3E, RELA, POLR3F, XRCC6, TRIM21, CGAS, POLR3D, POLR2K, NFKBIA, TBK1, PRKDC, UBC, IKBKG	0.407018	0.458296	62
0	Reactome	REACTOME_RHOBTB1_GTPASE_CYCLE	1.66482	0.00775064	0.0335968	Up in LC	TRA2B, COPS2, RBBP6, CCT2, SRRM1, CUL3, HNRNPC, MYO6	0.407018	0.606202	23
0	Reactome	REACTOME_INTRA_GOLGI_AND_RETROGRADE_GOLGI_TO_ER_TRAFFIC	1.39781	0.00780856	0.0337086	Up in LC	RAB9A, STX5, TUBA1A, KIF21A, RAB1A, RAB18, DYNLL2, BNIP1, ARF4, NAA30, RAB30, ARF1, SURF4, TMED10, TMF1, GCC1, COPA, CAPZA1, CAPZA2, ARFGAP2, ARCN1, NBAS, PLIN3, TMED7, TUBB2A, KIF5B, KIF27, VAMP3, GOLGA1, STX16, YKT6, KIFAP3, COG1	0.407018	0.350064	180
0	Reactome	REACTOME_TOLL_LIKE_RECEPTOR_TLR1_TLR2_CASCADE	1.47006	0.00812728	0.0349406	Up in LC	JUN, PPP2CA, PELI1, FOS, NOD2, RELA, SKP1, UBE2N, TRAF6, RIPK2, USP14, N4BP1, S100A9, PPP2R1B, NFKBIA, PPP2R1A, UBC, IKBKG, RPS6KA5, PELI3, CUL1, MAPKAPK2, MAPK1	0.38073	0.396065	108
0	Reactome	REACTOME_SMAD2_SMAD3_SMAD4_HETEROTRIMER_REGULATES_TRANSCRIPTION	1.63409	0.00835028	0.0357528	Up in LC	CCNT1, CCNK, JUNB, FURIN, CCNC, YBX1, TFDP2, TGIF1, UBC, MAPK1, CCNT2	0.38073	0.542374	34
0	Reactome	REACTOME_MITOTIC_SPINDLE_CHECKPOINT	1.46286	0.00843109	0.0359521	Up in LC	PPP2CA, MAPRE1, CLIP1, RANBP2, CENPC, DYNLL2, SEH1L, NDEL1, NDC80, PPP1CC, MAD2L1, CENPN, PPP2R5A, B9D2, AHCTF1, NUP98, UBE2S, CENPM, PPP2R5C, PPP2R1B, PPP2R1A, NUP107, SEC13, CDC27, INCENP, BUB1, NUP133, DYNC1H1, CLASP2, NUF2, CLASP1, UBE2E1, KNTC1	0.38073	0.394126	108
0	Reactome	REACTOME_FGFR2_ALTERNATIVE_SPLICING	1.70107	0.00857103	0.0364008	Up in LC	HNRNPM, HNRNPH1, POLR2D, PTBP1, HNRNPA1, FGFR2, NCBP1, POLR2A, POLR2C, POLR2K	0.38073	0.596408	26
0	Reactome	REACTOME_COPI_DEPENDENT_GOLGI_TO_ER_RETROGRADE_TRAFFIC	1.50701	0.00887988	0.0375605	Up in LC	TUBA1A, KIF21A, RAB1A, BNIP1, ARF4, ARF1, SURF4, TMED10, COPA, ARFGAP2, ARCN1, NBAS, TMED7, TUBB2A, KIF5B, KIF27, KIFAP3, TUBB4A, SEC22B, COPG1, KLC1, COPE, TUBB1, RINT1, KLC2, KIF23, KIF1B	0.38073	0.428473	81
0	Reactome	REACTOME_CHROMATIN_ORGANIZATION	1.35366	0.00902487	0.0379444	Up in LC	SETD7, KANSL2, MORF4L1, H2AZ2, MBIP, BCL7B, BRD1, RBBP7, RELA, ARID4B, KDM6A, H3C1, KAT8, COPRS, ELP2, ENY2, KMT5A, H2BC17, JMJD6, TADA1, TAF9, KDM1A, ELP1, OGT, KAT6A, KDM5C, TADA2B, ING3, KAT7, ATXN7, SUPT7L, SUDS3, KAT5, H2BC5, BRD7, BRPF1, H2AC8, H2AC20, RBBP4, H2AC15, H2BC4, BRMS1, SUV39H1, USP22, SMARCC1, MCRS1, SMARCD3, H2BC10, KDM3A, KMT2C, HAT1, PHF10, MSL3, SMARCD2	0.38073	0.326299	253
0	Reactome	REACTOME_TRNA_PROCESSING_IN_THE_NUCLEUS	1.5609	0.00904299	0.0379444	Up in LC	RANBP2, SEH1L, NUP88, CLP1, RTRAF, FAM98B, RPP14, DDX1, NUP98, C2orf49, NUP153, ELAC2, NUP107, NUP54, RPP30, NUP93, NUP214, SEC13, NUP35, NUP133	0.38073	0.469658	57
0	Reactome	REACTOME_INTERLEUKIN_17_SIGNALING	1.55678	0.00908302	0.0379605	Up in LC	JUN, PPP2CA, FOS, NOD2, SKP1, UBE2N, TRAF6, RIPK2, PPP2R1B, PPP2R1A, UBC, IKBKG, RPS6KA5, CUL1, MAPKAPK2, MAPK1	0.38073	0.4539	67
0	Reactome	REACTOME_GOLGI_TO_ER_RETROGRADE_TRANSPORT	1.45388	0.00952966	0.0395123	Up in LC	TUBA1A, KIF21A, RAB1A, RAB18, DYNLL2, BNIP1, ARF4, ARF1, SURF4, TMED10, COPA, CAPZA1, CAPZA2, ARFGAP2, ARCN1, NBAS, TMED7, TUBB2A, KIF5B, KIF27, KIFAP3, DCTN3, TUBB4A, DYNC1H1, DCTN6, SEC22B, COPG1, KLC1, DCTN5, COPE, ACTR10, TUBB1, RINT1, KLC2, DCTN4, KIF23, KIF1B	0.38073	0.388224	113
0	Reactome	REACTOME_RESPIRATORY_SYNCYTIAL_VIRUS_RSV_GENOME_REPLICATION_TRANSCRIPTION_AND_TRANSLATION	1.66268	0.0094976	0.0395123	Up in LC	PPP1CB, HSP90AA1, HSP90AB1, FURIN, PPP1CC, SPCS3	0.38073	0.645137	17
0	Hallmark	HALLMARK_ESTROGEN_RESPONSE_LATE	1.42024	0.00983259	0.0406078	Up in LC	BTG3, BAG1, FOS, DYNLT3, PDCD4, SIAH2, TOB1, LARGE1, ELOVL5, SGK1, SLC7A5, AMFR, SLC16A1, FDFT1, MAPK13, AREG, NXT1, CD44, XBP1, PLK4	0.38073	0.365587	145
0	Hallmark	HALLMARK_EPITHELIAL_MESENCHYMAL_TRANSITION	1.46259	0.0100769	0.0414534	Up in LC	JUN, ITGB1, TNFAIP3, RHOB, CD59, CALU, PDGFRB, AREG, CD44, COPA, LAMA2, MMP14, SNTB1, SAT1, COL7A1, TPM2, FAS, COL5A2, ENO2, TPM1, IL15, PLOD1, GADD45A, MYLK, ECM2, ACTA2, FSTL3, PTX3, MEST, IGFBP4, COL8A2, TGFBR3, IGFBP3, GPC1	0.38073	0.384799	122
0	Reactome	REACTOME_VIRAL_MESSENGER_RNA_SYNTHESIS	1.59943	0.0103847	0.0425529	Up in LC	RANBP2, SEH1L, NUP88, POLR2D, NUP98, POLR2A, POLR2C, POLR2K, NUP153, NUP107, NUP54, NUP93, NUP214, SEC13, NUP35, NUP133	0.38073	0.503089	44
0	Reactome	REACTOME_INTERACTIONS_OF_REV_WITH_HOST_CELLULAR_PROTEINS	1.62725	0.0105544	0.0430801	Up in LC	RANBP2, SEH1L, NPM1, NUP88, NUP98, NUP153, NUP107, NUP54, NUP93, NUP214, KPNB1, SEC13, NUP35, NUP133	0.38073	0.532502	37
0	Reactome	REACTOME_B_WICH_COMPLEX_POSITIVELY_REGULATES_RRNA_EXPRESSION	1.48195	0.0112537	0.0455796	Up in LC	DDX21, H2AZ2, H3-3B, H3C1, POLR1F, SMARCA5, H2BC17, POLR2K, TAF1D, H2BC5, TBP, H2AC8, H2AC20, H2BC4, POLR1A, H3-3A, H2BC10, MYBBP1A, SF3B1, H2BC21, H2BC13, H2BC11	0.38073	0.432992	66
0	Reactome	REACTOME_PHOSPHORYLATED_BMAL1_CLOCK_ARNTL_CLOCK_ACTIVATES_EXPRESSION_OF_CORE_CLOCK_GENES	1.63597	0.0112485	0.0455796	Up in LC	PER1, CRY2, CRY1, BMAL1, BHLHE40, CREM	0.38073	0.600217	21
0	Reactome	REACTOME_RHO_GTPASE_EFFECTORS	1.32107	0.0117115	0.0472513	Up in LC	PPP2CA, PPP1CB, MAPRE1, ITGB1, H2AZ2, YWHAZ, TUBA1A, CLIP1, RANBP2, CTNNB1, CENPC, DYNLL2, SEH1L, NDEL1, H3-3B, RHOB, H3C1, PRKCD, NDC80, PPP1CC, IQGAP2, MAD2L1, CENPN, H2BC17, YWHAG, PPP2R5A, B9D2, KDM1A, YWHAE, AHCTF1, NUP98, RHOA, CENPM, TUBB2A, PPP2R5C, S100A9, PPP2R1B, KIF5B, H2BC5, CDC42, PPP2R1A, NUP107, H2AC8, H2AC20, H2BC4, CDH1, MAPK1, CALM1, H3-3A, SRF, SEC13, H2BC10, S100A8, NCF2, INC…	0.38073	0.315544	275
0	Reactome	REACTOME_IKK_COMPLEX_RECRUITMENT_MEDIATED_BY_RIP1	1.62572	0.0118944	0.0478056	Up in LC	UBE2D3, BIRC3, UBE2N, TRAF6, UBC, IKBKG, BIRC2	0.38073	0.591966	23
0	Reactome	REACTOME_CO_INHIBITION_BY_CTLA4	1.62337	0.0120034	0.0480594	Up in LC	PPP2CA, CTLA4, PPP2R5A, PPP2R5C, PPP2R1B, AKT3, PPP2R1A, LYN, YES1	0.38073	0.595595	21
0	Reactome	REACTOME_POSTMITOTIC_NUCLEAR_PORE_COMPLEX_NPC_REFORMATION	1.63492	0.0123029	0.0490711	Up in LC	SUMO1, SEH1L, AHCTF1, NUP98, NUP107, NUP54, NUP93, KPNB1, SEC13, NUP35, NUP133	0.38073	0.569755	27
0	Hallmark	HALLMARK_MYC_TARGETS_V2	1.52561	0.0123561	0.0490968	Up in LC	WDR74, NPM1, SUPV3L1, RCL1, RRP12, WDR43, NOLC1, PLK4, NOC4L, GNL3, DDX18, GRWD1, DUSP2, TBRG4, TFB2M, MCM4	0.38073	0.455741	58
0	Reactome	REACTOME_E3_UBIQUITIN_LIGASES_UBIQUITINATE_TARGET_PROTEINS	1.52902	0.0125296	0.0495322	Up in LC	UBE2D3, DERL1, UBE2A, HLA-A, UBE2B, H2BC17, UBE2N, UBE2L3, BCL10, VCP, H2BC5, PAF1, PRKDC, UBC, H2BC4, H2BC10, RNF181, PEX10, UBE2E1, H2BC13, H2BC11	0.38073	0.462386	55
0	Reactome	REACTOME_UNFOLDED_PROTEIN_RESPONSE_UPR	1.48507	0.0125601	0.0495322	Up in LC	EXOSC9, DNAJB11, DDIT3, DNAJB9, DIS3, CALR, EDEM1, TSPYL2, XBP1, HSPA5, ATF3, CREBRF, ATF4, DDX11, EXOSC6, DNAJC3, EXOSC2, SRPRA, KHSRP, EIF2S2, LMNA, EXOSC3, SRPRB, SYVN1, CREB3, EIF2AK3, CEBPG, EXOSC4, HSP90B1, MYDGF, PPP2R5B, GOSR2, NFYB	0.38073	0.41799	86
0	Reactome	REACTOME_HCMV_EARLY_EVENTS	1.44611	0.0128571	0.0505136	Up in LC	ITGB1, TUBA1A, RANBP2, DYNLL2, RBBP7, SEH1L, H3C1, NUP88, H2BC17, NUP98, TUBB2A, NUP153, H2BC5, NUP107, NUP54, H2AC8, H2AC20, RBBP4, H2AC15, H2BC4, NUP93, NUP214, SEC13, NUP35, H2BC10, TUBB4A, NUP133, DYNC1H1	0.38073	0.392357	104
0	Reactome	REACTOME_TRANSPORT_TO_THE_GOLGI_AND_SUBSEQUENT_MODIFICATION	1.39168	0.0129864	0.0508311	Up in LC	STX5, TUBA1A, RAB1A, DYNLL2, ARF4, ARF1, CD59, CD55, TRAPPC4, TMED10, AREG, SPTBN5, TFG, COPA, CAPZA1, CAPZA2, ARFGAP2, ARCN1, PPP6C, TMED7, TUBB2A, CNIH1, ANK3, ST8SIA6, B4GALT5, PPP6R3, YKT6, COL7A1, COG1, ANKRD28, SEC23A, SEC13, DCTN3, TUBB4A, DYNC1H1, DCTN6, FUT8, SEC22B, COPG1, BET1L	0.38073	0.35181	167
0	Reactome	REACTOME_REGULATED_NECROSIS	1.49676	0.0132183	0.0515465	Up in LC	CYCS, SDCBP, PELI1, TNFRSF10B, HSP90AA1, BIRC3, UBE2L3, OGT, IRF1, UBC, FAS, BIRC2, CHMP2B, GSDME, RIPK1, CHMP4B, ITCH, CASP1, BAK1	0.38073	0.450452	56
0	Reactome	REACTOME_TELOMERE_MAINTENANCE	1.45213	0.0133352	0.0518097	Up in LC	H2AZ2, H3-3B, DKC1, POLR2D, TERF2, RFC1, H2BC17, POLR2A, POLR2C, POLR2K, PPP6C, DSCC1, TERF1, H2BC5, H2AC8, H2AC20, DNA2, PPP6R3, H2BC4, PIF1, ANKRD28, H3-3A, WRN, RPA3, H2BC10, CTC1, H2BC21, TERF2IP, H2BC13, H2BC11, RFC2	0.38073	0.404006	93
0	Reactome	REACTOME_TRANSCRIPTIONAL_REGULATION_BY_RUNX3	1.47372	0.0134292	0.0519823	Up in LC	PSMA6, PSMC6, PSMD7, CTNNB1, MDM2, PSMA2, PSMB7, PSMC2, PSMD6, PSMD12, PSMC4, PSMD2, SNW1, PSMB2, PSMA3, PSMC1, BCL2L11, KRAS, PSMB4, PSMD11, UBC, PSMB1, PSMA4, PSMC3	0.38073	0.419629	80
0	Reactome	REACTOME_RIPK1_MEDIATED_REGULATED_NECROSIS	1.603	0.0135128	0.0521136	Up in LC	SDCBP, PELI1, TNFRSF10B, HSP90AA1, BIRC3, UBE2L3, OGT, UBC, FAS, BIRC2	0.38073	0.535195	32
0	Reactome	REACTOME_DDX58_IFIH1_MEDIATED_INDUCTION_OF_INTERFERON_ALPHA_BETA	1.5216	0.0136614	0.0524937	Up in LC	UBE2D3, TNFAIP3, HERC5, HSP90AA1, HSP90AB1, PCBP2, RELA, TRAF6, TRAF3, TAX1BP1, NFKBIA, TBK1, UBC, RNF216, IKBKG, CYLD, ISG15, TKFC, IFIH1, RIPK1, DHX58, NFKB2, ITCH	0.38073	0.443644	67
0	Reactome	REACTOME_DEVELOPMENTAL_CELL_LINEAGES_OF_THE_EXOCRINE_PANCREAS	1.6261	0.0140051	0.0536181	Up in LC	CXCR4, ANXA1, CD74, CTRL, LAMA2, COL27A1, CA2, COL5A2, LAMA5	0.38073	0.566679	27
0	Reactome	REACTOME_ACTIVATION_OF_BH3_ONLY_PROTEINS	1.62542	0.0141599	0.0539543	Up in LC	TP53BP2, YWHAZ, DYNLL2, YWHAG, YWHAE, BCL2L11, TFDP2, AKT3, PMAIP1	0.38073	0.558207	29
0	Reactome	REACTOME_BETA_CATENIN_INDEPENDENT_WNT_SIGNALING	1.40864	0.0141958	0.0539543	Up in LC	PSMA6, PSMC6, PSMD7, CTNNB1, GNG10, PSMA2, PSMB7, CLTB, PSMC2, PSMD6, PSMD12, PSMC4, PSMD2, GNB5, PSMB2, PSMA3, PSMC1, RYK, RHOA, KRAS, PSMB4, PSMD11, UBC, PRICKLE1, PSMB1, CALM1, PSMA4, PRKCG, PSMC3	0.38073	0.371142	120
0	Reactome	REACTOME_INTERACTIONS_OF_VPR_WITH_HOST_CELLULAR_PROTEINS	1.55123	0.0147742	0.0559499	Up in LC	RANBP2, SEH1L, NUP88, PSIP1, NUP98, NUP153, NUP107, NUP54, NUP93, NUP214, SEC13, NUP35, NUP133	0.38073	0.515718	36
0	Reactome	REACTOME_TNF_SIGNALING	1.4841	0.0148429	0.0560079	Up in LC	UBE2D3, TNFAIP3, OPTN, OTUD1, BIRC3, UBE2L3, TRAF1, TAX1BP1, TBK1, ULK1, UBC, IKBKG, CYLD, MAPKAPK2, BIRC2, OTUD7B, RIPK1, USP21, SMPD3, TNF	0.38073	0.44664	56
0	Reactome	REACTOME_INTERLEUKIN_4_AND_INTERLEUKIN_13_SIGNALING	1.46389	0.015146	0.0569467	Up in LC	HIF1A, FOS, ITGB1, HSP90AA1, SOCS3, BCL6, ITGAX, JUNB, ANXA1, STAT3, MUC1	0.38073	0.418346	78
0	Reactome	REACTOME_CREB1_PHOSPHORYLATION_THROUGH_NMDA_RECEPTOR_MEDIATED_ACTIVATION_OF_RAS_SIGNALING	1.55823	0.0155204	0.0581459	Up in LC	RPS6KA6, NRAS, NEFL, RASGRF2, CAMK2D, KRAS, MAPK1, CALM1	0.38073	0.559016	24
0	Reactome	REACTOME_INACTIVATION_OF_CSF3_G_CSF_SIGNALING	1.55667	0.0156748	0.0585155	Up in LC	UBE2D3, RNF7, SOCS3, ELOC, STAT3, STAT5A, LYN, UBC	0.352488	0.558456	24
0	Reactome	REACTOME_FORMATION_OF_NEURONAL_PROGENITOR_AND_NEURONAL_BAF_NPBAF_AND_NBAF	-1.56165	0.0157711	0.0586663	Down in LC	ACTB, BCL11A, BCL11B, BCL7A, BCL7C, ARID1A	0.352488	-0.563148	23
0	Hallmark	HALLMARK_MYOGENESIS	1.38888	0.0169007	0.0626462	Up in LC	IFRD1, BAG1, ITGB1, LARGE1, KCNH1, EIF4A2, FHL1, RIT1, PRNP, MEF2D, DMD, TNNC2, SORBS1, HDAC5, BHLHE40, LAMA2, LPIN1, FKBP1B, TPM2, PDE4DIP, AK1, PICK1, CLU, MYLK, CHRNG, GABARAPL2, AGRN, TNNI2, IGFBP3, SPTAN1, PGAM2, MYOM1, TNNT1, SCHIP1, DENND2B, MYO1C, HBEGF, CD36, RYR1, CKMT2, APP, FLII, COL6A3, SCD, MYH9, MEF2C, PLXNB2	0.352488	0.360035	138
0	Reactome	REACTOME_POTENTIAL_THERAPEUTICS_FOR_SARS	1.38577	0.0172741	0.0638045	Up in LC	IFNGR1, ITGB1, HSP90AA1, HSP90AB1, RBBP7, PTGES3, ARID4B, FURIN, CRBN, FNTA, KDM1A, NFE2L2, SUDS3, FXYD7, ATP1B3, CUL3, TBK1, RBBP4, BRMS1	0.352488	0.378118	101
0	Reactome	REACTOME_SIGNALING_BY_TGFB_FAMILY_MEMBERS	1.43419	0.0173652	0.0639163	Up in LC	STRAP, PPP1R15A, PPM1A, PPP1CB, GREM2, ITGB1, UBE2D3, CCNT1, CCNK, USP9X, JUNB, FURIN, CCNC, PPP1CC, YBX1, SNW1, ZFYVE9, RHOA, TFDP2, TGIF1, MMP14, UBC, RXRA, DRAP1, MAPK1	0.352488	0.375491	129
0	Reactome	REACTOME_REGULATION_OF_GLUCOKINASE_BY_GLUCOKINASE_REGULATORY_PROTEIN	1.58062	0.0176469	0.0647259	Up in LC	RANBP2, SEH1L, NUP88, NUP98, NUP153, NUP107, NUP54, NUP93, NUP214, SEC13, NUP35, NUP133	0.352488	0.538295	30
0	Reactome	REACTOME_RNA_POLYMERASE_I_PROMOTER_ESCAPE	1.44037	0.0181836	0.0662749	Up in LC	H2AZ2, RRN3, H3-3B, H3C1, POLR1F, H2BC17, CDK7, POLR2K, TAF1D, H2BC5, TBP, H2AC8, H2AC20, H2BC4, POLR1A, H3-3A, H2BC10, GTF2H4, H2BC21, H2BC13, H2BC11	0.352488	0.420845	66
0	Reactome	REACTOME_TURBULENT_OSCILLATORY_DISTURBED_FLOW_SHEAR_STRESS_ACTIVATES_SIGNALING_BY_PIEZO1_AND_INTEGRINS_IN_ENDOTHELIAL_CELLS	1.58791	0.0181956	0.0662749	Up in LC	PPP2CA, ITGB1, RELA, PTPN1, PDE4D, PPP2R1B, NFKBIA, PPP2R1A, CAPN2, IKBKG	0.352488	0.545325	29
0	Reactome	REACTOME_CYTOSOLIC_TRNA_AMINOACYLATION	1.52528	0.0187786	0.0681618	Up in LC	AIMP1, GARS1, YARS1, WARS1, QARS1, KARS1, FARSB	0.352488	0.547195	24
0	Reactome	REACTOME_FORMATION_OF_THE_EMBRYONIC_STEM_CELL_BAF_ESBAF_COMPLEX	-1.57022	0.019328	0.0699142	Down in LC	ACTB, BCL11A, BCL11B, BCL7A, BCL7C, ARID1A	0.352488	-0.594123	19
0	Reactome	REACTOME_CONDENSATION_OF_PROPHASE_CHROMOSOMES	1.46636	0.0197336	0.0711358	Up in LC	H2AZ2, H3-3B, NCAPH2, H3C1, KMT5A, H2BC17, H2BC5, H2AC8, H2AC20, H2BC4, H3-3A, H2BC10, CDK1, H2BC21, H2BC13, H2BC11	0.352488	0.456439	48
0	Reactome	REACTOME_POSITIVE_EPIGENETIC_REGULATION_OF_RRNA_EXPRESSION	1.4244	0.0200202	0.0719217	Up in LC	DDX21, H2AZ2, RBBP7, H3-3B, H3C1, POLR1F, SMARCA5, H2BC17, POLR2K, TAF1D, H2BC5, TBP, H2AC8, H2AC20, RBBP4, H2BC4, POLR1A, H3-3A, H2BC10, MYBBP1A, SF3B1, H2BC21, H2BC13, H2BC11	0.352488	0.404985	81
0	Reactome	REACTOME_SNRNP_ASSEMBLY	1.50019	0.020319	0.0727461	Up in LC	RANBP2, SNRPD1, SEH1L, NUP88, SNRPB, SNRPG, NCBP1, NUP98, NUP153, NUP107, NUP54, NUP93, NUP214, SNRPE, SEC13, NUP35, NUP133	0.352488	0.455578	54
0	Reactome	REACTOME_DISASSEMBLY_OF_THE_DESTRUCTION_COMPLEX_AND_RECRUITMENT_OF_AXIN_TO_THE_MEMBRANE	1.57881	0.0206838	0.0733858	Up in LC	PPP2CA, CTNNB1, PPP2R5A, PPP2R5C, PPP2R1B, PPP2R1A, CSNK1A1, FRAT1	0.352488	0.550198	27
0	Reactome	REACTOME_NUCLEAR_RNA_DECAY	1.5425	0.0207075	0.0733858	Up in LC	EXOSC9, YTHDC1, C1D, DIS3, XRN2, NCBP1, ZFC3H1, YTHDC2, RBM7, EXOSC6, EXOSC2, PABPN1, SRRT, EXOSC3	0.352488	0.51189	35
0	Reactome	REACTOME_RNA_POLYMERASE_II_PRE_TRANSCRIPTION_EVENTS	1.42156	0.0206514	0.0733858	Up in LC	CCNT1, CCNK, GTF2B, POLR2D, AFF4, SUPT5H, ELOC, TAF9, NCBP1, TAF4B, CDK7, POLR2A, NELFE, POLR2C, POLR2K, GTF2A2, PAF1, TBP, TAF13, TAF9B, TCEA1, TAF11, CCNT2, CTDP1, TAF1, GTF2H4	0.352488	0.40625	78
0	Reactome	REACTOME_ERCC6_CSB_AND_EHMT2_G9A_POSITIVELY_REGULATE_RRNA_EXPRESSION	1.5296	0.020921	0.0738927	Up in LC	H2AZ2, RBBP7, H3-3B, H3C1, H2BC17, H2BC5, H2AC8, H2AC20, RBBP4, H2BC4, H3-3A, H2BC10, H2BC21, H2BC13, H2BC11	0.352488	0.466953	51
0	Reactome	REACTOME_SYNTHESIS_OF_ACTIVE_UBIQUITIN_ROLES_OF_E1_AND_E2_ENZYMES	1.55633	0.0209949	0.0739047	Up in LC	USP9X, UBE2G1, USP7, UBE2A, UBE2B, UBE2L3, UBE2S, UBA6, UBC	0.352488	0.534479	29
0	Reactome	REACTOME_INTERLEUKIN_12_FAMILY_SIGNALING	1.48364	0.0212648	0.0746046	Up in LC	HSPA9, PDCD4, SNRPA1, SOD1, ARF1, CAPZA1, STAT4, STAT3, RAP1B, CDC42, HNRNPA2B1, TCP1, IFNG, AIP, SOD2, IL12A	0.352488	0.455424	50
0	Reactome	REACTOME_DNA_DAMAGE_TELOMERE_STRESS_INDUCED_SENESCENCE	1.48457	0.0215664	0.0754106	Up in LC	H2AZ2, TERF2, H1-2, H2BC17, CCNE1, KAT5, TERF1, H2BC5, H1-4, H2AC8, H2AC20, UBN1, H2BC4, H1-3, H2BC10, CDKN1B, CCNE2, H2BC21, TERF2IP, H2BC13, H2BC11	0.352488	0.441097	59
0	Reactome	REACTOME_RHO_GTPASES_ACTIVATE_FORMINS	1.3755	0.0217746	0.0758855	Up in LC	PPP2CA, MAPRE1, ITGB1, TUBA1A, CLIP1, RANBP2, CENPC, DYNLL2, SEH1L, NDEL1, RHOB, NDC80, PPP1CC, MAD2L1, CENPN, PPP2R5A, B9D2, AHCTF1, NUP98, RHOA, CENPM, TUBB2A, PPP2R5C, PPP2R1B, CDC42, PPP2R1A, NUP107, SRF, SEC13, INCENP, BUB1, TUBB4A, NUP133, DYNC1H1, CLASP2, RAC1	0.352488	0.360971	128
0	Hallmark	HALLMARK_CHOLESTEROL_HOMEOSTASIS	1.4259	0.0220272	0.0761635	Up in LC	IDI1, STX5, CTNNB1, CYP51A1, FDFT1, FASN, LDLR, CHKA, SC5D, NFIL3, PNRC1, ATF3, ALCAM	0.352488	0.416617	66
0	Reactome	REACTOME_ACTIVATED_PKN1_STIMULATES_TRANSCRIPTION_OF_AR_ANDROGEN_RECEPTOR_REGULATED_GENES_KLK2_AND_KLK3	1.48083	0.0222174	0.0761635	Up in LC	H2AZ2, H3-3B, H3C1, H2BC17, KDM1A, H2BC5, H2AC8, H2AC20, H2BC4, H3-3A, H2BC10, H2BC21, H2BC13, H2BC11	0.352488	0.477638	40
0	Reactome	REACTOME_ACTIVATION_OF_GENE_EXPRESSION_BY_SREBF_SREBP	1.47432	0.0221583	0.0761635	Up in LC	IDI1, CYP51A1, FDFT1, FASN, SC5D, GGPS1, RXRA, ELOVL6, SMARCD3, SQLE, SREBF1, ACACA, SREBF2	0.352488	0.470164	42
0	Reactome	REACTOME_PROCESSING_OF_CAPPED_INTRONLESS_PRE_MRNA	1.55178	0.0219279	0.0761635	Up in LC	CPSF6, SNRPB, CLP1, SNRPG, SLBP, CSTF2T, NCBP1, WDR33, PABPN1, SNRPE	0.352488	0.532915	29
0	Reactome	REACTOME_TICAM1_RIP1_MEDIATED_IKK_COMPLEX_RECRUITMENT	1.63026	0.0222145	0.0761635	Up in LC	UBE2D3, BIRC3, UBE2N, TRAF6, UBC, IKBKG, BIRC2	0.352488	0.610837	19
0	Reactome	REACTOME_CHOLESTEROL_BIOSYNTHESIS	1.54826	0.0228136	0.0778465	Up in LC	IDI1, LBR, CYP51A1, FDFT1, SC5D, GGPS1, PLPP6, SQLE, SREBF1, SREBF2	0.352488	0.542833	26
0	Reactome	REACTOME_GENE_AND_PROTEIN_EXPRESSION_BY_JAK_STAT_SIGNALING_AFTER_INTERLEUKIN_12_STIMULATION	1.52514	0.0228567	0.0778465	Up in LC	HSPA9, PDCD4, SNRPA1, SOD1, ARF1, CAPZA1, STAT4, RAP1B, CDC42, HNRNPA2B1, TCP1, IFNG	0.352488	0.506213	34
0	Reactome	REACTOME_DOWNREGULATION_OF_SMAD2_3_SMAD4_TRANSCRIPTIONAL_ACTIVITY	1.54454	0.0231721	0.078665	Up in LC	PPM1A, UBE2D3, USP9X, SNW1, TGIF1, UBC, MAPK1, SMAD7, SKI	0.352488	0.530429	29
0	Hallmark	HALLMARK_INFLAMMATORY_RESPONSE	1.30829	0.0233852	0.0791061	Up in LC	KLF6, CD69, HIF1A, BTG2, NOD2, RGS1, MXD1, SGMS2, PTGER4, RELA, AHR, CD55, ABCA1, ATP2A2, EIF2AK2, SLC1A2, LDLR, RIPK2, NAMPT, IRF1, KCNA3, SLC7A1, NFKBIA, OSM, LYN, MMP14	0.352488	0.331933	159
0	Reactome	REACTOME_RHO_GTPASES_ACTIVATE_CIT	1.58531	0.0234528	0.0791061	Up in LC	PPP1CB, RHOB, RHOA, CDKN1B, RAC1, KIF14, PRC1, RHOC, MYH9, CIT	0.352488	0.605228	18
0	Reactome	REACTOME_OLFACTORY_SIGNALING_PATHWAY	-1.50769	0.0251743	0.0846405	Down in LC	OR2L2, OR52K1, OR2A7, OR2L3, OR13A1, OR56B1, EBF1, GNAL, OR51B5	0.352488	-0.539773	24
0	Reactome	REACTOME_FORMATION_OF_WDR5_CONTAINING_HISTONE_MODIFYING_COMPLEXES	1.45405	0.0259298	0.0869023	Up in LC	KANSL2, MBIP, KDM6A, KAT8, OGT, PSIP1, BOD1, MCRS1, KMT2C	0.352488	0.4637	42
0	Reactome	REACTOME_TRISTETRAPROLIN_TTP_ZFP36_BINDS_AND_DESTABILIZES_MRNA	1.54064	0.027159	0.0907318	Up in LC	EXOSC9, DCP1A, DIS3, EXOSC6, EXOSC2, MAPKAPK2, EXOSC3, ZFP36, EXOSC4, XRN1	0.352488	0.597787	17
0	Reactome	REACTOME_SENSORY_PERCEPTION_OF_TASTE	-1.52965	0.0274522	0.0914201	Down in LC	TAS2R3, SCN9A, SCN2A, TAS2R4, SCN3A, GNB3, TAS2R20, TAS2R14, SCNN1A	0.352488	-0.544481	25
0	Reactome	REACTOME_SIGNALING_BY_CSF3_G_CSF	1.53116	0.0281486	0.0934425	Up in LC	UBE2D3, GAB2, RNF7, SOCS3, ELOC, STAT3, KRAS, STAT5A, LYN, UBC	0.352488	0.525835	29
0	Reactome	REACTOME_ER_QUALITY_CONTROL_COMPARTMENT_ERQC	1.49441	0.0283738	0.093649	Up in LC	MARCHF6, RNF103, AMFR, EDEM1, DERL2, UBC, EDEM2, SYVN1	0.352488	0.54828	21
0	Reactome	REACTOME_HSP90_CHAPERONE_CYCLE_FOR_STEROID_HORMONE_RECEPTORS_SHR_IN_THE_PRESENCE_OF_LIGAND	1.44258	0.0283893	0.093649	Up in LC	TUBA1A, DYNLL2, HSP90AA1, HSP90AB1, PTGES3, DNAJB1, DNAJA2, CAPZA1, CAPZA2, TUBB2A, DCTN3, TUBB4A, DYNC1H1, DCTN6, DNAJA1, DCTN5, ACTR10, TUBB1, DCTN4, HSPA1L	0.352488	0.451389	45
0	Reactome	REACTOME_ASSOCIATION_OF_TRIC_CCT_WITH_TARGET_PROTEINS_DURING_BIOSYNTHESIS	1.49745	0.0285498	0.0938831	Up in LC	CCT2, CCT8, CCT6B, FBXL3, XRN2, LONP2, FBXL5, CCNE1, STAT3, USP11, CCT4, FBXO4, ARFGEF2, TCP1, KIF13A	0.352488	0.490025	37
0	Reactome	REACTOME_EXPORT_OF_VIRAL_RIBONUCLEOPROTEINS_FROM_NUCLEUS	1.48558	0.0288688	0.0943406	Up in LC	RANBP2, SEH1L, NUP88, NUP98, NUP153, NUP107, NUP54, NUP93, NUP214, SEC13, NUP35, NUP133	0.352488	0.497939	33
0	Reactome	REACTOME_INHIBITION_OF_DNA_RECOMBINATION_AT_TELOMERE	1.45335	0.0288054	0.0943406	Up in LC	H2AZ2, H3-3B, POLR2D, TERF2, H2BC17, POLR2A, POLR2C, POLR2K, TERF1, H2BC5, H2AC8, H2AC20, H2BC4, H3-3A, H2BC10, H2BC21, TERF2IP, H2BC13, H2BC11	0.352488	0.44803	49
0	Reactome	REACTOME_IMMUNOREGULATORY_INTERACTIONS_BETWEEN_A_LYMPHOID_AND_A_NON_LYMPHOID_CELL	-1.36824	0.0297124	0.0964963	Down in LC	CD3E, CD200R1, CD40LG, CD3G, LAIR1, MADCAM1, JAML, SLAMF6, ICAM3, CRTAM, CLEC2D, SELL, LAIR2, CD8B, CD3D, TRAV29DV5, KLRG1, PILRB, CD226, NCR1, ITGA4	0.352488	-0.355947	117
0	Reactome	REACTOME_REGULATION_OF_ENDOGENOUS_RETROELEMENTS_BY_KRAB_ZFP_PROTEINS	1.37805	0.0296421	0.0964963	Up in LC	ZNF331, H2AZ2, ZNF317, RBBP7, H3-3B, H3C1, ZNF136, ZNF273, H2BC17, ZNF93, H2BC5, H2AC8, H2AC20, RBBP4, H2BC4, H3-3A, H2BC10	0.352488	0.391807	81
0	Reactome	REACTOME_DEVELOPMENTAL_CELL_LINEAGES	1.54668	0.0298267	0.0965687	Up in LC	CXCR4, ITGB1, TFRC, ANXA1, LRIG1, CD74, CTRL, LAMA2, COL27A1, CA2, DMKN, COL5A2, LAMA5	0.352488	0.494293	41
0	Reactome	REACTOME_RNA_POLYMERASE_II_TRANSCRIBES_SNRNA_GENES	1.40368	0.0303175	0.0978556	Up in LC	CCNT1, CCNK, GTF2B, ELL2, RPRD1B, POLR2D, SUPT5H, TAF9, NCBP1, CDK7, POLR2A, POLR2C, POLR2K, INTS12, GTF2A2, TBP, NABP1, TAF13, TAF11, CCNT2, INTS2, SRRT	0.352488	0.403406	76
0	Reactome	REACTOME_INSERTION_OF_TAIL_ANCHORED_PROTEINS_INTO_THE_ENDOPLASMIC_RETICULUM_MEMBRANE	1.49886	0.0306152	0.0985132	Up in LC	STX5, CAMLG, PRNP, VAPA, SEC61G, GET4, OTOF, GET3, EMD	0.352488	0.544823	22
0	Reactome	REACTOME_BUTYRATE_RESPONSE_FACTOR_1_BRF1_BINDS_AND_DESTABILIZES_MRNA	1.51888	0.0308836	0.0990731	Up in LC	EXOSC9, DCP1A, DIS3, EXOSC6, EXOSC2, MAPKAPK2, EXOSC3	0.352488	0.589343	17
0	Reactome	REACTOME_SIGNALING_BY_PTK6	1.43626	0.0312214	0.0998513	Up in LC	HIF1A, SOCS3, NRAS, SFPQ, PTPN1, CCNE1, STAT3, RHOA, KRAS, PXN, UBC, CDKN1B, RAC1, PTK6	0.352488	0.442761	49
0	Reactome	REACTOME_TRANSCRIPTIONAL_REGULATION_BY_THE_AP_2_TFAP2_FAMILY_OF_TRANSCRIPTION_FACTORS	1.49421	0.0315044	0.10045	Up in LC	ATAD2, SUMO1, NPM1, WWOX, ERBB2, ESR1, KCTD15, KIT, YEATS4, UBE2I	0.321776	0.523882	26
0	Reactome	REACTOME_SIGNALING_BY_NTRKS	1.40467	0.0320213	0.101789	Up in LC	IRS2, PPP2CA, JUND, FOS, NRAS, SGK1, JUNB, FURIN, RIT1, MAPK13, MEF2D, STAT3, PIK3CA, RHOA, FOSB, KRAS, PCSK6, PPP2R1B, DNM1, PPP2R1A, RPS6KA5, MAPKAPK2, MAPK1, SRF, RALGDS	0.321776	0.376121	112
0	Reactome	REACTOME_RIP_MEDIATED_NFKB_ACTIVATION_VIA_ZBP1	1.50124	0.032752	0.103797	Up in LC	DHX9, RELA, NFKBIA, IKBKG, RIPK1, NFKB2	0.321776	0.5825	17
0	Reactome	REACTOME_NUCLEAR_EVENTS_KINASE_AND_TRANSCRIPTION_FACTOR_ACTIVATION	1.48944	0.0329736	0.104185	Up in LC	PPP2CA, JUND, FOS, SGK1, JUNB, MEF2D, FOSB, PPP2R1B, PPP2R1A, RPS6KA5, MAPKAPK2, MAPK1, SRF	0.321776	0.454694	51
0	Hallmark	HALLMARK_DNA_REPAIR	1.31885	0.0331821	0.104529	Up in LC	SDCBP, VPS37B, GTF2B, RNMT, ERCC5, SRSF6, UMPS, CLP1, POLR2D, MPC2, GUK1, SUPT5H, TAF9, POLB, POLR2A, NELFE, POLR2C, POLR2K, ALYREF, AK3, USP11	0.321776	0.338898	146
0	Reactome	REACTOME_DAP12_SIGNALING	-1.43796	0.0342745	0.107647	Down in LC	GRAP2, LCK, GRB2, LAT, LCP2	0.321776	-0.495941	28
0	Reactome	REACTOME_FCGAMMA_RECEPTOR_FCGR_DEPENDENT_PHAGOCYTOSIS	-1.38136	0.0344239	0.107793	Down in LC	ACTG1, ARPC1B, ACTB, GRB2, CD3G, ABL1, VAV1, WASF2, NCK1, CRK, WIPF2, WASF1, BRK1, AHCYL1, PTK2, WIPF1, FCGR3A, CYFIP2, ABI2, CFL1, PLA2G6, PLD3, PLCG1	0.321776	-0.37091	94
0	Reactome	REACTOME_SUMOYLATION_OF_DNA_DAMAGE_RESPONSE_AND_REPAIR_PROTEINS	1.39181	0.0346013	0.108026	Up in LC	SUMO1, RANBP2, RAD21, SEH1L, NUP88, PHC2, TDG, NUP98, NUP153, SMC3, NUP107, NUP54, NUP93, NUP214, WRN, SEC13, NUP35, NUP133, MDC1, NSMCE3, NSMCE4A, SUMO2, STAG2, PCGF2	0.321776	0.399992	76
0	Reactome	REACTOME_FOXO_MEDIATED_TRANSCRIPTION	1.48377	0.0353936	0.110172	Up in LC	YWHAZ, BCL6, DDIT3, ABCA6, YWHAG, SIRT1, BTG1, BCL2L11, TXNIP, AKT3, CDKN1B, PINK1, GADD45A, SOD2, SREBF1	0.321776	0.452963	51
0	Reactome	REACTOME_NUCLEOTIDE_EXCISION_REPAIR	1.33357	0.0358992	0.111415	Up in LC	COPS2, UVSSA, SUMO1, ERCC5, RAD23B, USP7, POLR2D, RFC1, XAB2, COPS8, UBE2N, CDK7, POLR2A, POLR2C, POLR2K, NFRKB, UBC, ACTR5, COPS5, MCRS1, TCEA1, RPA3	0.321776	0.359291	108
0	Reactome	REACTOME_CHROMATIN_MODIFICATIONS_DURING_THE_MATERNAL_TO_ZYGOTIC_TRANSITION_MZT	1.44801	0.0376633	0.116545	Up in LC	H2AZ2, H3-3B, KDM6A, H3C1, H2BC17, H2BC5, H2AC8, H2AC20, H2BC4, H3-3A, H2BC10, H2BC21, H2BC13, H2BC11	0.321776	0.455461	44
0	Reactome	REACTOME_MAPK_TARGETS_NUCLEAR_EVENTS_MEDIATED_BY_MAP_KINASES	1.50082	0.0382184	0.117915	Up in LC	JUN, PPP2CA, FOS, PPP2R1B, PPP2R1A, RPS6KA5, MAPKAPK2, MAPK1	0.321776	0.506153	31
0	Reactome	REACTOME_NERVOUS_SYSTEM_DEVELOPMENT	1.19835	0.038392	0.118103	Up in LC	IRS2, SDCBP, ETF1, EZR, CXCR4, PSMA6, ITGB1, RPS6KA6, TUBA1A, GAB2, PSMC6, SIAH2, PSMD7, MAGOH, NEO1, HSP90AA1, NRAS, RGMB, CYP51A1, HSP90AB1, NELL2, SIAH1, RHOB, GSPT1, PSMA2, PSMB7, CLTB, PSMC2, PSMD6, SOS2, PSMD12, PSMC4, PRNP, MBP, RNPS1, PSMD2, PABPC1, SPTBN5, ELOC, ADGRV1, PSMB2, PSMA3, EIF4G1, PSMC1, NCBP1, KCNQ3, ADGRG6, PIK3CA, RHOA, ABLIM3, TUBB2A, KRAS, LAMA2, CDC42, PSMB4, CACNA1D, AN…	0.321776	0.274121	463
0	Reactome	REACTOME_NOD1_2_SIGNALING_PATHWAY	1.42309	0.0401142	0.12304	Up in LC	TNFAIP3, NOD2, BIRC3, MAPK13, UBE2N, TRAF6, RIPK2, UBC, IKBKG, CYLD, BIRC2	0.321776	0.473116	36
0	Reactome	REACTOME_CITRIC_ACID_CYCLE_TCA_CYCLE	1.43918	0.0413534	0.126471	Up in LC	DLST, SDHA, ISCA1, IDH3A, SDHB, DLD, ACO2, SDHAF4, ISCU, IDH3B	0.321776	0.482387	33
0	Reactome	REACTOME_COPII_MEDIATED_VESICLE_TRANSPORT	1.39329	0.0432544	0.131901	Up in LC	STX5, RAB1A, CD59, TRAPPC4, TMED10, AREG, TFG, PPP6C, CNIH1, PPP6R3, YKT6, COL7A1, ANKRD28, SEC23A, SEC13	0.321776	0.406233	67
0	Reactome	REACTOME_NEGATIVE_REGULATORS_OF_DDX58_IFIH1_SIGNALING	1.41754	0.0467816	0.142243	Up in LC	UBE2D3, TNFAIP3, HERC5, PCBP2, TRAF3, TAX1BP1, TBK1, UBC, RNF216, CYLD, ISG15, IFIH1	0.321776	0.470422	35
0	Reactome	REACTOME_RESPIRATORY_ELECTRON_TRANSPORT	1.29314	0.0477099	0.144505	Up in LC	CYCS, HSPA9, COQ10B, MDH1, NDUFV2, SDHA, COX7B, NDUFS6, MT-CO2, PET100, NDUFA7, MT-ND6, NDUFAF5, MT-CO3, NDUFS3, TACO1, NDUFB8, NDUFA5, SDHB, SFXN4, NDUFA6, NDUFB4, MT-CYB, NUBPL, COX14, NDUFAF7, ETFDH, SMIM20, UQCRC1, OXA1L, ISCU, NDUFAB1, MT-ND4, NDUFB6, MT-ND1, NDUFS2, NDUFA2, NDUFA10, MT-ND2, NDUFAF4, NDUFS5	0.287857	0.327918	153
0	Reactome	REACTOME_ROS_AND_RNS_PRODUCTION_IN_PHAGOCYTES	-1.46408	0.0478011	0.144505	Down in LC	RAC2, ATP6V1A, ATP6V1E2, ATP6V0E2, ATP6V1C2, NOS3	0.287857	-0.49806	30
0	Reactome	REACTOME_RAC1_GTPASE_CYCLE	-1.28348	0.048915	0.147448	Down in LC	ARHGAP30, ARHGAP25, SH3BP1, VAV1, RALBP1, PLEKHG2, WASF2, FMNL1, PKN1, GIT2, PLEKHG1, PLEKHG4, AMIGO2, VANGL1, WIPF2, WASF1, ARHGAP32, BRK1, TAOK3, KTN1, RAB7A, PAK4, ALS2, ARHGAP31, ARAP1, PIK3R3, BCR, WIPF1, ARHGEF18, TIAM1, PAK2, CYFIP2, EPHA2, ABI2, BAIAP2L1, CYBA, TRIO, IQGAP3, LAMTOR1	0.321776	-0.316577	172
0	Reactome	REACTOME_SIGNALING_BY_ALK_IN_CANCER	1.36682	0.0512295	0.153982	Up in LC	JUN, RANBP2, PPM1B, MDM2, NPM1, JUNB, SKP1, EML4, TFG, ICOS, STAT3, SQSTM1, PIK3CA, STAT5A, KIF5B, UBC, CUL1, MAPK1	0.287857	0.383291	89
0	Reactome	REACTOME_PERK_REGULATES_GENE_EXPRESSION	1.41926	0.0521921	0.156427	Up in LC	EXOSC9, DDIT3, DIS3, HSPA5, ATF3, ATF4, EXOSC6, EXOSC2, KHSRP, EIF2S2, EXOSC3, EIF2AK3, CEBPG, EXOSC4	0.287857	0.483342	30
0	Reactome	REACTOME_INITIATION_OF_NUCLEAR_ENVELOPE_NE_REFORMATION	1.48597	0.0525253	0.156977	Up in LC	PPP2CA, LBR, PPP2R1A, KPNB1, LMNA, CDK1, EMD, VRK1, LEMD2, TMPO, VRK2, PPP2R2A	0.282013	0.556772	19
0	Reactome	REACTOME_TCR_SIGNALING	1.32323	0.0526827	0.157001	Up in LC	PSMA6, PSMC6, PSMD7, PSMA2, PSMB7, PSMC2, PSMD6, RELA, SKP1, PSMD12, PSMC4, PSMD2, UBE2N, TRAF6, PSMB2, PSMA3, PSMC1, RIPK2, CD247, PIK3CA, BCL10, NFKBIA, PSMB4, MALT1, PSMD11, UBC, IKBKG, ENAH, CUL1, PSMB1, PSMA4, PSMC3	0.321776	0.358823	106
0	Reactome	REACTOME_GLUCOSE_METABOLISM	1.38973	0.0535714	0.159197	Up in LC	PPP2CA, RANBP2, SEH1L, NUP88, GPI, NUP98, PFKP, PPP2R1B, NUP153, PPP2R1A, NUP107, NUP54, NUP93, PGK1, NUP214, SEC13, NUP35, ENO2, NUP133, PFKL, ALDOA, ADPGK	0.276501	0.399238	73
0	Reactome	REACTOME_CYTOPROTECTION_BY_HMOX1	1.4058	0.0538239	0.159495	Up in LC	CYCS, COX7B, MT-CO2, ABCC1, MAFK, STAT3, MT-CO3, NFE2L2, TXNIP, RXRA, SMARCD3	0.321776	0.426258	53
0	Reactome	REACTOME_ACTIVATION_OF_THE_MRNA_UPON_BINDING_OF_THE_CAP_BINDING_COMPLEX_AND_EIFS_AND_SUBSEQUENT_BINDING_TO_43S	1.39282	0.054326	0.160078	Up in LC	EIF4H, EIF1AX, EIF4A1, EIF4A2, EIF4B, EIF3M, EIF3A, PABPC1, EIF4G1, EIF3B, EIF3E, EIF3I, EIF3D, RPS26, EIF3J, EIF2S2	0.276501	0.416074	58
0	Reactome	REACTOME_INTERLEUKIN_12_SIGNALING	1.47314	0.0542388	0.160078	Up in LC	HSPA9, PDCD4, SNRPA1, SOD1, ARF1, CAPZA1, STAT4, RAP1B, CDC42, HNRNPA2B1, TCP1, IFNG, AIP, SOD2, IL12A	0.321776	0.47079	41
0	Reactome	REACTOME_IRS_MEDIATED_SIGNALLING	1.44791	0.0546426	0.16056	Up in LC	IRS2, GAB2, NRAS, FGFR2, PDE3B, PIK3CA, KRAS, KLB	0.321776	0.488309	31
0	Reactome	REACTOME_NPAS4_REGULATES_EXPRESSION_OF_TARGET_GENES	1.50535	0.0552147	0.161788	Up in LC	FOS, MDM2, BMAL1, PLK2, NAMPT, MAPK1	0.276501	0.596863	15
0	Reactome	REACTOME_NUCLEOTIDE_BINDING_DOMAIN_LEUCINE_RICH_REPEAT_CONTAINING_RECEPTOR_NLR_SIGNALING_PATHWAYS	1.40489	0.0555556	0.162334	Up in LC	TNFAIP3, NOD2, HSP90AB1, RELA, BIRC3, MAPK13, UBE2N, TRAF6, RIPK2, TXNIP, UBC, IKBKG, CYLD, BIRC2	0.271289	0.422804	56
0	Reactome	REACTOME_SIGNALING_BY_WNT_IN_CANCER	1.43791	0.0560665	0.163372	Up in LC	PPP2CA, CTNNB1, TNKS2, PPP2R5A, PPP2R5C, PPP2R1B, PPP2R1A, CSNK1A1	0.321776	0.496941	28
0	Reactome	REACTOME_LEISHMANIA_INFECTION	-1.26964	0.0566477	0.164608	Down in LC	ACTG1, ARPC1B, ACTB, GRB2, CD3G, DPEP2, ABL1, MAPK14, VAV1, WASF2, NCK1, CYSLTR2, NLRP3, PRKACB, CREB1, CRK, WIPF2, WASF1, BRK1, AHCYL1, GNG2, PTK2, GNAI1, WIPF1, FCGR3A, GNG7, CYFIP2, ABI2, CYBA, PYCARD, GNB2, ADCY9, ADCY7, PLCG1, GNB3, PRKACA, MAPK8, ARPC5, GNB4, WASF3, PRKX, GNAI2, SUGT1, PRKAR1B, FCGR2A, ENTPD1, IGLC2, PRKAR2B, ENTPD5	0.321776	-0.319896	149
0	Reactome	REACTOME_MEIOTIC_RECOMBINATION	1.40298	0.0584677	0.169427	Up in LC	H2AZ2, MND1, H3-3B, H3C1, H2BC17, MSH4, MSH5, H2BC5, H2AC8, H2AC20, H2BC4, H3-3A, RPA3, H2BC10, RAD51, H2BC21, H2BC13, H2BC11, MLH1, H4C5	0.266351	0.416854	59
0	Hallmark	HALLMARK_FATTY_ACID_METABOLISM	1.33495	0.0590333	0.170595	Up in LC	IDI1, GABARAPL1, SERINC1, DLST, MDH1, HSP90AA1, ELOVL5, NCAPH2, SDHA, ECI2, LDHA, KMT5A, TP53INP2, FASN, ACAA1, LTC4S, CBR3, CA2, XIST, PCBD1, DLD, ENO2, PTS, ACO2, ODC1, ALDOA, ETFDH, YWHAH, MIX23, HSD17B10, G0S2	0.321776	0.344902	136
0	Reactome	REACTOME_INTERFERON_GAMMA_SIGNALING	1.35004	0.0594262	0.171259	Up in LC	IFNGR1, SUMO1, SOCS3, PRKCD, HLA-A, YBX1, TRIM21, PTPN1, CD44, CAMK2D, HLA-B, IRF1, HLA-F, TRIM62, IFNG, MAPK1, TRIM26, SMAD7, GBP5, IRF5, GBP4, HLA-C	0.266351	0.380103	84
0	Reactome	REACTOME_REGULATION_OF_CHOLESTEROL_BIOSYNTHESIS_BY_SREBP_SREBF	1.3854	0.059761	0.171751	Up in LC	IDI1, CYP51A1, FDFT1, FASN, SC5D, GGPS1, RXRA, SEC23A, ELOVL6, KPNB1, INSIG1, SMARCD3, SQLE, SREBF1, ACACA, SREBF2	0.261664	0.418952	55
0	Reactome	REACTOME_FGFR2_MUTANT_RECEPTOR_ACTIVATION	1.46604	0.0606061	0.173704	Up in LC	POLR2D, FGFR2, NCBP1, POLR2A, POLR2C, POLR2K	0.261664	0.549306	19
0	Reactome	REACTOME_CREATION_OF_C4_AND_C2_ACTIVATORS	1.47855	0.0622407	0.17742	Up in LC	C1R, MASP2, C1S, IGHV3-30	0.261664	0.580214	16
0	Reactome	REACTOME_RRNA_PROCESSING	1.26479	0.0620918	0.17742	Up in LC	EXOSC9, PNO1, UTP18, DDX21, MT-RNR2, UTP15, NOP58, BUD23, CSNK1E, DKC1, SNU13, KRR1, C1D, RCL1, EMG1, DIS3, WDR43, XRN2, NCL, DDX52, RPP14, MRM3, RIOK3, DDX47, NOC4L, NOL11, GNL3, NOL9, ELAC2, PWP2, EXOSC6, RPP30, RPS26, THUMPD1, EXOSC2, RIOK1, LTV1	0.321776	0.311673	199
0	Reactome	REACTOME_FORMATION_OF_TC_NER_PRE_INCISION_COMPLEX	1.41282	0.0626248	0.178031	Up in LC	COPS2, UVSSA, USP7, POLR2D, XAB2, COPS8, CDK7, POLR2A, POLR2C, POLR2K, UBC, COPS5, TCEA1, GTF2H4, PRPF19, COPS3, RBX1	0.287805	0.431303	51
0	Reactome	REACTOME_SARS_COV_2_MODULATES_HOST_TRANSLATION_MACHINERY	-1.353	0.0632411	0.179297	Down in LC	SNRPD2, RPS14, RPS5, RPS20, GEMIN8, RPS8, RPS19, RPS27, RPS12, RPS28, GEMIN7, RPS24, RPS29, RPS17, RPS4X, RPS13, RPS2, RPS15, GEMIN5, RPS21, RPS23, RPS16, RPS27A, RPS6, RPS9, RPS7, RPS15A, GEMIN2, SNRPD3	0.252961	-0.414766	49
0	Reactome	REACTOME_RAB_REGULATION_OF_TRAFFICKING	1.283	0.0634921	0.179523	Up in LC	TBC1D25, RAB9A, RAB1A, RAB18, OPTN, RAB21, TBC1D15, DENND2C, RAB5A, TRAPPC4, DENND4A, DENND6A, HPS4, YWHAE, RAB14, DENND3, RAB11A, AKT3, RAB12, ULK1	0.252961	0.339704	118
0	Reactome	REACTOME_SUMOYLATION_OF_TRANSCRIPTION_FACTORS	1.46293	0.0643154	0.181362	Up in LC	SUMO1, MDM2, TP53BP1, SP3, SUMO2, SUMO3, UBE2I	0.257206	0.574085	16
0	Reactome	REACTOME_NUCLEAR_ENVELOPE_BREAKDOWN	1.36047	0.0647773	0.181688	Up in LC	RANBP2, SEH1L, NUP88, NUP98, NUP153, LPIN1, NUP107, NUP54, NUP93, NUP214, SEC13, NUP35, LMNA, NUP133, CDK1, CNEP1R1, EMD, VRK1, LEMD2, TMPO, PRKCA, LPIN2, VRK2	0.252961	0.414401	52
0	Reactome	REACTOME_ZBP1_DAI_MEDIATED_INDUCTION_OF_TYPE_I_IFNS	1.46912	0.0646465	0.181688	Up in LC	DHX9, RELA, NFKBIA, TBK1, IKBKG, RIPK1, NFKB2	0.252961	0.540833	20
0	Reactome	REACTOME_HIV_TRANSCRIPTION_ELONGATION	1.40306	0.0651261	0.182179	Up in LC	CCNT1, POLR2D, SUPT5H, ELOC, NCBP1, CDK7, POLR2A, NELFE, POLR2C, POLR2K	0.257206	0.44744	42
0	Reactome	REACTOME_DOWNREGULATION_OF_TGF_BETA_RECEPTOR_SIGNALING	1.40412	0.0657084	0.182833	Up in LC	STRAP, PPP1R15A, PPP1CB, PPP1CC, ZFYVE9	0.252961	0.497858	25
0	Reactome	REACTOME_RSV_HOST_INTERACTIONS	1.33268	0.0655738	0.182833	Up in LC	BECN1, MED21, HERC5, MED30, MED17, CCNC, ELOC, EIF2AK2, MED10, ARIH1, MED6, MED23, GPC6, MED4, UBC	0.252961	0.377436	82
0	Reactome	REACTOME_FORMATION_OF_RNA_POL_II_ELONGATION_COMPLEX	1.37175	0.0662651	0.183652	Up in LC	CCNT1, CCNK, POLR2D, AFF4, SUPT5H, ELOC, NCBP1, CDK7, POLR2A, NELFE, POLR2C, POLR2K, PAF1, TCEA1, CCNT2, CTDP1	0.248911	0.412745	57
0	Reactome	REACTOME_SIGNALING_BY_FGFR2_IIIA_TM	1.46847	0.06639	0.183652	Up in LC	POLR2D, FGFR2, NCBP1, POLR2A, POLR2C, POLR2K	0.252961	0.569781	17
0	Reactome	REACTOME_SIGNALING_BY_FGFR2_IN_DISEASE	1.40888	0.0665281	0.183652	Up in LC	NRAS, POLR2D, FGFR2, NCBP1, POLR2A, PIK3CA, POLR2C, POLR2K, KRAS	0.252961	0.483842	29
0	Reactome	REACTOME_NUCLEOTIDE_SALVAGE	-1.40804	0.0667976	0.183913	Down in LC	PUDP, DCK, ADA, DGUOK, AMPD3, UCK2, CDA	0.245042	-0.519034	21
0	Reactome	REACTOME_APOPTOTIC_EXECUTION_PHASE	1.38154	0.0670732	0.184188	Up in LC	CTNNB1, PRKCD, H1-2, FNTA, H1-4, CDH1, HMGB2, DNM1L, KPNB1, BIRC2, H1-3, LMNA, CASP7, MAPT, STK24, ROCK1	0.248911	0.436005	43
0	Reactome	REACTOME_SIGNALING_BY_FGFR_IN_DISEASE	1.35255	0.0674847	0.184834	Up in LC	GAB2, NRAS, CPSF6, POLR2D, FGFR2, NCBP1, STAT3, POLR2A, PIK3CA, POLR2C, POLR2K, KRAS, STAT5A	0.248911	0.421014	48
0	Reactome	REACTOME_PIWI_INTERACTING_RNA_PIRNA_BIOGENESIS	1.44655	0.0689655	0.188398	Up in LC	HSP90AA1, POLR2D, POLR2A, POLR2C, POLR2K, MYBL1, PIWIL2	0.245042	0.530718	21
0	Reactome	REACTOME_DEFECTIVE_INTRINSIC_PATHWAY_FOR_APOPTOSIS	1.42137	0.0701031	0.190997	Up in LC	JUN, CAST, YWHAE, BCL2L11, CAPN2, LMNA, SOD2	0.245042	0.517555	23
0	Reactome	REACTOME_HEME_SIGNALING	1.37786	0.0702811	0.190997	Up in LC	CRTC2, PGRMC2, BMAL1, MEF2D, SIRT1, MAFK, SLC46A1, NFE2L2, USP46, RXRA, SMARCD3	0.24134	0.429424	46
0	Reactome	REACTOME_TNFR1_INDUCED_PROAPOPTOTIC_SIGNALING	1.40157	0.0705394	0.191204	Up in LC	TNFAIP3, OPTN, OTUD1, BIRC3, TBK1, CYLD, BIRC2, OTUD7B, RIPK1, USP21, TNF	0.245042	0.502814	24
0	Reactome	REACTOME_DEATH_RECEPTOR_SIGNALING	1.24292	0.0707269	0.191218	Up in LC	UBE2D3, TNFAIP3, TNFRSF10B, OPTN, SOS2, RELA, OTUD1, BIRC3, RASGRF2, GNA13, TRAF6, UBE2L3, YWHAE, TRAF1, RIPK2, SQSTM1, RHOA, BCL2L11, TAX1BP1, NFKBIA, TBK1, ULK1, UBC, IKBKG, FAS, CYLD, MAPKAPK2, ARHGEF10, BIRC2, ECT2, RAC1, ARHGEF7, ARHGEF17, OTUD7B, PRDM4, RIPK1, PREX1, USP21, PLEKHG5	0.237794	0.320627	144
0	Reactome	REACTOME_TNFS_BIND_THEIR_PHYSIOLOGICAL_RECEPTORS	-1.39884	0.0711538	0.191878	Down in LC	CD27, TNFRSF1A, EDAR, TNFRSF14	0.234393	-0.492994	26
0	Hallmark	HALLMARK_COMPLEMENT	1.23847	0.0717131	0.19289	Up in LC	TNFAIP3, DUSP5, USP16, RBSN, C1R, CD59, PRKCD, CD55, FDX1, SPOCK2, LAP3, CTSH, CBLB, HSPA5, USP14, PIK3CA, RNF4, VCPIP1, IRF1, S100A9, S100A13, CA2, LYN, MMP14, SH2B3, CFH, XPNPEP1, CALM1, GZMK, DPP4, CLU, HPCAL4, GNGT2, CASP7, CTSV, ERAP2, DUSP6, DOCK10, GMFB, PRDM4, RHOG, PPP4C, C1S, PLA2G7, C2, DYRK2, PRSS3, CTSO, C4BPB, CASP1, CPQ	0.237794	0.312953	171
0	Reactome	REACTOME_DNA_METHYLATION	1.3642	0.0724947	0.193425	Up in LC	H2AZ2, H3-3B, H3C1, H2BC17, H2BC5, H2AC8, H2AC20, H2BC4, H3-3A, H2BC10, H2BC21, H2BC13, H2BC11	0.245042	0.444608	39
0	Reactome	REACTOME_EXTRA_NUCLEAR_ESTROGEN_SIGNALING	1.36367	0.0725806	0.193425	Up in LC	FOS, HSP90AA1, NRAS, UHMK1, GNG10, AREG, GNB5, PIK3CA, KRAS, AKT3, MAPK1, CALM1, SRF, ZDHHC21, CDKN1B, GNGT2, IGF1R	0.237794	0.405175	59
0	Reactome	REACTOME_NUCLEAR_EVENTS_STIMULATED_BY_ALK_SIGNALING_IN_CANCER	1.38202	0.0724947	0.193425	Up in LC	NPM1, JUNB, SKP1, ICOS, STAT3, STAT5A, CUL1, MAPK1, MOV10, FOXM1, RBX1, BCL2A1, AGO2	0.245042	0.463227	33
0	Reactome	REACTOME_SIGNALING_BY_TYPE_1_INSULIN_LIKE_GROWTH_FACTOR_1_RECEPTOR_IGF1R	1.36446	0.0726496	0.193425	Up in LC	IRS2, GAB2, NRAS, FGFR2, PDE3B, PIK3CA, KRAS, KLB	0.245042	0.452882	34
0	Reactome	REACTOME_ATP_DEPENDENT_CHROMATIN_REMODELERS	-1.38897	0.0729367	0.193698	Down in LC	ACTB, BCL11A, BCL11B, BCL7A, BCL7C, ARID1A	0.231127	-0.475482	29
0	Reactome	REACTOME_BASE_EXCISION_REPAIR_AP_SITE_FORMATION	1.3535	0.0733198	0.194223	Up in LC	H2AZ2, TERF2, H2BC17, TDG, TERF1, H2BC5, H2AC8, H2AC20, H2BC4, H2BC10, SMUG1, H2BC21, TERF2IP, H2BC13, H2BC11	0.237794	0.425735	44
0	Reactome	REACTOME_RNA_POLYMERASE_I_TRANSCRIPTION	1.31654	0.0737705	0.194925	Up in LC	H2AZ2, RRN3, RBBP7, H3-3B, H3C1, POLR1F, H2BC17, CDK7, POLR2K, TAF1D, H2BC5, TBP, H2AC8, H2AC20, RBBP4, H2BC4, POLR1A, H3-3A, H2BC10	0.237794	0.370284	85
0	Reactome	REACTOME_CYCLIN_D_ASSOCIATED_EVENTS_IN_G1	1.35162	0.0742972	0.195709	Up in LC	PPP2CA, SKP1, CCNE1, CDK7, TFDP2, PPP2R1B, PPP2R1A, LYN, CDKN2D, UBC, E2F2, CUL1, CKS1B, CDKN1B, PTK6, CCNE2	0.234393	0.421247	46
0	Reactome	REACTOME_EARLY_SARS_COV_2_INFECTION_EVENTS	1.366	0.0746269	0.195709	Up in LC	BECN1, FURIN, DDX5, VHL, VCP, GPC6, ZCRB1, CHMP2B, AGRN, ISCU, GPC1, CHMP4B, SDC2	0.24134	0.457858	33
0	Reactome	REACTOME_TRAFFICKING_OF_AMPA_RECEPTORS	1.41869	0.0745968	0.195709	Up in LC	MDM2, GRIP1, CAMK2D, TSPAN7, MYO6, PRKCG, PICK1	0.234393	0.515683	22
0	Reactome	REACTOME_FANCONI_ANEMIA_PATHWAY	1.3711	0.0751073	0.196478	Up in LC	WDR48, FANCL, USP1, UBC, RPA3, FANCI, FANCG, DCLRE1B, POLN, FAAP24, FANCD2, ATR, FANCE	0.24134	0.450129	38
0	Hallmark	HALLMARK_INTERFERON_ALPHA_RESPONSE	1.30546	0.0753564	0.196639	Up in LC	TMEM140, MX1, ELF1, CMTR1, LAP3, TRIM21, OGFR, CNP, EIF2AK2, PSMA3, RIPK2, CD74, SLC25A28, TXNIP, IRF1, ADAR, WARS1, LAMP3, ISG15, TRIM26, IL15, MOV10, IFIH1, TAP1, BATF2, CSF1, GBP4, HLA-C, C1S, BST2, DHX58, GMPR, CASP1	0.234393	0.363639	94
0	Reactome	REACTOME_ABORTIVE_ELONGATION_OF_HIV_1_TRANSCRIPT_IN_THE_ABSENCE_OF_TAT	1.40381	0.0762887	0.198578	Up in LC	POLR2D, SUPT5H, NCBP1, POLR2A, NELFE, POLR2C, POLR2K	0.234393	0.511161	23
0	Reactome	REACTOME_TNFR1_INDUCED_NF_KAPPA_B_SIGNALING_PATHWAY	1.39239	0.0767635	0.199319	Up in LC	TNFAIP3, OPTN, OTUD1, BIRC3, TRAF1, UBC, IKBKG, CYLD, BIRC2, OTUD7B, RIPK1, USP21	0.234393	0.464879	32
0	Reactome	REACTOME_COMPLEX_I_BIOGENESIS	1.31907	0.0778443	0.201626	Up in LC	HSPA9, NDUFV2, NDUFS6, NDUFA7, MT-ND6, NDUFAF5, NDUFS3, NDUFB8, NDUFA5, SFXN4, NDUFA6, NDUFB4, NUBPL, NDUFAF7, OXA1L, NDUFAB1, MT-ND4, NDUFB6, MT-ND1, NDUFS2, NDUFA2, NDUFA10, MT-ND2, NDUFAF4, NDUFS5	0.227987	0.384771	68
0	Reactome	REACTOME_GAMMA_CARBOXYLATION_HYPUSINYLATION_HYDROXYLATION_AND_ARYLSULFATASE_ACTIVATION	1.32621	0.078629	0.203157	Up in LC	ETF1, EIF5A2, ZC3H15, FURIN, JMJD6, JMJD7, SUMF1, RWDD1, EIF5A, OGFOD1, DRG1, ARSG, RIOX2, DHPS	0.227987	0.4071	50
0	Reactome	REACTOME_DAP12_INTERACTIONS	-1.33835	0.0794824	0.204858	Down in LC	GRAP2, LCK, GRB2, LAT, LCP2	0.216543	-0.43892	36
0	Reactome	REACTOME_INSULIN_RECEPTOR_SIGNALLING_CASCADE	1.36334	0.0802603	0.205349	Up in LC	IRS2, GAB2, NRAS, FGFR2, PDE3B, PIK3CA, KRAS, KLB, MAPK1	0.234393	0.453251	36
0	Reactome	REACTOME_REGULATION_OF_EXPRESSION_OF_SLITS_AND_ROBOS	1.22327	0.0802348	0.205349	Up in LC	ETF1, PSMA6, PSMC6, PSMD7, MAGOH, GSPT1, PSMA2, PSMB7, PSMC2, PSMD6, PSMD12, PSMC4, RNPS1, PSMD2, PABPC1, ELOC, PSMB2, PSMA3, EIF4G1, PSMC1, NCBP1	0.222056	0.313457	148
0	Reactome	REACTOME_SUMOYLATION_OF_CHROMATIN_ORGANIZATION_PROTEINS	1.32044	0.0802469	0.205349	Up in LC	SUMO1, RANBP2, SEH1L, NUP88, PHC2, NUP98, NUP153, NUP107, NUP54, NUP93, NUP214, SEC13, NUP35, NUP133, SUMO2, PCGF2, HDAC4	0.227987	0.392739	61
0	Reactome	REACTOME_RAS_ACTIVATION_UPON_CA2_INFLUX_THROUGH_NMDA_RECEPTOR	1.43075	0.0809129	0.206295	Up in LC	NRAS, NEFL, RASGRF2, CAMK2D, KRAS, CALM1	0.227987	0.561457	16
0	Reactome	REACTOME_RECOGNITION_AND_ASSOCIATION_OF_DNA_GLYCOSYLASE_WITH_SITE_CONTAINING_AN_AFFECTED_PURINE	1.35324	0.0810235	0.206295	Up in LC	H2AZ2, TERF2, H2BC17, TERF1, H2BC5, H2AC8, H2AC20, H2BC4, H2BC10, H2BC21, TERF2IP, H2BC13, H2BC11, H4C5, H2BC8	0.231127	0.442835	37
0	Reactome	REACTOME_HSF1_DEPENDENT_TRANSACTIVATION	1.36315	0.0829876	0.210784	Up in LC	DNAJB6, HSP90AA1, HSP90AB1, PTGES3, DNAJB1, CAMK2D	0.224966	0.455115	32
0	Reactome	REACTOME_TGF_BETA_RECEPTOR_SIGNALING_ACTIVATES_SMADS	1.33305	0.0855397	0.216742	Up in LC	STRAP, PPP1R15A, PPP1CB, ITGB1, FURIN, PPP1CC, ZFYVE9	0.21925	0.419302	44
0	Reactome	REACTOME_REGULATION_OF_PLK1_ACTIVITY_AT_G2_M_TRANSITION	1.29467	0.0858896	0.217104	Up in LC	PPP1CB, MAPRE1, HAUS2, TUBA1A, HAUS3, OPTN, HSP90AA1, CSNK1E, HAUS6, SKP1, YWHAG, YWHAE, PLK4, PPP2R1A, CDK5RAP2, UBC, CUL1, NEDD1, DCTN3, TUBB4A, DYNC1H1, CDK1	0.21925	0.362497	87
0	Reactome	REACTOME_MRNA_CAPPING	1.37264	0.0873181	0.220184	Up in LC	RNMT, POLR2D, SUPT5H, NCBP1, CDK7, POLR2A, POLR2C, POLR2K, RNGTT	0.21925	0.471395	29
0	Reactome	REACTOME_CELL_CELL_COMMUNICATION	-1.239	0.0878244	0.22093	Down in LC	ACTG1, ACTB, GRB2, FYB1, CDH24, PARD3, ITGA6, NCK1, NCK2, CADM1, PTK2B, JUP, SKAP2, VASP, ACTN1, TESK1, PTK2, SDK2, TNRC6B, AMOT, CLDN7, CLDN12, SDK1, LIMS2, SIRPG	0.213928	-0.329766	100
0	Reactome	REACTOME_BACTERIAL_INFECTION_PATHWAYS	1.30692	0.0881148	0.22113	Up in LC	CTNNB1, HSP90AA1, HSP90AB1, SFPQ, RAB5A, FURIN, CBLL1, GUCY2C, UBC, DUSP16, SV2C, PGK1, CDH1, MAPK1, CALM1, KPNB1	0.216543	0.38776	62
0	Reactome	REACTOME_DEVELOPMENTAL_LINEAGE_OF_PANCREATIC_DUCTAL_CELLS	1.3859	0.0888889	0.22254	Up in LC	ANXA1, CD74, LAMA2, COL27A1, CA2, COL5A2, LAMA5	0.213928	0.510196	20
0	Reactome	REACTOME_HSF1_ACTIVATION	1.33427	0.0895833	0.223745	Up in LC	DNAJB6, HSP90AA1, HSP90AB1, PTGES3, DNAJB1, YWHAE, VCP, GML, RPA3	0.216543	0.461121	28
0	Reactome	REACTOME_PRE_NOTCH_EXPRESSION_AND_PROCESSING	1.27194	0.0910973	0.226986	Up in LC	JUN, H2AZ2, H3-3B, H3C1, FURIN, H2BC17, SNW1, ATP2A2, NOTCH2NLB, TFDP2, H2BC5, H2AC8, H2AC20, H2BC4, H3-3A, H2BC10, MAML1, MOV10	0.213928	0.358002	86
0	Reactome	REACTOME_MITOCHONDRIAL_FATTY_ACID_BETA_OXIDATION	-1.35321	0.0917603	0.228096	Down in LC	DECR1, HADHB, HADHA, ECI1, DBI, ACOT13, MCAT, MMUT, THEM4, PCCB, ACAA2, MECR, ACADM	0.202072	-0.448169	34
0	Hallmark	HALLMARK_PEROXISOME	1.25898	0.0942623	0.23321	Up in LC	IDI1, SOD1, ELOVL5, SIAH1, CNBP, ECI2, PABPC1, CTPS1, LONP2, CDK7, BCL10, ACAA1, DHRS3, ABCB4, SLC23A2, SMARCC1	0.208955	0.35305	89
0	Reactome	REACTOME_PROTEIN_FOLDING	1.26394	0.0942623	0.23321	Up in LC	TUBA1A, CCT2, GNG10, CCT8, CCT6B, FBXL3, GNB5, XRN2, LONP2, FBXL5, CCNE1, PFDN2, STAT3, TBCC, USP11, TUBB2A, CCT4, FBXO4, ARFGEF2, TCP1, KIF13A	0.208955	0.357968	82
0	Reactome	REACTOME_APOPTOTIC_FACTOR_MEDIATED_RESPONSE	1.37348	0.0949495	0.233808	Up in LC	CYCS, UACA, DIABLO, MAPK1, APIP, CASP7, GSDME, BAK1, C1QBP, GSDMD	0.206588	0.505623	20
0	Reactome	REACTOME_CD209_DC_SIGN_SIGNALING	1.37023	0.0949495	0.233808	Up in LC	RELB, NRAS, RELA, KRAS, LYN, RPS6KA5	0.206588	0.504428	20
0	Reactome	REACTOME_SIGNALING_BY_VEGF	-1.23687	0.0956175	0.234393	Down in LC	ACTG1, ACTB, MAPK14, VAV1, WASF2, NCK1, ROCK2, NCK2, PRKACB, PTK2B, NOS3, FLT1, CRK, JUP, WASF1, BRK1, AHCYL1, MAPK12, PTK2, PAK2, CYFIP2, ABI2, CYBA, SHB, THEM4	0.204295	-0.331381	96
0	Reactome	REACTOME_TRANSCRIPTIONAL_REGULATION_BY_NPAS4	1.31041	0.0956341	0.234393	Up in LC	FOS, MDM2, BMAL1, PLK2, NAMPT, MAPK1, SRF, MOV10	0.208955	0.456665	27
0	Reactome	REACTOME_ATTENUATION_PHASE	1.33302	0.0975104	0.236178	Up in LC	DNAJB6, HSP90AA1, HSP90AB1, PTGES3, DNAJB1	0.206588	0.478221	24
0	Reactome	REACTOME_NGF_STIMULATED_TRANSCRIPTION	1.33922	0.0977131	0.236178	Up in LC	JUND, FOS, SGK1, JUNB, MEF2D, FOSB	0.206588	0.459917	29
0	Reactome	REACTOME_NUCLEAR_PORE_COMPLEX_NPC_DISASSEMBLY	1.32025	0.0976139	0.236178	Up in LC	RANBP2, SEH1L, NUP88, NUP98, NUP153, NUP107, NUP54, NUP93, NUP214, SEC13, NUP35, NUP133, CDK1	0.2114	0.438926	36
0	Reactome	REACTOME_REGULATION_OF_MITF_M_DEPENDENT_GENES_INVOLVED_IN_PIGMENTATION	-1.32174	0.0970149	0.236178	Down in LC	LEF1, ACTB, BCL7A, BCL7C, MAPK14, ARID1A, CREB1	0.195789	-0.435521	35
0	Reactome	REACTOME_REPLACEMENT_OF_PROTAMINES_BY_NUCLEOSOMES_IN_THE_MALE_PRONUCLEUS	1.34545	0.0975104	0.236178	Up in LC	H3-3B, H2BC17, H2BC5, H2BC4, H3-3A, H2BC10, H2BC21, H2BC13, H2BC11, H4C5, H2BC8	0.206588	0.471724	26
0	Reactome	REACTOME_RHOV_GTPASE_CYCLE	-1.33372	0.0970149	0.236178	Down in LC	PEAK1, CEP97, NCK1, NCK2, GIT2, VANGL1, PAK4, PAK2, EPHA2, MAP3K11	0.195789	-0.439468	35
0	Reactome	REACTOME_ESTROGEN_DEPENDENT_NUCLEAR_EVENTS_DOWNSTREAM_OF_ESR_MEMBRANE_SIGNALING	1.34852	0.0989899	0.237621	Up in LC	FOS, UHMK1, AREG, AKT3, MAPK1, SRF, CDKN1B, EREG, ELK1, HBEGF, AKT2, BCL2, XPO1, AKT1	0.202072	0.496436	20
0	Reactome	REACTOME_JNK_C_JUN_KINASES_PHOSPHORYLATION_AND_ACTIVATION_MEDIATED_BY_ACTIVATED_HUMAN_TAK1	1.34268	0.0987903	0.237621	Up in LC	NOD2, UBE2N, TRAF6, RIPK2, UBC, IKBKG	0.202072	0.488053	22
0	Reactome	REACTOME_TELOMERE_EXTENSION_BY_TELOMERASE	1.34791	0.0987903	0.237621	Up in LC	DKC1, TERF2, PPP6C, TERF1, PPP6R3, PIF1, ANKRD28	0.202072	0.489954	22
0	Reactome	REACTOME_INSULIN_RECEPTOR_RECYCLING	-1.31569	0.1	0.238952	Down in LC	ATP6V1A, ATP6V1E2, ATP6V0E2, ATP6V1C2, CTSD, ATP6AP1, ATP6V1G2	0.195789	-0.471036	24
0	Reactome	REACTOME_TRANSCRIPTION_COUPLED_NUCLEOTIDE_EXCISION_REPAIR_TC_NER	1.28647	0.0997963	0.238952	Up in LC	COPS2, UVSSA, ERCC5, USP7, POLR2D, RFC1, XAB2, COPS8, CDK7, POLR2A, POLR2C, POLR2K, UBC, COPS5, TCEA1, RPA3	0.202072	0.369719	76
0	Reactome	REACTOME_E2F_MEDIATED_REGULATION_OF_DNA_REPLICATION	1.32783	0.10142	0.241246	Up in LC	PPP2CA, TFDP2, PPP2R1B, PPP2R1A, ORC1, ORC6, CDK1	0.199915	0.487164	21
0	Reactome	REACTOME_RESPONSE_OF_MTB_TO_PHAGOCYTOSIS	1.328	0.10142	0.241246	Up in LC	SFPQ, RAB5A, UBC, DUSP16, PGK1, MAPK1, KPNB1	0.199915	0.487226	21
0	Reactome	REACTOME_KSRP_KHSRP_BINDS_AND_DESTABILIZES_MRNA	1.36311	0.103734	0.246193	Up in LC	EXOSC9, YWHAZ, DIS3, EXOSC6, EXOSC2, KHSRP, EXOSC3	0.199915	0.528904	17
0	Reactome	REACTOME_RAB_GEFS_EXCHANGE_GTP_FOR_GDP_ON_RABS	1.25744	0.104294	0.246964	Up in LC	RAB9A, RAB1A, RAB18, RAB21, DENND2C, RAB5A, TRAPPC4, DENND4A, DENND6A, HPS4, YWHAE, RAB14, DENND3, AKT3, RAB12, ULK1	0.197822	0.352072	87
0	Reactome	REACTOME_MATURATION_OF_TCA_ENZYMES_AND_REGULATION_OF_TCA_CYCLE	1.3435	0.105051	0.247636	Up in LC	SDHA, ISCA1, SDHB, ACO2, SDHAF4, ISCU	0.195789	0.494588	20
0	Reactome	REACTOME_REGULATION_OF_TP53_ACTIVITY_THROUGH_METHYLATION	1.35993	0.105051	0.247636	Up in LC	JMY, MDM2, SETD9, KMT5A, UBC, MDM4	0.195789	0.509548	19

## Sheet: Cluster_1
cluster	source	pathway	NES	pval	padj	direction	leadingEdge	log2err	ES	size
1	Hallmark	HALLMARK_TNFA_SIGNALING_VIA_NFKB	2.93431	1.16896e-38	1.22624e-35	Up in LC	DUSP2, CCNL1, ID2, G0S2, EGR1, NFKBIE, NFKB2, ICAM1, CDKN1A, NFKBIA, RELB, TNFAIP3, BHLHE40, B4GALT1, ZFP36, NR4A3, IL1B, FOSL1, NINJ1, NR4A1, LAMB3, MAFF, HBEGF, LITAF, SMAD3, BCL3, EGR3, REL, JUNB, EIF1, MCL1, IRF1, NFKB1, BIRC3, ZC3H12A, IER5, BTG2, PHLDA1, MAP2K3, NAMPT, PLEK, PTX3, ZBTB10, PPP1R15A, EHD1, NFAT5, KLF10, GCH1, EGR2, ATF3, RELA, ACKR3, RNF19B, BTG3, SAT1, IER2, PDE4B, FOSB, VEG…	1.6217	0.767839	174
1	Reactome	REACTOME_PROCESSING_OF_CAPPED_INTRON_CONTAINING_PRE_MRNA	2.32295	1.15802e-19	6.07382e-17	Up in LC	SRSF5, RBM39, SNU13, HNRNPM, DDX5, SF1, FUS, TRA2B, SNIP1, RANBP2, HNRNPA3, HNRNPL, PRPF3, U2AF1, SDE2, CWC25, DDX39A, PTBP1, NXT1, WBP11, HNRNPH1, YBX1, FYTTD1, SMNDC1, CCDC12, HNRNPA1, SART1, SRSF6, HNRNPD, RAE1, SEH1L, NUP98, NUP153, SNRPA1, DHX35, PUF60, PRPF8, USP39, HNRNPA2B1, RNPS1, SEC13, HNRNPK, WTAP, U2SURP, SLBP, PPIL4, EFTUD2, CDC5L, SMU1, XAB2, EIF4E, STEEP1, NUP93, CDC40, CRNKL1, GT…	1.14219	0.579256	279
1	Reactome	REACTOME_MRNA_SPLICING	2.36961	1.03591e-17	3.62224e-15	Up in LC	SRSF5, RBM39, SNU13, HNRNPM, DDX5, SF1, FUS, TRA2B, SNIP1, HNRNPA3, HNRNPL, PRPF3, U2AF1, SDE2, CWC25, PTBP1, WBP11, HNRNPH1, YBX1, SMNDC1, CCDC12, HNRNPA1, SART1, SRSF6, HNRNPD, SNRPA1, DHX35, PUF60, PRPF8, USP39, HNRNPA2B1, RNPS1, HNRNPK, U2SURP, PPIL4, EFTUD2, CDC5L, SMU1, XAB2, STEEP1, CDC40, CRNKL1, GTF2F1, SNW1, DHX9, SRRM1, DHX15, DHX8, RBM25, SNRNP200, NCBP1, SRSF11, HNRNPU, SRRT, PRPF31,…	1.08644	0.606793	211
1	Reactome	REACTOME_SIGNALING_BY_INTERLEUKINS	2.06459	1.2593e-15	3.3025e-13	Up in LC	YWHAZ, NFKB2, ICAM1, CDKN1A, NFKBIA, MAPKAPK2, IL1B, HSPA9, IRAK2, P4HB, OSM, SMAD3, PITPNA, USP14, JUNB, STAT1, UBC, MCL1, IL27, ITGB1, AKT1, NFKB1, SKP1, LCP1, PSMC6, LYN, PSMD12, PSMD11, MAP2K3, GRB2, PPP2R1A, ADRM1, FOXO3, IL34, NOD2, RELA, ANXA2, TBK1, STX1A, UBE2N, VEGFA, PSMB7, SNRPA1, PTPN7, TCP1, MAPKAPK3, NFKBIB, HNRNPA2B1, CSF1, ANXA1, RAP1B, PPP2CA, PSMC1, CAPZA1, RIPK2, PIK3R1, PSMD1…	1.01754	0.505444	371
1	Hallmark	HALLMARK_MYC_TARGETS_V1	2.24728	2.82579e-14	5.92852e-12	Up in LC	YWHAQ, ETF1, SYNCRIP, IFRD1, TRA2B, EIF3B, HNRNPA3, YWHAE, SLC25A3, DDX21, PSMC6, U2AF1, EIF4H, EIF4A1, ODC1, PGK1, HNRNPA1, UBE2E1, HPRT1, HNRNPD, XRCC6, SNRPA1, TCP1, NOLC1, RAD23B, HNRNPA2B1, RNPS1, CTPS1, EIF4G2, UBA2, PABPC1, AP3S1, EXOSC7, PSMD14, EIF4E, CUL1, DHX15, NCBP1, RRM1, CCT2, NAP1L1, EIF3J, ILF2, EIF1AX, HNRNPU, PSMA6, PRPF31, SRSF3, LDHA, EIF3D, UBE2L3, ABCE1, HNRNPC, HNRNPR, COX…	0.975995	0.57733	199
1	Hallmark	HALLMARK_MTORC1_SIGNALING	2.21714	2.22739e-13	3.89422e-11	Up in LC	ETF1, SLC7A5, CDKN1A, BHLHE40, TFRC, ACTR3, DDIT4, RAB1A, HSPA9, IFRD1, RIT1, STARD4, IDI1, ENO1, BTG2, PSMC6, PSMD12, EDEM1, MAP2K3, ELOVL5, NAMPT, DDX39A, PPP1R15A, ATP2A2, SLC2A1, RPN1, UBE2D3, PGK1, TES, ELOVL6, TBK1, HPRT1, WARS1, IFI30, LGMN, NUFIP1, NFKBIB, GGA2, PNP, LDLR, NFIL3, PSMD14, INSIG1, SQSTM1, ALDOA, GPI, PSMA3, ARPC5L, ACSL3, HK2, PDK1, PFKL, SLC7A11, LDHA, SEC11A, CALR, PSMG1,…	0.943632	0.571088	196
1	Hallmark	HALLMARK_INFLAMMATORY_RESPONSE	2.26906	5.34098e-13	8.00383e-11	Up in LC	ICAM1, CDKN1A, NFKBIA, NLRP3, IL1B, LCP2, IRAK2, OSM, HBEGF, GNA15, FFAR2, IRF1, NFKB1, BTG2, LYN, NAMPT, ATP2A2, KIF1B, EIF2AK2, ADRM1, GCH1, NOD2, RELA, CD82, PDE4B, PTGER2, PLAUR, CD69, CSF1, LDLR, RIPK2, P2RX4, GPR183, CD40, AHR, SLC7A1, ITGB3, GNAI3, OLR1, IL15RA, ACVR1B, RAF1, CCL5, TNFSF9, FPR1, CXCL8, ATP2B1, HIF1A, TLR3, IFITM1, ITGA5, SCN1B, LAMP3, EREG, IRF7, ABI1, GPR132, LPAR1, PIK3R…	0.921426	0.599431	159
1	Reactome	REACTOME_SIGNALING_BY_RECEPTOR_TYROSINE_KINASES	1.92587	6.4259e-13	8.42596e-11	Up in LC	ID2, EGR1, CHD4, MAPKAPK2, ELMO2, ADORA2A, FOSL1, LAMB3, HNRNPM, CTNNB1, HBEGF, GALNT3, EGR3, JUNB, STAT1, UBC, SH3GL1, ITGB1, RIT1, AKT1, LYN, PDGFD, ATP6V0D1, NAB2, SRF, SH2B2, GRB2, PTBP1, PPP2R1A, SPRED2, EGR2, SRC, HNRNPH1, PTPN1, ADAM17, HNRNPA1, ROCK1, SIN3A, REST, FOSB, VEGFA, MAPKAPK3, ARF6, CYFIP2, MEF2D, RAP1B, PPP2CA, ARHGEF7, PIK3R1, SHB, AREG, NRAS, AP2A2, EP300, STAT5A, LAMA2, CDC4…	0.921426	0.470454	414
1	Reactome	REACTOME_DISEASES_OF_SIGNAL_TRANSDUCTION_BY_GROWTH_FACTOR_RECEPTORS_AND_SECOND_MESSENGERS	1.93455	7.24101e-13	8.4398e-11	Up in LC	TPM4, CDKN1A, PPP1CB, VCP, NR4A1, LRRFIP1, CTNNB1, HBEGF, SMAD3, EIF2AK3, SEC31A, JUNB, STAT1, UBC, MCL1, RANBP2, AKT1, TPM3, SKP1, WDR48, PSMC6, LYN, PSMD12, CSNK1A1, PSMD11, TENT4A, EML4, GRB2, PPP2R1A, CASP9, ADRM1, FOXO3, SPRED2, SRC, ADAM17, PSMB7, FBXW7, QKI, RAP1B, PPP2CA, PSMC1, PIK3R1, PSMD14, RBPJ, PIK3CG, AREG, TNKS2, NRAS, RRBP1, EP300, AXIN1, SQSTM1, KIF5B, STAT5A, PIM1, FXR1, TRAK1,…	0.921426	0.473674	397
1	Reactome	REACTOME_HEMOSTASIS	1.85902	3.96566e-12	4.15998e-10	Up in LC	YWHAZ, SLC7A5, SLC16A3, LCP2, WEE1, KIF18A, MAFF, ATP1B3, GNA15, QSOX1, IRF1, ABHD12, ITGB1, AKT1, GYPC, PSAP, LYN, SERPINF2, WDR1, GNA12, TREM1, PF4, PLEK, SH2B2, GRB2, CD58, EHD1, MAFK, PPP2R1A, ATP2A2, KIF1B, PRKCH, KIF3B, SRC, PTPN1, ANXA2, SIN3A, SLC3A2, P2RX1, VEGFA, CAPZB, PLAUR, GNA13, MAFG, CAPZA2, PDE1B, PDE2A, RAP1B, PPP2CA, GP6, CAPZA1, TNFRSF10B, PIK3R1, CD109, ANXA5, PIK3CG, P2RX4, …	0.887075	0.449923	476
1	Hallmark	HALLMARK_INTERFERON_GAMMA_RESPONSE	2.17107	5.33075e-12	5.0836e-10	Up in LC	ICAM1, ZNFX1, CDKN1A, MX1, NFKBIA, TNFAIP3, ARL4A, LCP2, IRF9, STAT1, IRF1, NFKB1, NAMPT, PARP12, EIF2AK2, GCH1, PTPN1, TRIM26, OASL, HLA-A, IFI44, WARS1, IFI30, PDE4B, OGFR, CD69, UPP1, PNP, RIPK2, RIPK1, LAP3, IFI44L, CMTR1, SOCS3, CD40, NUP93, PIM1, CMPK2, IRF8, PML, PTPN2, PSMA3, STAT3, PNPT1, IL15RA, ADAR, CCL5, GBP4, LATS2, SPPL2A, FPR1, SERPING1, HIF1A, PSMB2, IFI35, PTGS2, SLC25A28, HLA-D…	0.887075	0.561331	189
1	Reactome	REACTOME_INTERFERON_SIGNALING	2.05186	5.38423e-11	4.70671e-09	Up in LC	EGR1, ICAM1, MX1, SMAD7, EIF2AK3, IRF9, STAT1, UBC, RANBP2, TRIM62, IRF1, IP6K2, EIF4A1, PPP2R1A, EIF2AK2, ILF3, PTPN1, EIF4G1, YBX1, TRIM26, UBE2E1, OASL, HLA-A, IFI44, KPNA3, IFI30, RAE1, SEH1L, UBE2N, NUP98, NUP153, DNAJC3, UBE2I, SEC13, PPP2CA, EIF4G2, ARIH1, IFI44L, EIF4E, PDE12, SOCS3, NUP93, EIF4A2, IRF8, DHX9, PML, PTPN2, PRKRA, SUMO1, STAT3, HERC5, NUP54, ILF2, ADAR, RAF1, PPM1B, GBP4, T…	0.851339	0.518183	240
1	Reactome	REACTOME_CLASS_I_MHC_MEDIATED_ANTIGEN_PROCESSING_PRESENTATION	1.90308	6.54976e-11	5.28515e-09	Up in LC	RNF138, MEX3C, PDIA3, ASB2, LONRF1, ELOC, RLIM, UBE2A, SEC31A, UBC, UBE2G1, SKP1, KCTD7, UBR4, UBE2Q2, PSMC6, PSMD12, PSMD11, FBXO31, SMURF1, FBXO7, MKRN1, UBE2D3, ADRM1, DCAF1, SIAH1, KLHL2, UBE2E1, HLA-A, FZR1, RNF19B, SEC24C, UBE2N, ANAPC2, PSMB7, UBE2J1, FBXW7, UBA6, FBXO11, SEC13, PSMC1, PJA2, RNF4, PSMD14, UBE2F, SOCS3, HERC1, AREL1, FBXO21, CUL3, RNF19A, CUL1, ARIH2, SEC24B, ITGB5, PSMA3, …	0.839089	0.469429	343
1	Reactome	REACTOME_SARS_COV_INFECTIONS	1.87564	9.03562e-11	6.77026e-09	Up in LC	YWHAZ, YWHAQ, CHD4, ATP1A1, NFKBIA, NLRP3, VCP, MAP1LC3B, CHMP4B, CHMP2B, IRAK2, DDX5, YWHAG, SMAD3, ATP1B3, STAT1, UBC, RANBP2, YWHAE, ITGB1, AKT1, NFKB1, PSMC6, RPS9, CSNK1A1, GRB2, SUDS3, RPN1, TRAF3, NOD2, GATAD2A, RELA, HNRNPA1, ROCK1, HLA-A, TBK1, RAE1, SEC24C, SEH1L, UBE2N, NUP98, REST, VEGFA, NUP153, ZDHHC3, ZDHHC9, UBE2I, RBBP7, SEC13, CHD3, PARP6, RIPK2, RIPK1, VPS11, RPN2, AP2A2, EP300…	0.839089	0.458685	387
1	Hallmark	HALLMARK_UNFOLDED_PROTEIN_RESPONSE	2.24374	1.13421e-10	7.93189e-09	Up in LC	TSPYL2, YWHAZ, SLC7A5, DDIT4, HSPA9, EIF2AK3, SEC31A, FUS, EDEM1, ATP6V0D1, EIF4A1, ATF3, EIF4G1, VEGFA, ZBTB17, DCP1A, DNAJC3, NOLC1, ATF4, EIF4E, PAIP1, KIF5B, EIF4A2, EXOSC9, BAG3, EXOSC4, SRPRB, CEBPG, SEC11A, CNOT2, WIPI1, CALR, DKC1, HSPA5, EXOSC2, EIF4A3, EXOSC10, CXXC1, LSM1, PDIA6, EDC4, ERO1A, DCP2	0.839089	0.623411	109
1	Hallmark	HALLMARK_HYPOXIA	2.15417	1.36996e-10	8.9818e-09	Up in LC	CDKN1A, TNFAIP3, BHLHE40, ZFP36, DDIT4, MAFF, XPNPEP1, KDM3A, ENO1, RRAGD, JMJD6, PPP1R15A, SLC2A1, FOXO3, PGK1, ATF3, CDKN1C, ANXA2, TES, ACKR3, VEGFA, PLAUR, NOCT, NFIL3, RBPJ, IDS, PIM1, ETS1, HMOX1, MYH9, ALDOA, GPI, DUSP1, SDC4, HK2, FBP1, JUN, TGM2, PDK1, IER3, TPD52, NDRG1, PFKL, LDHA, P4HA2, ZNF292, TIPARP, DPYSL4, PNRC1, NDST1, HSPA5, CSRP2, VHL, SDC2, FOS, ILVBL, PFKFB3, PLIN2, RORA, TP…	0.826657	0.57023	157
1	Reactome	REACTOME_ANTIGEN_PROCESSING_UBIQUITINATION_PROTEASOME_DEGRADATION	1.94689	5.15851e-10	3.1831e-08	Up in LC	RNF138, MEX3C, ASB2, LONRF1, ELOC, RLIM, UBE2A, UBC, UBE2G1, SKP1, KCTD7, UBR4, UBE2Q2, PSMC6, PSMD12, PSMD11, FBXO31, SMURF1, FBXO7, MKRN1, UBE2D3, ADRM1, DCAF1, SIAH1, KLHL2, UBE2E1, FZR1, RNF19B, UBE2N, ANAPC2, PSMB7, UBE2J1, FBXW7, UBA6, FBXO11, PSMC1, PJA2, RNF4, PSMD14, UBE2F, SOCS3, HERC1, AREL1, FBXO21, CUL3, RNF19A, CUL1, ARIH2, PSMA3, ZNRF2, ITCH, HERC5, FBXW2, PSMD2, KLHL5, TPP2, UBE2H…	0.801216	0.486007	271
1	Hallmark	HALLMARK_G2M_CHECKPOINT	2.05193	6.08244e-10	3.54471e-08	Up in LC	SLC7A5, SYNCRIP, EZH2, SFPQ, SMAD3, BCL3, TRA2B, PRC1, YTHDC1, NCL, KMT5A, DBF4, TENT4A, UPF1, SLC38A1, DDX39A, H2AZ2, HMGA1, ODC1, ILF3, EWSR1, TOP1, TLE3, HNRNPD, NUP98, NOLC1, RAD23B, LBR, NDC80, MARCKS, KIF5B, CHMP1A, EFNA5, TTK, CUL3, SLC7A1, SMC4, CUL1, TGFB1, PML, CENPF, AMD1, RAD21, E2F3, RBM14, STIL, HNRNPU, HIF1A, CHEK1, DKC1, LIG3, UCK2, KIF22, CDC27, STMN1, CTCF, BUB1, SS18, KIF20B, C…	0.801216	0.529291	192
1	Hallmark	HALLMARK_APOPTOSIS	2.06638	2.32812e-09	1.28537e-07	Up in LC	ETF1, CDKN1A, IL1B, BID, WEE1, DIABLO, VDAC2, CTNNB1, SMAD7, EGR3, GNA15, MCL1, IRF1, BIRC3, BTG2, CYLD, CASP9, GCH1, ATF3, RELA, ROCK1, BTG3, SAT1, DNAJC3, CD69, EMP1, BCL10, ANXA1, BMF, SQSTM1, HMOX1, BCAP31, JUN, IER3, DNAJA1, GADD45B, PDCD4, PPP3R1, LGALS3, TNF, MADD, RHOT2, EREG, CLU, CTH, ADD1, BCL2L1, DDIT3, BCL2L2, CDC25B, BCL2L11, CASP2, IFITM3, GSN, BNIP3L	0.774939	0.553594	144
1	Reactome	REACTOME_DEGRADATION_OF_BETA_CATENIN_BY_THE_DESTRUCTION_COMPLEX	2.20595	3.08521e-09	1.61819e-07	Up in LC	CTNNB1, UBC, SKP1, PSMC6, PSMD12, CSNK1A1, PSMD11, PPP2R1A, ADRM1, TLE3, TLE1, PSMB7, PPP2CA, PSMC1, PSMD14, TLE4, AXIN1, CUL1, PSMA3, TCF7L2, PSMD2, PSMA6, PPP2R5A, PSMD6, PSMB2, PSMD13, ZRANB1, PSMB3, PSMC2, PSMA2, PSMD1	0.774939	0.658886	72
1	Reactome	REACTOME_CLEC7A_DECTIN_1_SIGNALING	2.16767	1.28311e-08	6.40946e-07	Up in LC	NFKB2, NFKBIA, RELB, IL1B, UBC, NFKB1, SKP1, PSMC6, PSMD12, PSMD11, ADRM1, SRC, RELA, MALT1, UBE2N, PSMB7, BCL10, PSMC1, PSMD14, NFATC1, CUL1, PSMA3, PSMD2, PDPK1, TRAF6, PSMA6, UBE2D2, PSMD6, PPP3R1, MAP3K14, PSMB2, TAB2, SYK, CHUK, PSMD13, CDC34, PSMB3, PSMC2, PSMA2, PSMD1, UBE2M, UBE2D1, PSMA7, CLEC7A, PSMC3	0.74774	0.628204	85
1	Reactome	REACTOME_CIRCADIAN_CLOCK	2.11799	1.82357e-08	8.69512e-07	Up in LC	PPP1CB, BHLHE40, UBC, PER2, SKP1, PSMC6, PSMD12, PSMD11, NAMPT, NRIP1, ADRM1, SIRT1, BMAL1, PSMB7, RBM4, MEF2D, PSMC1, NOCT, CRY2, PSMD14, EP300, CSNK1D, CUL1, BMAL2, PER1, PSMA3, PSMD2, PSMA6, PSMD6, PSMB2, FBXL3, PSMD13, RORA, CREM, NR1D1, RXRA, PSMB3, CARM1, NCOR1, PSMC2, PPP1CC, PSMA2, CRTC2, PSMD1, SREBF1, CSNK2B, HELZ2, UBE2D1, PSMA7, CPT1A, PSMC3, PPARA, CIPC, PSMC4	0.733762	0.594773	104
1	Reactome	REACTOME_PLATELET_ACTIVATION_SIGNALING_AND_AGGREGATION	1.92656	2.6947e-08	1.22902e-06	Up in LC	YWHAZ, LCP2, GNA15, QSOX1, ABHD12, AKT1, PSAP, LYN, SERPINF2, WDR1, GNA12, PF4, PLEK, GRB2, PRKCH, SRC, PTPN1, VEGFA, GNA13, RAP1B, GP6, PIK3R1, CD109, ANXA5, PIK3CG, GNG5, CDC42, ITGB3, GNAI3, TGFB1, CAP1, ALDOA, PPBP, RAC1, FERMT3, GNB1, PDPK1, GNG2, MMRN1, RAF1, SERPING1, GP5, VTI1B, MPIG6B, ABCC4, GNAI2, FLNA, SYK, DGKA, ACTN1, HSPA5, ENDOD1, SRGN, TLN1, DAGLB, CLU, MGLL, PIK3R5, CD63, GNB4, …	0.733762	0.493388	205
1	Hallmark	HALLMARK_UV_RESPONSE_UP	2.05194	2.94703e-08	1.2881e-06	Up in LC	ICAM1, PPIF, NFKBIA, EIF5, TFRC, BID, CHKA, GLS, NR4A1, JUNB, IRF1, DDX21, BTG2, LYN, PRPF3, CLTB, RPN1, GCH1, ATF3, CDKN1C, BTG3, FOSB, GRPEL1, CDC5L, SQSTM1, HMOX1, ALDOA, AMD1, ACAA1, PPP1R2, SLC6A8, DNAJA1, HNRNPU, CEBPG, DNAJB1, AGO2, PARP2, PRKACA, FKBP4, NXF1, HLA-F, FOS, CDC34, ALAS1, BCL2L11, STIP1	0.733762	0.555163	132
1	Reactome	REACTOME_C_TYPE_LECTIN_RECEPTORS_CLRS	2.08182	3.57585e-08	1.50043e-06	Up in LC	NFKB2, NFKBIA, RELB, IL1B, UBC, NFKB1, SKP1, PSMC6, LYN, PSMD12, PSMD11, ADRM1, SRC, RELA, MALT1, UBE2N, PSMB7, BCL10, PSMC1, PSMD14, NFATC1, NRAS, EP300, KRAS, CUL1, PSMA3, PSMD2, PDPK1, TRAF6, PSMA6, RAF1, UBE2D2, PSMD6, PPP3R1, MAP3K14, PRKACA, PSMB2, TAB2, SYK, CHUK, PSMD13, CDC34, MUC1, PSMB3, PSMC2, PSMA2	0.719513	0.571805	114
1	Reactome	REACTOME_DOWNSTREAM_SIGNALING_EVENTS_OF_B_CELL_RECEPTOR_BCR	2.13632	4.32493e-08	1.6203e-06	Up in LC	NFKBIE, NFKBIA, REL, UBC, NFKB1, SKP1, PSMC6, PSMD12, PSMD11, ADRM1, RELA, MALT1, PSMB7, NFKBIB, BCL10, PSMC1, PSMD14, NFATC1, NRAS, KRAS, CUL1, PSMA3, PSMD2, PSMA6, PSMD6, PPP3R1, PSMB2, CHUK, PSMD13, PSMB3, PSMC2, PSMA2, PSMD1	0.719513	0.645097	68
1	Reactome	REACTOME_DOWNSTREAM_TCR_SIGNALING	2.10181	4.27907e-08	1.6203e-06	Up in LC	NFKBIA, UBC, NFKB1, SKP1, PSMC6, PSMD12, PSMD11, ADRM1, RELA, MALT1, UBE2N, PSMB7, BCL10, PSMC1, RIPK2, PIK3R1, PSMD14, CUL1, PSMA3, PSMD2, PDPK1, TRAF6, PSMA6, UBE2D2, PSMD6, PSMB2, TAB2, HLA-DRB5, HLA-DRB1, CHUK, PSMD13, HLA-DPA1, CDC34, PSMB3, PSMC2, PSMA2, PSMD1, UBE2D1, PSMA7, PSMC3, PIK3CA, CD3E, PSMC4, CD247, HLA-DQB1, PRKCQ, CARD11	0.719513	0.610762	84
1	Reactome	REACTOME_REGULATION_OF_MRNA_STABILITY_BY_PROTEINS_THAT_BIND_AU_RICH_ELEMENTS	2.12146	4.03997e-08	1.6203e-06	Up in LC	YWHAZ, MAPKAPK2, ZFP36, UBC, AKT1, PSMC6, PSMD12, PSMD11, ADRM1, EIF4G1, HNRNPD, PSMB7, DCP1A, PSMC1, PABPC1, EXOSC7, PSMD14, EXOSC9, PSMA3, PSMD2, EXOSC4, PSMA6, DIS3, PSMD6, PSMB2, EXOSC2, PSMD13, ELAVL1, NUP214, PSMB3, PSMC2, PSMA2, DCP2, PSMD1	0.719513	0.629814	74
1	Reactome	REACTOME_KEAP1_NFE2L2_PATHWAY	2.08771	5.57362e-08	2.01611e-06	Up in LC	CDKN1A, VCP, MAP1LC3B, EIF2AK3, UBC, AKT1, NFKB1, SKP1, PSMC6, PSMD12, PSMD11, MAFK, ADRM1, RELA, PSMB7, TXN, MAFG, PSMC1, PSMD14, ATF4, AREG, EP300, SQSTM1, PRKCI, CUL3, HMOX1, CUL1, PSMA3, PSMD2, NPLOC4, PSMA6, SLC7A11, PSMD6, PGD, PSMB2, PSMD13, BCL2L1, UFD1, PSMB3, PSMC2, PSMA2, GCLM, PSMD1, CSNK2B, SESN2, DPP3, TXNRD1, PSMA7	0.719513	0.586269	104
1	Reactome	REACTOME_CELLULAR_RESPONSE_TO_CHEMICAL_STRESS	1.93562	6.99928e-08	2.44741e-06	Up in LC	CDKN1A, NLRP3, VCP, MAP1LC3B, P4HB, EIF2AK3, UBC, AKT1, NFKB1, SKP1, PSMC6, PSMD12, PSMD11, MAFK, ADRM1, RELA, SIN3A, PSMB7, TXN, MAFG, PSMC1, PSMD14, ATF4, AREG, EP300, SQSTM1, PRKCI, CUL3, HMOX1, CUL1, PSMA3, STAT3, PSMD2, NPLOC4, PSMA6, SLC7A11, ATOX1, PSMD6, PGD, COX5A, PSMB2, HMOX2, PSMD13, CYCS, BCL2L1, UFD1, RXRA, PSMB3, CARM1, NCOR1, PSMC2, ERO1A, PSMA2, GCLM, NCOR2, PSMD1, CSNK2B, MT-CO2…	0.704976	0.505189	177
1	Reactome	REACTOME_NEDDYLATION	1.898	9.80207e-08	3.31689e-06	Up in LC	CDKN1A, FEM1C, ASB2, VCP, ELOC, UBC, SKP1, KCTD7, PSMC6, PSMD12, PSMD11, FBXO31, FBXO7, UBE2D3, ADRM1, KLHL2, PSMB7, FBXW7, NAE1, FBXO11, RBBP7, DTL, PSMC1, COPS2, PSMD14, UBE2F, SQSTM1, SOCS3, FBXO21, CUL3, CUL1, COPS8, SOCS6, COPS4, PSMA3, FBXW2, PSMD2, KLHL5, DCAF13, DCUN1D4, NPLOC4, PSMA6, UBE2D2, PSMD6, DCAF5, FBXW8, PUM2, HIF1A, PSMB2, BTBD1, ASB16, SPSB1, VHL, FBXL3, COMMD9, COPS3, PSMD13,…	0.704976	0.484475	212
1	Reactome	REACTOME_DECTIN_1_MEDIATED_NONCANONICAL_NF_KB_SIGNALING	2.16629	1.39791e-07	4.58254e-06	Up in LC	NFKB2, RELB, UBC, SKP1, PSMC6, PSMD12, PSMD11, ADRM1, RELA, PSMB7, PSMC1, PSMD14, CUL1, PSMA3, PSMD2, PSMA6, PSMD6, MAP3K14, PSMB2, CHUK, PSMD13, PSMB3, PSMC2, PSMA2, PSMD1, UBE2M	0.690132	0.695731	47
1	Reactome	REACTOME_NUCLEAR_EVENTS_MEDIATED_BY_NFE2L2	2.09981	1.84243e-07	5.85669e-06	Up in LC	UBC, NFKB1, SKP1, PSMC6, PSMD12, PSMD11, MAFK, ADRM1, RELA, PSMB7, TXN, MAFG, PSMC1, PSMD14, ATF4, AREG, EP300, SQSTM1, HMOX1, CUL1, PSMA3, PSMD2, PSMA6, SLC7A11, PSMD6, PGD, PSMB2, PSMD13, BCL2L1, PSMB3, PSMC2, PSMA2, GCLM, PSMD1	0.690132	0.616275	78
1	Reactome	REACTOME_ACTIVATION_OF_NF_KAPPAB_IN_B_CELLS	2.15134	2.19354e-07	6.76009e-06	Up in LC	NFKBIE, NFKBIA, REL, UBC, NFKB1, SKP1, PSMC6, PSMD12, PSMD11, ADRM1, RELA, MALT1, PSMB7, NFKBIB, BCL10, PSMC1, PSMD14, CUL1, PSMA3, PSMD2, PSMA6, PSMD6, PSMB2, CHUK, PSMD13, PSMB3, PSMC2, PSMA2, PSMD1	0.690132	0.672658	54
1	Reactome	REACTOME_MITOTIC_METAPHASE_AND_ANAPHASE	1.85751	2.25551e-07	6.76009e-06	Up in LC	RCC2, AHCTF1, CHMP4B, KIF18A, CHMP2B, UBC, RANBP2, PSMC6, PSMD12, PSMD11, LEMD2, PPP2R1A, ADRM1, IST1, UBE2E1, SEH1L, NUP98, ANAPC2, PSMB7, DYNLL2, CENPC, UBE2I, LBR, SEC13, NDC80, PPP2R2A, PPP2CA, PSMC1, PSMD14, NUP93, MAPRE1, PSMA3, CENPF, SUMO1, DYNC1H1, EMD, NUP54, SIRT2, RAD21, PSMD2, PSMA6, TUBB1, PPP2R5A, PSMD6, NDEL1, PSMB2, NUP188, CDC27, PSMD13, TUBA1C, BUB1, PSMB3, TUBB4B, ANKLE2, PSMC…	0.690132	0.475253	210
1	Reactome	REACTOME_SARS_COV_1_INFECTION	1.96292	2.39273e-07	6.97214e-06	Up in LC	YWHAZ, YWHAQ, NFKBIA, NLRP3, VCP, MAP1LC3B, CHMP4B, CHMP2B, IRAK2, DDX5, YWHAG, SMAD3, UBC, YWHAE, NFKB1, PSMC6, RPS9, TRAF3, RELA, HNRNPA1, TBK1, UBE2I, PARP6, RIPK1, EP300, PALS1, PARP9, SUMO1, ITCH, PARP16, GALNT1, PDPK1, TRAF6	0.674963	0.531327	134
1	Reactome	REACTOME_INTERLEUKIN_1_FAMILY_SIGNALING	1.96458	3.14677e-07	8.92152e-06	Up in LC	NFKB2, NFKBIA, IL1B, IRAK2, SMAD3, USP14, UBC, NFKB1, SKP1, PSMC6, PSMD12, PSMD11, ADRM1, NOD2, RELA, TBK1, UBE2N, PSMB7, PTPN7, NFKBIB, PSMC1, RIPK2, PSMD14, SQSTM1, CUL1, PTPN2, PSMA3, STAT3, PSMD2, TRAF6, ALPK1, PSMA6, PSMD6, TNIP2, HMGB1, PSMB2, TAB2, TOLLIP, N4BP1, CHUK, PSMD13, PTPN23, IL1RAP, TIFA, PSMB3, PSMC2, MAP3K8, PSMA2	0.674963	0.536142	126
1	Reactome	REACTOME_INTERLEUKIN_1_SIGNALING	2.01589	3.5442e-07	9.29466e-06	Up in LC	NFKB2, NFKBIA, IL1B, IRAK2, USP14, UBC, NFKB1, SKP1, PSMC6, PSMD12, PSMD11, ADRM1, NOD2, RELA, UBE2N, PSMB7, NFKBIB, PSMC1, RIPK2, PSMD14, SQSTM1, CUL1, PSMA3, PSMD2, TRAF6, ALPK1, PSMA6, PSMD6, TNIP2, HMGB1, PSMB2, TAB2, TOLLIP, N4BP1, CHUK, PSMD13, IL1RAP, TIFA, PSMB3, PSMC2, MAP3K8, PSMA2	0.674963	0.570275	99
1	Reactome	REACTOME_INTRACELLULAR_SIGNALING_BY_SECOND_MESSENGERS	1.78889	3.53373e-07	9.29466e-06	Up in LC	EGR1, CHD4, CDKN1A, NR4A1, EZH2, HBEGF, RHEB, UBC, USP7, AKT1, PSMC6, PSMD12, PSMD11, RRAGD, GRB2, PPP2R1A, MKRN1, PHLPP1, CASP9, ADRM1, FOXO3, SRC, GATAD2A, REST, ADCY3, PSMB7, RBBP7, CHD3, PDE1B, PPP2CA, PSMC1, PIK3R1, PSMD14, PIK3CG, AREG, TNKS2, KDM1A, PML, PSMA3, CAMKK1, JUN, RAC1, IER3, PSMD2, PDPK1, TRAF6, PSMA6, CD80, AGO2, PPP2R5A, PSMD6, MOV10, SCMH1, PRKACA, PSMB2, GAB2, MTA2, RCOR1, E…	0.674963	0.448278	259
1	Reactome	REACTOME_SARS_COV_2_INFECTION	1.7851	3.47095e-07	9.29466e-06	Up in LC	YWHAZ, YWHAQ, NLRP3, VCP, MAP1LC3B, CHMP4B, CHMP2B, IRAK2, DDX5, YWHAG, STAT1, UBC, RANBP2, YWHAE, AKT1, RPS9, CSNK1A1, RPN1, TRAF3, NOD2, HLA-A, TBK1, RAE1, SEC24C, SEH1L, UBE2N, NUP98, NUP153, ZDHHC3, ZDHHC9, UBE2I, SEC13, PARP6, RIPK2, VPS11, RPN2, NUP93, PALS1, STT3B, SEC24B, PARP9, SDC4, SUMO1, MAGT1, PARP16, NUP54, GALNT1, PDPK1, TRAF6, MAN2A1, G3BP2, DDOST, ZDHHC2, ZDHHC5, HLA-E, TAB2, ATG…	0.674963	0.446034	269
1	Reactome	REACTOME_SIGNALING_BY_NTRKS	2.01136	4.24667e-07	1.08653e-05	Up in LC	ID2, EGR1, CHD4, MAPKAPK2, ADORA2A, FOSL1, EGR3, JUNB, RIT1, NAB2, SRF, GRB2, PPP2R1A, EGR2, SRC, REST, FOSB, MAPKAPK3, MEF2D, PPP2CA, PIK3R1, NRAS, AP2A2, EP300, KRAS, STAT3, RAC1, BRAF, AP2A1, ELK1, KIDINS220, JUND, PTPRS, RALGDS, TRIB1	0.674963	0.55669	112
1	Hallmark	HALLMARK_ANDROGEN_RESPONSE	2.01199	4.41848e-07	1.10357e-05	Up in LC	ELL2, B4GALT1, UAP1, RRP12, AKT1, IDI1, ELOVL5, SRF, ZBTB10, ADRM1, SAT1, XRCC6, UBE2J1, UBE2I, INSIG1, GNAI3, ACSL3, TPD52, NDRG1, CDK6, ABCC4, MAK, ACTN1, ABHD2, HMGCS1, SMS, VAPA, SGK1, DBI	0.674963	0.576526	92
1	Reactome	REACTOME_DEUBIQUITINATION	1.80297	5.21096e-07	1.27123e-05	Up in LC	NFKBIA, TNFAIP3, NLRP3, VCP, USP12, VDAC2, SMAD7, SMAD3, USP16, USP14, UBC, USP7, USP9X, BIRC3, WDR48, PSMC6, PSMD12, PSMD11, CYLD, SUDS3, USP4, TRAF3, ADRM1, NOD2, USP42, PSMB7, RAD23B, PSMC1, RIPK2, RIPK1, TNIP1, PSMD14, TADA2B, TNKS2, EP300, AXIN1, YY1, USP20, TGFB1, PSMA3, INO80C, HCFC1, PSMD2, OTUB1, POLB, TRAF6, PSMA6, NFRKB, BIRC2, TGFBR1, USP19, PSMD6, USP47, TOMM20, HIF1A, USP10, TNIP2, …	0.659444	0.45468	244
1	Reactome	REACTOME_FC_EPSILON_RECEPTOR_FCERI_SIGNALING	1.95434	5.94029e-07	1.41622e-05	Up in LC	NFKBIA, LCP2, UBC, NFKB1, SKP1, PSMC6, LYN, PSMD12, PSMD11, GRB2, ADRM1, RELA, MALT1, UBE2N, PSMB7, BCL10, PSMC1, PIK3R1, PSMD14, NFATC1, NRAS, KRAS, CUL1, PSMA3, JUN, RAC1, PSMD2, PDPK1, TRAF6, PSMA6, UBE2D2, PSMD6, PPP3R1, GRAP2, PSMB2, GAB2, TAB2, SYK, CHUK, PSMD13, FOS, FCER1A, CDC34, PSMB3, PSMC2, PSMA2, PSMD1, MAP3K1, MAP2K4, UBE2D1, PSMA7, MAP2K7, PSMC3, PIK3CA	0.659444	0.532125	127
1	Reactome	REACTOME_PROGRAMMED_CELL_DEATH	1.87675	6.59575e-07	1.52816e-05	Up in LC	YWHAZ, TP53BP2, YWHAQ, IL1B, BID, DIABLO, CHMP4B, CHMP2B, CTNNB1, YWHAG, UBC, YWHAE, IRF1, AKT1, BIRC3, PSMC6, PSMD12, PSMD11, STK26, CASP9, ADRM1, ROCK1, PSMB7, DYNLL2, PSMC1, APPL1, TNFRSF10B, RIPK1, PSMD14, BMF, STK24, OPA1, PSMA3, FLOT1, BCAP31, ITCH, STAT3, PSMD2, PSMA6, BIRC2, UBE2L3, PSMD6, VIM, PPP3R1, CDC37, HMGB1, PSMB2, H1-2, H1-4, TNFRSF10A, PSMD13, ADD1, CYCS, BCL2L1, PSMB3, BCL2L11,…	0.659444	0.486712	185
1	Reactome	REACTOME_TRANSPORT_OF_MATURE_TRANSCRIPT_TO_CYTOPLASM	2.00975	6.7012e-07	1.52816e-05	Up in LC	SRSF5, RANBP2, U2AF1, DDX39A, NXT1, FYTTD1, SRSF6, RAE1, SEH1L, NUP98, NUP153, RNPS1, SEC13, SLBP, EIF4E, NUP93, CDC40, SRRM1, NCBP1, SRSF11, NUP54, SRSF3, SRSF4, POLDIP3, THOC1, SARNP, CASC3, DHX38, NUP188, EIF4A3, NXF1, ZC3H11A, SLU7, SYMPK, NUP214, SRSF9, NUP50	0.659444	0.58577	81
1	Reactome	REACTOME_PROTEIN_UBIQUITINATION	2.01976	6.85826e-07	1.5307e-05	Up in LC	VCP, UBE2A, UBC, DERL1, USP7, USP9X, UBE2G1, UBE2Q2, RNF152, UBE2D3, UBE2E1, HLA-A, UBE2N, UBA6, BCL10, WAC, UBE2H, UBE2E3, UBE2L3, UBE2D2, PRKDC, RNF40, H2BC11, OTULIN, UBE2B, UBE2Z, CDC34, SELENOS, PEX13	0.659444	0.599622	74
1	Reactome	REACTOME_FCERI_MEDIATED_NF_KB_ACTIVATION	2.03783	7.87225e-07	1.72041e-05	Up in LC	NFKBIA, UBC, NFKB1, SKP1, PSMC6, LYN, PSMD12, PSMD11, ADRM1, RELA, MALT1, UBE2N, PSMB7, BCL10, PSMC1, PSMD14, CUL1, PSMA3, PSMD2, PDPK1, TRAF6, PSMA6, UBE2D2, PSMD6, PSMB2, TAB2, CHUK, PSMD13, FCER1A, CDC34, PSMB3, PSMC2, PSMA2, PSMD1	0.659444	0.599477	77
1	Reactome	REACTOME_UB_SPECIFIC_PROCESSING_PROTEASES	1.88989	8.41831e-07	1.80221e-05	Up in LC	NFKBIA, USP12, VDAC2, SMAD7, SMAD3, USP16, USP14, UBC, USP7, USP9X, BIRC3, WDR48, PSMC6, PSMD12, PSMD11, CYLD, SUDS3, USP4, ADRM1, USP42, PSMB7, PSMC1, RIPK1, PSMD14, TADA2B, TNKS2, AXIN1, USP20, PSMA3, PSMD2, OTUB1, POLB, TRAF6, PSMA6, BIRC2, TGFBR1, USP19, PSMD6, USP47, TOMM20, HIF1A, USP10, PSMB2, MDM4, HGS, H2BC11, USP22, PSMD13, USP30, UFD1, PSMB3, PSMC2, USP3, PSMA2, H2AC21, GATA3, PSMD1	0.659444	0.496517	168
1	Reactome	REACTOME_SIGNALING_BY_ALK_IN_CANCER	1.97333	9.26112e-07	1.94298e-05	Up in LC	TPM4, CDKN1A, EIF2AK3, SEC31A, JUNB, STAT1, UBC, MCL1, RANBP2, TPM3, SKP1, EML4, GRB2, PIK3R1, RRBP1, SQSTM1, KIF5B, STAT5A, CUL1, MYH9, BCL2A1, JUN, STAT3, MECP2, BIRC6, PPM1B, MSN, AGO2, MOV10	0.659444	0.569803	89
1	Reactome	REACTOME_REGULATION_OF_RUNX3_EXPRESSION_AND_ACTIVITY	2.11359	9.87227e-07	2.03059e-05	Up in LC	RUNX3, UBC, PSMC6, PSMD12, PSMD11, SMURF1, ADRM1, SRC, PSMB7, PSMC1, PSMD14, EP300, TGFB1, PSMA3, CBFB, PSMD2, PSMA6, PSMD6, PSMB2, PSMD13, PSMB3, PSMC2, PSMA2, PSMD1	0.643552	0.685885	45
1	Reactome	REACTOME_HIV_INFECTION	1.8168	1.15805e-06	2.29206e-05	Up in LC	VPS37B, ELOC, CHMP4B, CHMP2B, UBAP1, CCNK, UBC, RANBP2, SKP1, SUPT5H, ELL, PSMC6, PSMD12, PSMD11, HMGA1, ADRM1, AP1G1, HLA-A, RAE1, SEH1L, NUP98, PSMB7, NUP153, XRCC6, SEC13, CDK9, PSMC1, TAF13, PSMD14, AP2A2, TSG101, NUP93, GTF2F1, PSMA3, NCBP1, RAC1, NUP54, PSMD2, AP2A1, RNMT, TAF2, PSMA6, PSMD6, GTF2F2, GTF2B, CTDP1, TAF4B, PSMB2, POLR2A, VPS4B, NUP188, CDK7, RNGTT, CCNT2, PSMD13, RANBP1, TCEA…	0.643552	0.465232	211
1	Reactome	REACTOME_MAPK_FAMILY_SIGNALING_CASCADES	1.75224	1.15594e-06	2.29206e-05	Up in LC	DUSP2, PPP1CB, MAPK6, HBEGF, UBC, RASA3, PSMC6, PSMD12, PSMD11, GRB2, PPP2R1A, ADRM1, FOXO3, SPRED2, SRC, PSMB7, ABHD17C, PTPN7, ZDHHC9, RAP1B, PPP2CA, PSMC1, PIK3R1, PSMD14, RGL1, AREG, NRAS, CDC42, RANBP9, CUL3, KRAS, ITGB3, PSMA3, DUSP1, DUSP5, SEPTIN7, JUN, RAC1, BRAF, PSMD2, SHOC2, PSMA6, RAF1, DNAJB1, AGO2, PPP2R5A, PSMD6, JAK3, MOV10, RALGDS, PRKACA, PSMB2, RASA4, EREG, ABHD17A, TLN1, BRAP…	0.643552	0.439843	251
1	Reactome	REACTOME_SARS_COV_1_HOST_INTERACTIONS	1.97218	1.29695e-06	2.51944e-05	Up in LC	YWHAZ, YWHAQ, NFKBIA, NLRP3, IRAK2, YWHAG, SMAD3, UBC, YWHAE, NFKB1, PSMC6, RPS9, TRAF3, RELA, HNRNPA1, TBK1, UBE2I, RIPK1, EP300, PALS1, ITCH, PDPK1, TRAF6	0.643552	0.565118	92
1	Reactome	REACTOME_TRANSCRIPTIONAL_REGULATION_BY_TP53	1.66299	1.33959e-06	2.55496e-05	Up in LC	PLK3, YWHAZ, TP53BP2, RGCC, YWHAQ, CHD4, CDKN1A, BID, GLS, DDIT4, ELOC, YWHAG, RHEB, CCNK, UBC, USP7, YWHAE, AKT1, SUPT5H, ELL, BTG2, KMT5A, RRAGD, PPP2R1A, BRPF1, TIGAR, GATAD2A, TXN, ING5, BRD1, RBBP7, CHD3, CDK9, PPP2CA, TAF13, TNFRSF10B, EP300, GTF2F1, PML, GPI, FANCI, JUN, PDPK1, NDRG1, TAF2, HIPK1, RABGGTB, SCO2, CNOT9, AGO2, GTF2F2, TNKS1BP1, MOV10, CNOT2, CTDP1, COX5A, TAF4B, CHEK1, MTA2,…	0.643552	0.410193	342
1	Reactome	REACTOME_NEGATIVE_REGULATION_OF_NOTCH4_SIGNALING	2.09994	1.41809e-06	2.65638e-05	Up in LC	YWHAZ, UBC, AKT1, SKP1, PSMC6, PSMD12, PSMD11, ADRM1, PSMB7, FBXW7, PSMC1, PSMD14, CUL1, PSMA3, PSMD2, PSMA6, PSMD6, PSMB2, PSMD13, PSMB3, PSMC2, PSMA2, PSMD1	0.643552	0.683891	44
1	Reactome	REACTOME_TCR_SIGNALING	1.98052	1.59493e-06	2.93524e-05	Up in LC	NFKBIA, LCP2, UBC, NFKB1, SKP1, PSMC6, PSMD12, PSMD11, ADRM1, RELA, MALT1, VASP, UBE2N, PSMB7, BCL10, PSMC1, RIPK2, PIK3R1, PSMD14, CUL1, PSMA3, PSMD2, PDPK1, TRAF6, PSMA6, UBE2D2, PSMD6, GRAP2, PSMB2, TAB2, HLA-DRB5, HLA-DRB1, CHUK, PSMD13, HLA-DPA1, CDC34, CSK, PSMB3, PSMC2, PSMA2, PSMD1, UBE2D1, PSMA7, PSMC3, PIK3CA, CD3E, PSMC4, CD247, CD101, HLA-DQB1, PRKCQ, CARD11	0.643552	0.552404	106
1	Reactome	REACTOME_SIGNALING_BY_NUCLEAR_RECEPTORS	1.7932	1.71074e-06	3.09409e-05	Up in LC	DDX5, HBEGF, KDM3A, DHRS3, AKT1, SRF, H2AZ2, NRIP1, FOXO3, SRC, TLE3, CXXC5, FOSB, CDK9, CHD1, ZDHHC7, PIK3R1, POU2F1, AREG, NRAS, EP300, KDM1A, AXIN1, GNG5, NR1H2, YY1, KRAS, GNAI3, GTF2F1, CBFB, JUN, PDK1, GNB1, RAD21, PDPK1, GNG2, H3-3A, H3-3B, ELK1, JUND, AGO2, GTF2F2, MOV10, GNAI2, POLR2A, EREG, FKBP4, H2BC11, KAT5, UHMK1, FOS, CTSD, USF1, HSP90AB1, GNB4, RDH11, RXRA, CARM1, NCOR1, POLR2B, F…	0.643552	0.454588	222
1	Hallmark	HALLMARK_P53_PATHWAY	1.8391	1.99265e-06	3.54286e-05	Up in LC	PLK3, TSPYL2, CDKN1A, DDIT4, NINJ1, HBEGF, CCNK, IER5, BTG2, IP6K2, PPP1R15A, FOXO3, ATF3, CD82, SLC3A2, IFI30, RNF19B, SAT1, FBXW7, KLF4, MAPKAPK3, UPP1, CYFIP2, ADA, CD81, HMOX1, TGFB1, TRAF4, KIF13B, JUN, IER3, STOM, NDRG1, LDHB, ACVR1B, SLC7A11, TNFSF9, DEF6, MKNK2, DRAM1, RALGDS, TOB1, DNTTIP2, TCN2, DGKA, H1-2, VAMP8, FOS, CTSD, DDIT3, RAB40C, RXRA	0.627257	0.479997	177
1	Hallmark	HALLMARK_MITOTIC_SPINDLE	1.81044	2.09262e-06	3.61272e-05	Up in LC	CDC42EP4, NET1, YWHAE, PRC1, EZR, RFC1, ARL8A, KIF1B, KIF3B, ROCK1, DYNLL2, CAPZB, PLEKHG2, ARF6, NDC80, ARHGEF7, MARCKS, CSNK1D, KIF5B, MAPRE1, CDC42, TTK, RANBP9, LRPPRC, SMC4, MAP1S, MYO9B, SUN2, MYH9, TUBGCP6, CENPF, ARHGAP4, TUBGCP2, DYNC1H1, RAB3GAP1, STAU1, ARHGAP5, RHOT2, FLNA, ARHGDIA, PIF1, BIN1, CTTN, ANLN, KIF22, CDC27, ABI1, KLC1, ARHGEF2, RICTOR, RASA2, BUB1, PPP4R2, HOOK3, KIF20B, …	0.627257	0.46633	196
1	Reactome	REACTOME_PTEN_REGULATION	1.9006	2.10082e-06	3.61272e-05	Up in LC	EGR1, CHD4, EZH2, RHEB, UBC, USP7, AKT1, PSMC6, PSMD12, PSMD11, RRAGD, MKRN1, ADRM1, GATAD2A, REST, PSMB7, RBBP7, CHD3, PSMC1, PSMD14, TNKS2, KDM1A, PML, PSMA3, JUN, PSMD2, PSMA6, AGO2, PSMD6, MOV10, SCMH1, PSMB2, MTA2, RCOR1, GATAD2B, PSMD13, HDAC2, SUZ12, PSMB3, PSMC2, CBX6, PSMA2, HDAC5, PSMD1	0.627257	0.520692	119
1	Reactome	REACTOME_DEATH_RECEPTOR_SIGNALING	1.84719	2.2138e-06	3.74561e-05	Up in LC	NFKBIA, TNFAIP3, MAPKAPK2, NET1, UBC, YWHAE, NFKB1, BIRC3, CYLD, USP4, RTN4, UBE2D3, RELA, ADAM17, TBK1, OTUD1, GNA13, PLEKHG2, RIPK2, TNFRSF10B, RIPK1, ARHGEF7, SQSTM1, PRKCI, RAC1, TRAF6, ARHGEF17, BIRC2, SPPL2A, UBE2L3, UBE2D2, TNF, MADD, ARHGEF1, TAB2, ULK1, ARHGDIA, NSMAF, BAG4, CHUK, TNFRSF10A, ARHGEF2, OTULIN, HDAC2, AATF, TAX1BP1, RHOA	0.627257	0.494872	144
1	Reactome	REACTOME_SIGNALING_BY_THE_B_CELL_RECEPTOR_BCR	1.91686	2.29484e-06	3.82108e-05	Up in LC	NFKBIE, NFKBIA, REL, UBC, NFKB1, SKP1, PSMC6, LYN, PSMD12, PSMD11, GRB2, ADRM1, RELA, MALT1, PSMB7, NFKBIB, BCL10, PSMC1, PIK3R1, PSMD14, NFATC1, NRAS, KRAS, CUL1, PSMA3, PSMD2, PSMA6, PSMD6, PPP3R1, PSMB2, SYK	0.627257	0.532626	108
1	Reactome	REACTOME_APOPTOSIS	1.8571	2.46606e-06	3.92886e-05	Up in LC	YWHAZ, TP53BP2, YWHAQ, BID, DIABLO, CTNNB1, YWHAG, UBC, YWHAE, AKT1, PSMC6, PSMD12, PSMD11, STK26, CASP9, ADRM1, ROCK1, PSMB7, DYNLL2, PSMC1, APPL1, TNFRSF10B, RIPK1, PSMD14, BMF, STK24, OPA1, PSMA3, BCAP31, STAT3, PSMD2, PSMA6, BIRC2, PSMD6, VIM, PPP3R1, HMGB1, PSMB2, H1-2, H1-4, TNFRSF10A, PSMD13, ADD1, CYCS, BCL2L1, PSMB3, BCL2L11, PSMC2, PSMA2, PSMD1, GSN, TICAM1, PLEC	0.627257	0.492718	156
1	Reactome	REACTOME_CELLULAR_RESPONSE_TO_HYPOXIA	2.03155	2.47192e-06	3.92886e-05	Up in LC	ELOC, UBC, EGLN2, PSMC6, PSMD12, PSMD11, UBE2D3, ADRM1, HIGD1A, VEGFA, PSMB7, PSMC1, PSMD14, EP300, PSMA3, PSMD2, PSMA6, UBE2D2, PSMD6, LIMD1, HIF1A, PSMB2, VHL, PSMD13, PSMB3, PSMC2, PSMA2, PSMD1, UBE2D1, PSMA7, PSMC3	0.627257	0.622294	59
1	Reactome	REACTOME_INTERFERON_ALPHA_BETA_SIGNALING	2.03403	2.40251e-06	3.92886e-05	Up in LC	EGR1, MX1, IRF9, STAT1, UBC, IRF1, IP6K2, EIF2AK2, PTPN1, OASL, HLA-A, SOCS3, IRF8, ADAR, ABCE1, IFITM1, HLA-E, IFI35, IRF7, HLA-F, OAS2, IRF5, IFITM3, PTPN11, JAK1	0.627257	0.621077	61
1	Reactome	REACTOME_NGF_STIMULATED_TRANSCRIPTION	2.10682	2.70855e-06	4.2407e-05	Up in LC	ID2, EGR1, CHD4, FOSL1, EGR3, JUNB, NAB2, SRF, EGR2, REST, FOSB, MEF2D, EP300, ELK1, JUND, TRIB1, SGK1, FOS	0.627257	0.740981	29
1	Reactome	REACTOME_DEGRADATION_OF_CRY_AND_PER_PROTEINS	2.04645	2.89249e-06	4.46209e-05	Up in LC	UBC, PER2, SKP1, PSMC6, PSMD12, PSMD11, ADRM1, PSMB7, PSMC1, CRY2, PSMD14, CUL1, PER1, PSMA3, PSMD2, PSMA6, PSMD6, PSMB2, FBXL3, PSMD13, PSMB3, PSMC2, PSMA2, PSMD1, UBE2D1, PSMA7, PSMC3	0.627257	0.653166	48
1	Reactome	REACTOME_TRANSCRIPTIONAL_REGULATION_BY_RUNX3	1.97297	3.06559e-06	4.66059e-05	Up in LC	CDKN1A, CTNNB1, SMAD3, RUNX3, UBC, PSMC6, PSMD12, PSMD11, SMURF1, ADRM1, FOXO3, SRC, PSMB7, PSMC1, PSMD14, RBPJ, EP300, KRAS, SNW1, TGFB1, PSMA3, TCF7L2, CBFB, PSMD2, PSMA6, PSMD6, PSMB2, ITGAL, JAG1, PSMD13, MAML1, PSMB3, BCL2L11, PSMC2, PSMA2, PSMD1	0.627257	0.575218	80
1	Reactome	REACTOME_ESR_MEDIATED_SIGNALING	1.82844	3.20431e-06	4.80189e-05	Up in LC	DDX5, HBEGF, AKT1, SRF, H2AZ2, NRIP1, FOXO3, SRC, TLE3, CXXC5, FOSB, CDK9, CHD1, ZDHHC7, PIK3R1, POU2F1, AREG, NRAS, EP300, KDM1A, AXIN1, GNG5, YY1, KRAS, GNAI3, GTF2F1, CBFB, JUN, GNB1, RAD21, PDPK1, GNG2, H3-3A, H3-3B, ELK1, JUND, AGO2, GTF2F2, MOV10, GNAI2, POLR2A, EREG, FKBP4, H2BC11, KAT5, UHMK1, FOS, CTSD, USF1, HSP90AB1, GNB4, CARM1, POLR2B, HSP90AA1, SMC3	0.627257	0.478887	173
1	Reactome	REACTOME_INTERLEUKIN_4_AND_INTERLEUKIN_13_SIGNALING	1.98488	4.01758e-06	5.93583e-05	Up in LC	ICAM1, CDKN1A, IL1B, OSM, JUNB, STAT1, MCL1, ITGB1, AKT1, FOXO3, VEGFA, ANXA1, PIK3R1, POU2F1, SOCS3, PIM1, HMOX1, TGFB1, STAT3, CXCL8, JAK3, VIM, TNF, HIF1A, PTGS2, FOS, BCL2L1, RORA, FCER2, MUC1, S1PR1, HSP90AA1, FOXO1, IL2RG, SOCS5, GATA3	0.610527	0.582543	78
1	Reactome	REACTOME_M_PHASE	1.5912	4.68226e-06	6.82179e-05	Up in LC	RCC2, AHCTF1, RAB1A, CHMP4B, KIF18A, CHMP2B, YWHAG, UBC, RANBP2, YWHAE, PSMC6, KMT5A, PSMD12, PSMD11, LEMD2, EML4, H2AZ2, PPP2R1A, ADRM1, IST1, UBE2E1, GORASP2, RAE1, SEH1L, NUP98, ANAPC2, PSMB7, NUP153, DYNLL2, CENPC, UBE2I, LBR, SEC13, NCAPH2, NDC80, PPP2R2A, PPP2CA, PSMC1, PSMD14, GOLGA2, CSNK1D, NUP93, MAPRE1, RAB2A, SMC4, TUBGCP6, PSMA3, CENPF, SUMO1, TUBGCP2, DYNC1H1, EMD, NUP54, SIRT2, RAD…	0.610527	0.38956	363
1	Reactome	REACTOME_CYCLIN_A_CDK2_ASSOCIATED_EVENTS_AT_S_PHASE_ENTRY	1.93896	4.81464e-06	6.91857e-05	Up in LC	CDKN1A, WEE1, UBC, AKT1, SKP1, PSMC6, PSMD12, PSMD11, ADRM1, FZR1, PSMB7, PSMC1, PSMD14, CUL1, PSMA3, PSMD2, PSMA6, PSMD6, PSMB2, MAX, CDK7, PSMD13, CABLES1, PSMB3, CDC25B, PSMC2, PSMA2, PSMD1, PSMA7, CCNE1, PSMC3, LIN54, PTK6, CDKN1B, PSMC4	0.610527	0.575634	74
1	Reactome	REACTOME_ANTIVIRAL_MECHANISM_BY_IFN_STIMULATED_GENES	1.83535	5.03348e-06	7.1353e-05	Up in LC	MX1, STAT1, UBC, RANBP2, EIF4A1, PPP2R1A, EIF2AK2, ILF3, EIF4G1, UBE2E1, OASL, KPNA3, RAE1, SEH1L, UBE2N, NUP98, NUP153, DNAJC3, UBE2I, SEC13, PPP2CA, EIF4G2, ARIH1, EIF4E, PDE12, NUP93, EIF4A2, DHX9, PTPN2, PRKRA, SUMO1, STAT3, HERC5, NUP54, ILF2, ADAR, PPM1B, TUBB1, PPP2R5A, ABCE1, FLNA, NUP188, EIF4A3, CHUK, TUBA1C, OAS2, NUP214, TUBB4B, TUBA1A, FANCL, FAAP100, NUP50, KPNA5, KPNA4, POM121C, JA…	0.610527	0.49353	140
1	Reactome	REACTOME_TCF_DEPENDENT_SIGNALING_IN_RESPONSE_TO_WNT	1.82278	6.01926e-06	8.41894e-05	Up in LC	YWHAZ, CTNNB1, RUNX3, UBC, AKT1, PSMC6, PSMD12, CSNK1A1, PSMD11, H2AZ2, PPP2R1A, ADRM1, TLE3, TLE1, PSMB7, ZNRF3, PPP2CA, PSMC1, PSMD14, TLE4, TNKS2, EP300, AXIN1, CUL3, PSMA3, TCF7L2, PSMD2, PSMA6, H3-3A, H3-3B, CSNK1G2, PPP2R5A, PSMD6, PSMB2, DKK2, LRP5, H2BC11, RYK, KAT5, PSMD13, PSMB3, PSMC2, RNF43, PSMA2, BCL9, PSMD1, CSNK2B, USP8, CXXC4, PPP2R1B, PSMA7, CDC73, PSMC3, DVL3, H2BC13, KMT2D, XI…	0.610527	0.477967	171
1	Reactome	REACTOME_INTERLEUKIN_12_FAMILY_SIGNALING	2.05759	6.3358e-06	8.53625e-05	Up in LC	HSPA9, P4HB, PITPNA, STAT1, IL27, LCP1, ANXA2, SNRPA1, TCP1, HNRNPA2B1, RAP1B, CAPZA1, CDC42, STAT3, GSTO1, MSN, PDCD4	0.610527	0.64778	50
1	Reactome	REACTOME_RHO_GTPASE_CYCLE	1.60065	6.34726e-06	8.53625e-05	Up in LC	TPM4, ELMO2, VCP, TFRC, CDC42EP4, NET1, TRA2B, STX5, USP9X, ITGB1, TPM3, CDC42SE2, GRB2, TOR1AIP1, FAM91A1, SRC, STK10, ROCK1, ARFGAP3, SOWAHC, BLTP3B, SWAP70, CAPZB, RHOQ, GNA13, PLEKHG2, LBR, CYFIP2, COPS2, ARHGEF7, PIK3R1, SLK, CDC42, CUL3, WHAMM, CPD, EMC3, ARHGAP45, KIF14, ARHGAP17, MYO9B, SRRM1, COPS4, WDR91, ARHGAP4, FARP2, DNMBP, RHOH, FLOT1, TXNL1, BCAP31, RAC1, EMD, CCT2, SPATA13, STOM,…	0.610527	0.390769	410
1	Reactome	REACTOME_TNFR2_NON_CANONICAL_NF_KB_PATHWAY	1.91577	6.30517e-06	8.53625e-05	Up in LC	NFKB2, RELB, UBC, BIRC3, SKP1, PSMC6, PSMD12, PSMD11, TRAF3, ADRM1, PSMB7, PSMC1, PSMD14, CD40, CUL1, PSMA3, PSMD2, PSMA6, TNFRSF4, BIRC2, TNFSF9, PSMD6, TNF, MAP3K14, PSMB2, CHUK, PSMD13, PSMB3, PSMC2, PSMA2, PSMD1, UBE2M	0.610527	0.5567	84
1	Reactome	REACTOME_SOMITOGENESIS	2.05319	6.5093e-06	8.64337e-05	Up in LC	CTNNB1, PSMC6, PSMD12, LFNG, PSMD11, ADRM1, EPHA4, PSMB7, PSMC1, PSMD14, RBPJ, PSMA3, PSMD2, PSMA6, PSMD6, PSMB2, PSMD13, PSMB3, PSMC2, PSMA2, PSMD1, PSMA7, PSMC3, PSMC4	0.610527	0.676854	40
1	Reactome	REACTOME_MAPK1_MAPK3_SIGNALING	1.73524	6.80108e-06	8.91792e-05	Up in LC	DUSP2, PPP1CB, HBEGF, UBC, RASA3, PSMC6, PSMD12, PSMD11, GRB2, PPP2R1A, ADRM1, SPRED2, SRC, PSMB7, ABHD17C, PTPN7, ZDHHC9, RAP1B, PPP2CA, PSMC1, PIK3R1, PSMD14, RGL1, AREG, NRAS, RANBP9, CUL3, KRAS, ITGB3, PSMA3, DUSP1, DUSP5, BRAF, PSMD2, SHOC2, PSMA6, RAF1, PPP2R5A, PSMD6, JAK3, RALGDS, PSMB2, RASA4, EREG, ABHD17A, TLN1, BRAP, RASAL3, PSMD13, DUSP10, BCL2L1, RASA2, CSK, PTPRA, PSMB3, PSMC2, PPP…	0.610527	0.442143	217
1	Reactome	REACTOME_SEPARATION_OF_SISTER_CHROMATIDS	1.76187	7.27654e-06	9.42357e-05	Up in LC	RCC2, AHCTF1, KIF18A, UBC, RANBP2, PSMC6, PSMD12, PSMD11, PPP2R1A, ADRM1, UBE2E1, SEH1L, NUP98, ANAPC2, PSMB7, DYNLL2, CENPC, SEC13, NDC80, PPP2CA, PSMC1, PSMD14, MAPRE1, PSMA3, CENPF, DYNC1H1, RAD21, PSMD2, PSMA6, TUBB1, PPP2R5A, PSMD6, NDEL1, PSMB2, CDC27, PSMD13, TUBA1C, BUB1, PSMB3, TUBB4B, PSMC2, PPP1CC, NUF2, TUBA1A, SMC3, PSMA2, PDS5B, PSMD1, PDS5A, ANAPC10, CLIP1, PAFAH1B1, KNL1, PPP2R1B,…	0.610527	0.463327	166
1	Reactome	REACTOME_UNFOLDED_PROTEIN_RESPONSE_UPR	1.92277	7.45125e-06	9.53215e-05	Up in LC	TSPYL2, EIF2AK3, SEC31A, EDEM1, ATP6V0D1, ATF3, ZBTB17, DNAJC3, DNAJB11, EXOSC7, ATF4, EXOSC9, EXOSC4, SRPRB, CEBPG, DIS3, CXCL8, WIPI1, CALR, HSPA5, EXOSC2, TLN1, ADD1, CXXC1, CREB3, DDIT3, PDIA6, DDX11, DCP2	0.610527	0.555578	86
1	Reactome	REACTOME_REGULATION_OF_RUNX2_EXPRESSION_AND_ACTIVITY	2.02405	7.67049e-06	9.6944e-05	Up in LC	STAT1, UBC, SKP1, PSMC6, PSMD12, PSMD11, SMURF1, ADRM1, HIVEP3, PSMB7, PSMC1, PSMD14, CUL1, PSMA3, CBFB, PSMD2, PSMA6, PSMD6, PSMB2, PSMD13, PSMB3, PSMC2, PSMA2, PSMD1, ESRRA	0.593325	0.631392	52
1	Reactome	REACTOME_METABOLISM_OF_POLYAMINES	2.0269	8.0154e-06	0.000100097	Up in LC	SMOX, AZIN1, PSMC6, PSMD12, PSMD11, ODC1, ADRM1, SAT1, PSMB7, PSMC1, PSMD14, PSMA3, AMD1, PSMD2, PSMA6, PSMD6, PSMB2, SMS, PSMD13, PSMB3, PSMC2, PSMA2, PSMD1	0.593325	0.657754	45
1	Reactome	REACTOME_HOST_INTERACTIONS_OF_HIV_FACTORS	1.87815	8.30974e-06	0.00010136	Up in LC	ELOC, UBC, RANBP2, SKP1, PSMC6, PSMD12, PSMD11, HMGA1, ADRM1, AP1G1, HLA-A, RAE1, SEH1L, NUP98, PSMB7, NUP153, SEC13, CDK9, PSMC1, PSMD14, AP2A2, NUP93, PSMA3, RAC1, NUP54, PSMD2, AP2A1, PSMA6, PSMD6, PSMB2, NUP188, PSMD13, RANBP1, NUP214, PSMB3, CUL5, PSMC2, PSMA2, NUP50, PSMD1, ARF1, POM121C, PSIP1, NUP58, PSMA7, PSMC3, DOCK2, PSMC4, NPM1, CD247, AP2B1, CCNT1	0.593325	0.51645	116
1	Reactome	REACTOME_ISG15_ANTIVIRAL_MECHANISM	1.93188	8.21449e-06	0.00010136	Up in LC	MX1, STAT1, UBC, RANBP2, EIF4A1, EIF2AK2, EIF4G1, UBE2E1, KPNA3, RAE1, SEH1L, UBE2N, NUP98, NUP153, SEC13, EIF4G2, ARIH1, EIF4E, NUP93, EIF4A2, HERC5, NUP54, PPM1B	0.593325	0.576046	73
1	Reactome	REACTOME_SIGNALING_BY_WNT	1.69119	8.83843e-06	0.000106569	Up in LC	YWHAZ, CTNNB1, RUNX3, UBC, TMED5, AKT1, SKP1, PSMC6, PSMD12, CSNK1A1, PSMD11, H2AZ2, PPP2R1A, SMURF1, CLTB, ADRM1, TLE3, TLE1, PSMB7, ZNRF3, PPP2CA, PSMC1, PSMD14, TLE4, NFATC1, TNKS2, AP2A2, EP300, AXIN1, GNG5, CUL3, KRAS, CUL1, PSMA3, TCF7L2, RAC1, GNB1, PSMD2, AP2A1, GNG2, PSMA6, H3-3A, H3-3B, CSNK1G2, AGO2, PPP2R5A, PSMD6, PPP3R1, MOV10, PSMB2, DKK2, LRP5, H2BC11, RYK, KAT5, PSMD13, GNAT2, GN…	0.593325	0.423859	254
1	Reactome	REACTOME_SCF_BETA_TRCP_MEDIATED_DEGRADATION_OF_EMI1	2.07408	1.01932e-05	0.000120143	Up in LC	UBC, SKP1, PSMC6, PSMD12, PSMD11, ADRM1, FZR1, PSMB7, PSMC1, PSMD14, CUL1, PSMA3, PSMD2, PSMA6, PSMD6, PSMB2, PSMD13, PSMB3, PSMC2, PSMA2, PSMD1, PSMA7, PSMC3, PSMC4	0.593325	0.677886	41
1	Reactome	REACTOME_SIGNALING_BY_NOTCH4	1.99045	1.01278e-05	0.000120143	Up in LC	YWHAZ, SMAD3, UBC, AKT1, SKP1, PSMC6, PSMD12, PSMD11, ADRM1, PSMB7, FBXW7, PSMC1, PSMD14, RBPJ, EP300, CUL1, SNW1, PSMA3, PSMD2, PSMA6, PSMD6, PSMB2, JAG1, PSMD13, MAML1, PSMB3, PSMC2, PSMA2, PSMD1	0.593325	0.602199	67
1	Hallmark	HALLMARK_CHOLESTEROL_HOMEOSTASIS	1.95308	1.06666e-05	0.000121925	Up in LC	CHKA, CTNNB1, STX5, STARD4, IDI1, ATF3, GUSB, PLAUR, LGMN, LDLR, NFIL3, ANXA5, PCYT2, ACAT2, LGALS3, ALCAM, TP53INP1, JAG1, PNRC1, HMGCS1, CLU, SREBF2, MVD, FASN, SQLE	0.593325	0.590969	66
1	Hallmark	HALLMARK_TGF_BETA_SIGNALING	2.01839	1.06931e-05	0.000121925	Up in LC	ID2, CTNNB1, SMAD7, SMAD3, JUNB, SKIL, PPM1A, PPP1R15A, SMURF1, UBE2D3, KLF10, CDKN1C, SMAD6, CDK9, TGFB1, TGFBR1, ARID4B, TGIF1	0.593325	0.640199	49
1	Reactome	REACTOME_AUTOPHAGY	1.80758	1.05095e-05	0.000121925	Up in LC	VPS37B, VCP, MAP1LC3B, CHMP4B, VDAC2, CHMP2B, UBAP1, RHEB, UBC, RRAGD, UBE2D3, SRC, GABARAPL1, MTMR14, TBK1, PLIN3, UBE2N, WIPI2, DYNLL2, TSG101, SQSTM1, ATG13, HSF1, WDR45B, ATG4D, DYNC1H1, MFN2, ATG101, TUBB1, UBE2L3, UBE2D2, VIM, ATG16L1, WIPI1, TOMM20, ULK1, ATG14, RB1CC1, USP30, TUBA1C, PLIN2, HSP90AB1, TUBB4B, HSP90AA1, TUBA1A	0.593325	0.486063	140
1	Reactome	REACTOME_NUCLEAR_EVENTS_KINASE_AND_TRANSCRIPTION_FACTOR_ACTIVATION	2.05224	1.10607e-05	0.00012476	Up in LC	ID2, EGR1, CHD4, MAPKAPK2, FOSL1, EGR3, JUNB, NAB2, SRF, PPP2R1A, EGR2, REST, FOSB, MEF2D, PPP2CA, EP300, ELK1, JUND, TRIB1, SGK1, FOS, MEF2A	0.593325	0.642333	51
1	Reactome	REACTOME_THE_ROLE_OF_GTSE1_IN_G2_M_PROGRESSION_AFTER_G2_CHECKPOINT	1.98839	1.18806e-05	0.000132583	Up in LC	CDKN1A, UBC, PSMC6, PSMD12, PSMD11, ADRM1, PSMB7, PSMC1, GTSE1, PSMD14, MAPRE1, PSMA3, PSMD2, PSMA6, TUBB1, PSMD6, PSMB2, PSMD13, TUBA1C, HSP90AB1, PSMB3, TUBB4B, PSMC2, HSP90AA1, TUBA1A, PSMA2, PSMD1, TUBB6, PSMA7, PSMC3	0.593325	0.617351	56
1	Reactome	REACTOME_SYNTHESIS_OF_ACTIVE_UBIQUITIN_ROLES_OF_E1_AND_E2_ENZYMES	2.0424	1.2957e-05	0.000143072	Up in LC	UBE2A, UBC, USP7, USP9X, UBE2G1, UBE2Q2, UBE2E1, UBA6, UBE2H, UBE2E3, UBE2L3, UBE2D2, OTULIN, UBE2B, UBE2Z, CDC34	0.593325	0.718326	29
1	Reactome	REACTOME_FBXL7_DOWN_REGULATES_AURKA_DURING_MITOTIC_ENTRY_AND_IN_EARLY_MITOSIS	2.03928	1.88482e-05	0.000203832	Up in LC	UBC, SKP1, PSMC6, PSMD12, PSMD11, ADRM1, PSMB7, PSMC1, PSMD14, CUL1, PSMA3, PSMD2, PSMA6, PSMD6, PSMB2, PSMD13, FBXL18, PSMB3, PSMC2, PSMA2, PSMD1, PSMA7, PSMC3, PSMC4	0.57561	0.666512	41
1	Reactome	REACTOME_SCF_SKP2_MEDIATED_DEGRADATION_OF_P27_P21	1.99181	1.87913e-05	0.000203832	Up in LC	CDKN1A, UBC, SKP1, PSMC6, PSMD12, PSMD11, ADRM1, PSMB7, PSMC1, PSMD14, CUL1, PSMA3, PSMD2, PSMA6, PSMD6, PSMB2, PSMD13, PSMB3, PSMC2, PSMA2, PSMD1, PSMA7, CCNE1, PSMC3, PTK6, CDKN1B, PSMC4	0.57561	0.631768	49
1	Reactome	REACTOME_TRANSCRIPTIONAL_REGULATION_BY_RUNX2	1.84787	1.9701e-05	0.000210881	Up in LC	CDKN1A, STAT1, UBC, AKT1, SKP1, PSMC6, PSMD12, PSMD11, SMURF1, ADRM1, HIVEP3, SRC, PSMB7, SMAD6, PSMC1, PSMD14, CUL1, PSMA3, CBFB, PSMD2, RBM14, PSMA6, PSMD6, LGALS3, ITGA5, PSMB2	0.57561	0.536971	84
1	Reactome	REACTOME_DEGRADATION_OF_GLI1_BY_THE_PROTEASOME	1.97213	2.07357e-05	0.000219715	Up in LC	UBC, SKP1, PSMC6, PSMD12, PSMD11, ADRM1, PSMB7, PSMC1, PSMD14, CUL1, PSMA3, ITCH, PSMD2, PSMA6, PSMD6, PRKACA, PSMB2, PSMD13, PSMB3, PSMC2, PSMA2, PSMD1	0.57561	0.635167	46
1	Reactome	REACTOME_GOLGI_TO_ER_RETROGRADE_TRANSPORT	1.8304	2.1238e-05	0.000222787	Up in LC	NAPA, RAB1A, KIF18A, ARF4, KIF1B, KIF3B, NAPG, ARFGAP3, DYNLL2, CAPZB, CAPZA2, COPE, CAPZA1, KIF5B, SURF4, RAB18, KIF13B, DYNC1H1, GALNT1, DCTN4, RAB3GAP1, PAFAH1B2, TMED7, TUBB1, KIF26B, ARFGAP2, BNIP1, KIF22, BICD2, KLC1, RAB1B, TUBA1C, COPG1, KIF20B, TUBB4B, TUBA1A, ARF1, PAFAH1B1, ARFGAP1, COPB1, TUBB6, NBAS, NAPB, KIF21A, USE1, DCTN6, GALNT2, ACTR10, KIFC1, KIFC2, KDELR2	0.57561	0.504477	113
1	Hallmark	HALLMARK_IL2_STAT5_SIGNALING	1.73405	2.22485e-05	0.000231076	Up in LC	MAPKAPK2, BHLHE40, ARL4A, SNX9, MAFF, DHRS3, CDC42SE2, PHLDA1, RRAGD, ODC1, PRKCH, SPRED2, CDKN1C, GABARAPL1, DENND5A, CD83, SWAP70, PTGER2, EMP1, CSF1, PNP, SH3BGRL2, NFIL3, NOP2, POU2F1, P2RX4, CD81, PIM1, AHR, IRF8, RHOH, HK2, TGM2, NDRG1, GADD45B, GSTO1, TNFRSF4, NCS1, GBP4, CKAP4, NFKBIZ, ALCAM, PRNP, AHNAK, CAPG, HYCC2, UCK2, ITGA6, BCL2L1, FGL2, PLIN2, RORA, SLC1A5, MUC1, KLF6, RNH1, MAP3K…	0.57561	0.452047	179
1	Reactome	REACTOME_VIF_MEDIATED_DEGRADATION_OF_APOBEC3G	2.0266	2.32968e-05	0.000239591	Up in LC	ELOC, UBC, PSMC6, PSMD12, PSMD11, ADRM1, PSMB7, PSMC1, PSMD14, PSMA3, PSMD2, PSMA6, PSMD6, PSMB2, PSMD13, PSMB3, CUL5, PSMC2, PSMA2, PSMD1, PSMA7, PSMC3, PSMC4	0.57561	0.662366	41
1	Reactome	REACTOME_MYD88_INDEPENDENT_TLR4_CASCADE	1.82382	2.43516e-05	0.000248008	Up in LC	NFKB2, NFKBIA, MAPKAPK2, IRAK2, USP14, UBC, NFKB1, BIRC3, SKP1, MAP2K3, PPP2R1A, TRAF3, UBE2D3, NOD2, RELA, TBK1, UBE2N, MAPKAPK3, NFKBIB, PPP2CA, RIPK2, RIPK1, CUL1, JUN, TRAF6, ALPK1, ELK1, BIRC2, UBE2D2, TNIP2, HMGB1, TAB2, N4BP1, IRF7, CHUK, FOS, MEF2A, TIFA	0.57561	0.506773	108
1	Hallmark	HALLMARK_COMPLEMENT	1.75505	2.58471e-05	0.000260707	Up in LC	TNFAIP3, LCP2, MAFF, XPNPEP1, USP16, USP14, PPP4C, IRF1, LYN, PLEK, ADAM9, GRB2, EHD1, CASP9, SRC, PLAUR, LGMN, RNF4, GMFB, LAP3, ANXA5, PIK3CG, PIM1, GNAI3, DUSP5, PHEX, CALM3, FDX1, RBSN, OLR1, GNG2, RAF1, CCL5, ATOX1, SERPING1, LGALS3, SH2B3, GNAI2, HSPA5, CLU, IRF7, SPOCK2, PIK3R5, CTSD, GZMA, DYRK2, GNB4, KLKB1, CTSV, RHOG, GATA3, BRPF3, LIPA, PRSS3, USP8, C1R, TIMP2, PIK3CA, CTSB, DUSP6, GP…	0.57561	0.460207	171
1	Hallmark	HALLMARK_INTERFERON_ALPHA_RESPONSE	1.85414	2.70848e-05	0.000266244	Up in LC	MX1, IRF9, IRF1, PARP12, EIF2AK2, GMPR, TRIM26, OASL, IFI44, WARS1, IFI30, OGFR, ELF1, CSF1, RIPK2, LAP3, IFI44L, CMTR1, CMPK2, PSMA3, PARP9, PNPT1, ADAR, GBP4, MOV10, IFITM1, IFI35, LAMP3, SLC25A28, TMEM140, IRF7	0.57561	0.528055	94
1	Reactome	REACTOME_ASPARAGINE_N_LINKED_GLYCOSYLATION	1.6218	2.71574e-05	0.000266244	Up in LC	NAPA, PDIA3, B4GALT1, VCP, UAP1, RAB1A, ARF4, SEC31A, UBC, DERL1, STX5, EDEM1, RPN1, NAPG, TRAPPC10, PPP6C, NANS, SEC24C, MARCHF6, ARFGAP3, MAN1A1, GNE, DYNLL2, CAPZB, DPM1, RAD23B, CAPZA2, COPE, SEC13, ANKRD28, PSMC1, CAPZA1, RPN2, AREG, GOLGA2, PPP6R1, CSNK1D, AMFR, STT3B, SEC16A, SEC24B, NUS1, ST6GALNAC6, DYNC1H1, MAGT1, DCTN4, MAN2A1, ASGR2, TMED7, TUBB1, DDOST, UBXN1, GFPT2, RNF185, CALR, RN…	0.57561	0.402957	284
1	Reactome	REACTOME_SIGNALING_BY_TGF_BETA_RECEPTOR_COMPLEX	1.86207	2.71533e-05	0.000266244	Up in LC	PPP1CB, SMAD7, SMAD3, JUNB, STAT1, CCNK, UBC, SKIL, PPM1A, USP9X, ITGB1, PPP1R15A, SMURF1, UBE2D3, YBX1, CDK9, EP300, ITGB3, SNW1, TGFB1, ITGB5, STRAP, TGFBR1, TGIF1, CCNT2, CCNC, RHOA, NCOR1, PPP1CC, NCOR2, RBL1, UBE2M	0.57561	0.538038	86
1	Reactome	REACTOME_HEDGEHOG_LIGAND_BIOGENESIS	1.93364	3.03244e-05	0.000294539	Up in LC	VCP, P4HB, UBC, PSMC6, PSMD12, PSMD11, ADRM1, ADAM17, PSMB7, PSMC1, PSMD14, PSMA3, PSMD2, PSMA6, PSMD6, PSMB2, PSMD13, PSMB3, PSMC2, PSMA2, PSMD1	0.57561	0.617159	48
1	Reactome	REACTOME_SIGNALING_BY_NOTCH	1.71464	3.22392e-05	0.000307444	Up in LC	YWHAZ, B4GALT1, SMAD3, STAT1, UBC, AKT1, SKP1, PSMC6, PSMD12, LFNG, PSMD11, H2AZ2, ATP2A2, ELF3, ADRM1, YBX1, ADAM17, TLE3, TLE1, PSMB7, FBXW7, PSMC1, PSMD14, RBPJ, TLE4, EP300, PRKCI, CUL1, SNW1, PSMA3, ITCH, JUN, PSMD2, E2F3, PSMA6, H3-3A, H3-3B, WWC1, AGO2, PSMD6, MOV10, DNER, HIF1A, PSMB2, JAG1, H2BC11, PSMD13, HDAC2, CCNC, MAML1, FCER2, PSMB3, NCOR1, ATP2A3, PSMC2, PSMA2, HDAC5, NCOR2, PSMD1	0.557332	0.44246	190
1	Reactome	REACTOME_TNF_SIGNALING	1.93493	3.2203e-05	0.000307444	Up in LC	TNFAIP3, MAPKAPK2, UBC, BIRC3, CYLD, USP4, UBE2D3, ADAM17, TBK1, OTUD1, RIPK1, BIRC2, SPPL2A, UBE2L3, UBE2D2, TNF, MADD, TAB2, ULK1, NSMAF, BAG4, CHUK, OTULIN, TAX1BP1	0.557332	0.600752	56
1	Reactome	REACTOME_REGULATION_OF_RAS_BY_GAPS	1.94683	3.26119e-05	0.000308197	Up in LC	UBC, RASA3, PSMC6, PSMD12, PSMD11, ADRM1, SPRED2, PSMB7, PSMC1, PSMD14, NRAS, CUL3, KRAS, PSMA3, PSMD2, PSMA6, PSMD6, PSMB2, RASA4, RASAL3, PSMD13, RASA2, PSMB3, PSMC2, PSMA2, PSMD1, SPRED3, PSMA7, PSMC3	0.557332	0.608714	54
1	Reactome	REACTOME_AUF1_HNRNP_D0_BINDS_AND_DESTABILIZES_MRNA	1.95764	3.31526e-05	0.000310509	Up in LC	UBC, PSMC6, PSMD12, PSMD11, ADRM1, EIF4G1, HNRNPD, PSMB7, PSMC1, PABPC1, PSMD14, PSMA3, PSMD2, PSMA6, PSMD6, PSMB2, PSMD13, PSMB3, PSMC2, PSMA2, PSMD1	0.557332	0.641758	42
1	Hallmark	HALLMARK_KRAS_SIGNALING_UP	1.76228	3.55801e-05	0.000330297	Up in LC	ID2, G0S2, LAPTM5, TNFAIP3, IL1B, USP12, HBEGF, GALNT3, ETV5, GYPC, BIRC3, LCP1, PPP1R15A, ADAM17, CDADC1, RBM4, PLAUR, KLF4, EMP1, PTBP2, MTMR10, ETS1, IRF8, ETV1, PPBP, DNMBP, GFPT2, PRELID3B, SCN1B, TRIB1, PTGS2, EREG, BPGM, MAFB, ADAM8, SPRY2, MMD, EPB41L3, ERO1A, TFPI, IL2RG, AKAP12, MAP3K1, GUCY1A1	0.557332	0.471182	145
1	Reactome	REACTOME_CLATHRIN_MEDIATED_ENDOCYTOSIS	1.77731	3.75518e-05	0.000345543	Up in LC	TFRC, SNX9, ACTR3, HBEGF, UBQLN1, UBC, SH3GL1, FCHO1, GRB2, CLTB, PACSIN2, NECAP1, ARF6, LDLR, COPS2, AREG, AP2A2, AGFG1, RAB5C, ARPC2, COPS8, COPS4, PIK3C2A, AP2A1, GAK, RAB5A, ARPC1A, BIN1, CTTN, EREG, HGS, COPS3, VAMP8, REPS1, VAMP2, TGOLN2, AAK1, GRK2, CLTC, ARFGAP1, VAMP3, EPS15, TOR1B, DNM3, DNM1, KIAA0319, SNX18, AP2B1, ITSN2	0.557332	0.484545	125
1	Reactome	REACTOME_INTERFERON_GAMMA_SIGNALING	1.81795	4.08807e-05	0.000371332	Up in LC	ICAM1, SMAD7, IRF9, STAT1, TRIM62, IRF1, PTPN1, YBX1, TRIM26, OASL, HLA-A, IFI30, SOCS3, IRF8, PML, PTPN2, SUMO1, RAF1, GBP4, HLA-E, HLA-DRB5, HLA-DRB1, TRIM22, IRF7, HLA-F, HLA-DPA1, IFNGR2, OAS2, IRF5, CAMK2B, GBP1, TRIM46, PTPN11, JAK1, IFNGR1, TRIM8, TRIM25, HLA-DQB1, PTPN6, TRIM3, HLA-B, HLA-DPB1	0.557332	0.528277	84
1	Reactome	REACTOME_INTRA_GOLGI_AND_RETROGRADE_GOLGI_TO_ER_TRAFFIC	1.66908	4.10624e-05	0.000371332	Up in LC	NAPA, RAB1A, KIF18A, ARF4, STX5, KIF1B, KIF3B, NAPG, CYTH1, PLIN3, ARFGAP3, MAN1A1, CYTH4, DYNLL2, CAPZB, CAPZA2, COPE, CAPZA1, KIF5B, SYS1, SURF4, RAB18, KIF13B, DYNC1H1, RHOBTB3, GALNT1, DCTN4, RAB3GAP1, MAN2A1, CYTH3, PAFAH1B2, TMED7, TUBB1, RAB43, KIF26B, NAA30, ARFGAP2, BNIP1, KIF22, BICD2, RAB39A, KLC1, RAB1B, TUBA1C, VPS51, COPG1, KIF20B, TUBB4B, TUBA1A, STX10, TGOLN2, ARF1, PAFAH1B1, COG1…	0.557332	0.435363	180
1	Hallmark	HALLMARK_ESTROGEN_RESPONSE_EARLY	1.73173	4.5245e-05	0.000405658	Up in LC	SLC7A5, PPIF, BHLHE40, B4GALT1, RRP12, EGR3, UGCG, DHRS3, ELOVL5, NXT1, PLAAT3, SLC2A1, ELF3, NRIP1, KLF10, ELF1, KLF4, AREG, AMFR, TGM2, RHOBTB3, WWC1, TTC39A, MED13L, TIPARP, TOB1, GAB2, NBL1, KCNK5, ENDOD1, CANT1, FKBP4, ABHD2, FOS, INPP5F, ESRP2, MUC1, FASN, MYOF, DYNLT3, DLC1, NCOR2, SLC16A1, TJP3, MED24, AKAP1, SLC1A4, ABLIM1, PMAIP1, FLNB	0.557332	0.459595	154
1	Reactome	REACTOME_TRANSCRIPTIONAL_REGULATION_BY_RUNX1	1.70256	4.57475e-05	0.000406687	Up in LC	NR4A3, SPI1, UBC, PSMC6, PSMD12, PSMD11, PF4, H2AZ2, ADRM1, SRC, SIN3A, ELF1, PSMB7, SETD1A, PSMC1, PSMD14, EP300, AXIN1, SOCS3, PML, PSMA3, RYBP, CBFB, ITCH, PSMD2, PSMA6, H3-3A, H3-3B, AGO2, YAF2, ARID2, PSMD6, KMT2C, LGALS3, MOV10, SCMH1, CDK6, PSMB2, ZFPM1, CDK7, H2BC11, PSMD13, SMARCB1, PSMB3, PSMC2, CBX6, PSMA2, CTSV, GATA3, PSMD1, KMT2B, CSNK2B, PTPN11, SMARCC1, PSMA7, TNRC6A, ITGA2B, PSMC…	0.557332	0.441135	186
1	Reactome	REACTOME_SIGNALING_BY_MET	1.86708	4.62945e-05	0.000408092	Up in LC	LAMB3, UBC, SH3GL1, ITGB1, GRB2, SRC, PTPN1, ARF6, RAP1B, PIK3R1, NRAS, LAMA2, RANBP9, KRAS, PTPN2, STAT3, RAC1	0.557332	0.568092	64
1	Reactome	REACTOME_RHO_GTPASE_EFFECTORS	1.60793	4.70545e-05	0.000411335	Up in LC	YWHAZ, YWHAQ, PPP1CB, RCC2, AHCTF1, ACTR3, KIF18A, CTNNB1, YWHAG, RANBP2, YWHAE, PRC1, ITGB1, SRF, GRB2, H2AZ2, PPP2R1A, LIMK2, SRC, ROCK1, SEH1L, NUP98, DYNLL2, RHOQ, CENPC, SEC13, CYFIP2, NDC80, PPP2CA, KDM1A, KIF5B, MAPRE1, CDC42, ARPC2, KIF14, MYH9, CENPF, RAC1, DYNC1H1, PDPK1, NCKAP1L, H3-3A, H3-3B, WIPF2, FMNL1, TUBB1, PPP2R5A, NDEL1, FLNA, ARPC1A, CTTN, NCKAP1, DIAPH1, ABI1, H2BC11, KLC1, …	0.557332	0.400977	275
1	Hallmark	HALLMARK_ALLOGRAFT_REJECTION	1.72817	4.93701e-05	0.00042801	Up in LC	ICAM1, NLRP3, IL1B, LCP2, SPI1, BCL3, STAT1, AKT1, LYN, RPS9, ELF4, PF4, HLA-A, WARS1, UBE2N, LY75, BCL10, CSF1, EIF3A, RIPK2, CD40, ETS1, FGR, IRF8, TGFB1, APBB1, GALNT1, TPD52, EIF3J, CCL5, EIF3D, CD80, ABCE1, TNF, HIF1A, TLR3, HLA-E, FLNA, ITGAL, EREG, CAPG, SRGN, IRF7, ABI1, CCL4, GZMA, IFNGR2, CSK, MRPL3, IL2RG, SOCS5, CD47, DYRK3, UBE2D1, IFNGR1, CD3E, CD74, ITGB2, NPM1, CD247, HLA-DOB, PRK…	0.557332	0.452389	172
1	Reactome	REACTOME_RAB_GERANYLGERANYLATION	1.91225	5.04765e-05	0.000434015	Up in LC	RAB1A, RAB20, RAB8B, RAB21, RAB35, RAB22A, PTP4A2, RAB14, RAB5C, RAB2A, RAB18, RAB12, RAB11A, RAB34, RABGGTB, RAB2B, RAB5A, RAB43, RAB7A, RAB39A, RAB1B, RAB40C	0.557332	0.591695	57
1	Reactome	REACTOME_POTENTIAL_THERAPEUTICS_FOR_SARS	1.76803	5.2409e-05	0.000446968	Up in LC	CHD4, ATP1A1, ATP1B3, ITGB1, GRB2, SUDS3, GATAD2A, ROCK1, TBK1, REST, VEGFA, RBBP7, CHD3, RIPK1, AP2A2, KDM1A, CUL3, AP2A1, HMG20B, JAK3, ARID4B, MTA2, SYK, RCOR1, ATP1B1, FKBP4, GATAD2B, HDAC2, BRMS1, HSP90AB1, IFNGR2, S1PR1, HSP90AA1	0.557332	0.498933	101
1	Reactome	REACTOME_FORMATION_OF_PARAXIAL_MESODERM	1.97783	5.44129e-05	0.000460316	Up in LC	CTNNB1, PSMC6, PSMD12, LFNG, PSMD11, ADRM1, EPHA4, PSMB7, PSMC1, PSMD14, RBPJ, EP300, SNW1, PSMA3, PSMD2, PSMA6, PSMD6, PSMB2, PSMD13, MAML1, PSMB3, PSMC2, PSMA2, PSMD1	0.557332	0.619044	51
1	Reactome	REACTOME_RNA_POLYMERASE_II_TRANSCRIPTION_TERMINATION	1.87301	5.58307e-05	0.000468531	Up in LC	SRSF5, U2AF1, DDX39A, FYTTD1, SRSF6, RNPS1, SLBP, CDC40, SRRM1, NCBP1, SRSF11, SRSF3, SRSF4, POLDIP3, THOC1, SARNP, CPSF6, CASC3, DHX38, EIF4A3, CPSF7, ZC3H11A, SLU7, SNRPB, SYMPK, CLP1, SRSF9, ZNF473, MAGOH, NUDT21, SNRPF, THOC2, CPSF4, PABPN1, DDX39B, U2AF2, CSTF1	0.557332	0.566739	66
1	Reactome	REACTOME_UBIQUITIN_DEPENDENT_DEGRADATION_OF_CYCLIN_D	1.94166	6.24787e-05	0.00052016	Up in LC	UBC, PSMC6, PSMD12, PSMD11, ADRM1, PSMB7, PSMC1, PSMD14, PSMA3, PSMD2, PSMA6, PSMD6, PSMB2, PSMD13, PSMB3, PSMC2, PSMA2, PSMD1, PSMA7, PSMC3, PSMC4	0.538434	0.648249	39
1	Reactome	REACTOME_NEUTROPHIL_DEGRANULATION	1.51962	7.0324e-05	0.000580865	Up in LC	DDX3X, B4GALT1, TOM1, VCP, PLEKHO2, ATP11B, QSOX1, NFKB1, PSAP, UBR4, PSMD12, PSMD11, ARL8A, PTX3, LPCAT1, CD58, IST1, STK10, KCMF1, ANXA2, ROCK1, CD53, P2RX1, GUSB, PSMB7, XRCC6, PLAUR, DNAJC3, RAB14, PNP, RAP1B, YPEL5, CMTM6, PSMD14, RAP2C, NRAS, AP2A2, SURF4, RAB5C, FGR, ATP6AP2, FCAR, ARHGAP45, RAB18, CAP1, ALDOA, GPI, PPBP, CRACR2A, ACAA1, TMEM30A, RAC1, DYNC1H1, SLC15A4, MAGT1, ARSB, PSMD2,…	0.538434	0.369846	425
1	Reactome	REACTOME_MHC_CLASS_II_ANTIGEN_PRESENTATION	1.76379	7.48819e-05	0.00061368	Up in LC	KIF18A, SEC31A, KIF3B, AP1G1, IFI30, SEC24C, DYNLL2, CAPZB, LGMN, CAPZA2, SEC13, CAPZA1, AP2A2, KIF5B, SEC24B, DYNC1H1, AP2A1, DCTN4, TUBB1, RAB7A, HLA-DRB5, HLA-DRB1, KIF22, KLC1, HLA-DPA1, CTSD, TUBA1C, TUBB4B, TUBA1A, CTSV, SEC23A, CANX, ARF1, RILP, SEC24D, CLTC, TUBB6, CTSB, CD74, DNM3, HLA-DOB, DNM1, AP2B1, DCTN6, HLA-DQB1, ACTR10	0.538434	0.492925	105
1	Reactome	REACTOME_DEFECTIVE_CFTR_CAUSES_CYSTIC_FIBROSIS	1.90282	7.66537e-05	0.000623332	Up in LC	VCP, UBC, DERL1, PSMC6, PSMD12, PSMD11, ADRM1, PSMB7, PSMC1, PSMD14, PSMA3, PSMD2, PSMA6, PSMD6, RNF185, PSMB2, PSMD13, PSMB3, PSMC2, PSMA2, PSMD1	0.538434	0.611115	47
1	Reactome	REACTOME_N_GLYCAN_TRIMMING_IN_THE_ER_AND_CALNEXIN_CALRETICULIN_CYCLE	1.94859	7.80854e-05	0.000630089	Up in LC	PDIA3, VCP, UBC, DERL1, EDEM1, MARCHF6, RAD23B, PSMC1, AMFR, UBXN1, RNF185, CALR, RNF103, RNF139, MLEC, GANAB, MAN1B1, ENGASE, CANX, NGLY1	0.538434	0.66349	35
1	Reactome	REACTOME_EXTRA_NUCLEAR_ESTROGEN_SIGNALING	1.87799	8.28269e-05	0.000663248	Up in LC	HBEGF, AKT1, SRF, FOXO3, SRC, ZDHHC7, PIK3R1, AREG, NRAS, GNG5, KRAS, GNAI3, GNB1, PDPK1, GNG2, ELK1, GNAI2, EREG, UHMK1, FOS, GNB4, HSP90AA1	0.538434	0.575257	59
1	Reactome	REACTOME_MAPK6_MAPK4_SIGNALING	1.84037	8.58582e-05	0.000682312	Up in LC	MAPK6, UBC, PSMC6, PSMD12, PSMD11, ADRM1, FOXO3, PSMB7, PSMC1, PSMD14, CDC42, PSMA3, SEPTIN7, JUN, RAC1, PSMD2, PSMA6, DNAJB1, AGO2, PSMD6, MOV10, PRKACA, PSMB2, PSMD13, RAG1, PSMB3, PSMC2, FOXO1, PSMA2, PSMD1	0.538434	0.550719	71
1	Reactome	REACTOME_COPI_DEPENDENT_GOLGI_TO_ER_RETROGRADE_TRAFFIC	1.8204	8.70607e-05	0.000686667	Up in LC	NAPA, RAB1A, KIF18A, ARF4, KIF1B, KIF3B, NAPG, ARFGAP3, COPE, KIF5B, SURF4, KIF13B, TMED7, TUBB1, KIF26B, ARFGAP2, BNIP1, KIF22, KLC1, RAB1B, TUBA1C, COPG1, KIF20B, TUBB4B, TUBA1A, ARF1, ARFGAP1, COPB1, TUBB6, NBAS, NAPB, KIF21A	0.538434	0.530581	81
1	Reactome	REACTOME_INTERLEUKIN_12_SIGNALING	1.95413	9.2218e-05	0.000721916	Up in LC	HSPA9, P4HB, PITPNA, LCP1, ANXA2, SNRPA1, TCP1, HNRNPA2B1, RAP1B, CAPZA1, CDC42, GSTO1, MSN, PDCD4	0.538434	0.638682	41
1	Reactome	REACTOME_ACTIVATION_OF_BH3_ONLY_PROTEINS	1.94637	9.74782e-05	0.000757442	Up in LC	YWHAZ, TP53BP2, YWHAQ, BID, YWHAG, YWHAE, AKT1, DYNLL2, BMF	0.538434	0.68455	29
1	Reactome	REACTOME_MITOTIC_G2_G2_M_PHASES	1.66809	0.000122137	0.000942072	Up in LC	CDKN1A, PPP1CB, WEE1, YWHAG, UBC, YWHAE, SKP1, PSMC6, PHLDA1, PSMD12, PSMD11, PPP2R1A, ADRM1, FZR1, CDK11B, PSMB7, PPP2R2A, PPP2CA, PSMC1, GTSE1, PSMD14, EP300, CSNK1D, MAPRE1, CUL1, TUBGCP6, PSMA3, CENPF, TUBGCP2, DYNC1H1, PSMD2, E2F3, PSMA6, TUBB1, PSMD6, HAUS7, PRKACA, PSMB2, CDK7, PSMD13, FBXL18, TUBA1C, HSP90AB1, FOXM1, PSMB3, CDC25B, TUBB4B, PSMC2, HSP90AA1, TUBA1A, PSMA2, CEP131, PSMD1, PA…	0.518848	0.435363	177
1	Reactome	REACTOME_MITOTIC_G1_PHASE_AND_G1_S_TRANSITION	1.71335	0.00012378	0.000947775	Up in LC	CDKN1A, WEE1, UBC, AKT1, SKP1, PSMC6, LYN, PSMD12, DBF4, PSMD11, PPP2R1A, ADRM1, SRC, CDKN1C, PSMB7, DYRK1A, PPP2R2A, PPP2CA, PSMC1, PSMD14, POLE2, CUL1, PSMA3, PSMD2, E2F3, PSMA6, CDKN2D, PSMD6, CDK6, PSMB2, MAX, CDK7, PSMD13, CABLES1, PSMB3, MCM2, PSMC2, CDT1, PSMA2, PSMD1, RBL1, PPP2R1B, TOP2A, PSMA7, CCNE1, PSMC3, LIN54, PTK6, CDKN1B, PSMC4, RRM2	0.518848	0.461043	137
1	Reactome	REACTOME_DEGRADATION_OF_AXIN	1.8959	0.00013585	0.00103266	Up in LC	UBC, PSMC6, PSMD12, PSMD11, ADRM1, PSMB7, PSMC1, PSMD14, TNKS2, AXIN1, PSMA3, PSMD2, PSMA6, PSMD6, PSMB2, PSMD13, PSMB3, PSMC2, PSMA2, PSMD1, PSMA7, PSMC3, PSMC4	0.518848	0.621517	42
1	Reactome	REACTOME_GENE_AND_PROTEIN_EXPRESSION_BY_JAK_STAT_SIGNALING_AFTER_INTERLEUKIN_12_STIMULATION	1.90767	0.000141645	0.00106896	Up in LC	HSPA9, PITPNA, LCP1, ANXA2, SNRPA1, TCP1, HNRNPA2B1, RAP1B, CAPZA1, CDC42, GSTO1, MSN, PDCD4	0.518848	0.650525	34
1	Hallmark	HALLMARK_EPITHELIAL_MESENCHYMAL_TRANSITION	1.73285	0.000149524	0.00112036	Up in LC	ID2, TPM4, TNFAIP3, QSOX1, ITGB1, PTX3, LOXL1, SAT1, VEGFA, PLAUR, PMP22, AREG, LAMA2, SLIT2, ITGB3, TGFB1, ITGB5, SDC4, JUN, TGM2, SLC6A8, GADD45B, TPM2, CXCL8, VIM, ITGA5, FLNA, CAPG, CALD1, PLOD2, EMP3, MGP, GPC1	0.518848	0.474274	122
1	Reactome	REACTOME_SIGNALING_BY_FGFR2	1.85798	0.000150853	0.0011223	Up in LC	HNRNPM, UBC, GRB2, PTBP1, PPP2R1A, SRC, HNRNPH1, HNRNPA1, PPP2CA, PIK3R1, NRAS, KRAS, GTF2F1, NCBP1, BRAF, GTF2F2, TIAL1, POLR2A, SPRY2, ESRP2, POLR2B, FGFR2, FGFBP3, PTPN11, POLR2C, FGF9, PIK3CA, FGFBP2, HNRNPF, POLR2D	0.518848	0.574904	57
1	Reactome	REACTOME_SARS_COV_2_HOST_INTERACTIONS	1.6404	0.000155936	0.00115195	Up in LC	YWHAZ, YWHAQ, NLRP3, MAP1LC3B, IRAK2, YWHAG, STAT1, UBC, RANBP2, YWHAE, AKT1, RPS9, TRAF3, NOD2, HLA-A, TBK1, RAE1, SEC24C, SEH1L, UBE2N, NUP98, NUP153, SEC13, RIPK2, VPS11, NUP93, PALS1, SEC24B, NUP54, PDPK1, TRAF6, G3BP2, HLA-E, TAB2, ATG14, NUP188, IRF7, CHUK, HLA-F	0.518848	0.427633	179
1	Reactome	REACTOME_HH_MUTANTS_ABROGATE_LIGAND_SECRETION	1.87262	0.000159539	0.00117032	Up in LC	VCP, UBC, PSMC6, PSMD12, PSMD11, ADRM1, PSMB7, PSMC1, PSMD14, PSMA3, PSMD2, PSMA6, PSMD6, PSMB2, PSMD13, PSMB3, PSMC2, PSMA2, PSMD1, PSMA7, PSMC3, PSMC4, OS9, SEL1L	0.518848	0.613335	43
1	Hallmark	HALLMARK_IL6_JAK_STAT3_SIGNALING	1.83688	0.000161696	0.00117791	Up in LC	IL1B, IRF9, STAT1, IRF1, PF4, GRB2, PTPN1, CSF1, SOCS3, PIM1, PDGFC, ITGB3, HMOX1, TGFB1, PTPN2, JUN, STAT3, IL15RA, ACVR1B, TNF	0.518848	0.555735	67
1	Reactome	REACTOME_CELLULAR_RESPONSE_TO_HEAT_STRESS	1.78043	0.000177309	0.00128274	Up in LC	MAPKAPK2, VCP, HSPA9, DNAJB6, RANBP2, YWHAE, SIRT1, DNAJC7, DNAJC2, RAE1, SEH1L, NUP98, NUP153, SEC13, CCAR2, EP300, NUP93, HSF1, BAG3, NUP54, DNAJB1, HSPA14, NUP188, HSPA5, FKBP4, BAG4, HSP90AB1, NUP214, HSP90AA1, CAMK2B, NUP50, PTGES3, POM121C, HSPA13, NUP58	0.518848	0.508343	93
1	Reactome	REACTOME_SUMOYLATION	1.6886	0.000180638	0.00129787	Up in LC	NFKB2, NFKBIA, DDX5, HIC1, RANBP2, EIF2AK2, NRIP1, TOP1, RELA, SIN3A, SENP2, SAFB, RAE1, SEH1L, NUP98, NUP153, THRA, UBE2I, SEC13, CHD3, HNRNPK, UBA2, EP300, NR1H2, NUP93, NR4A2, PML, SENP5, SUMO1, TP53BP1, NUP54, RAD21, HNRNPC, MBD1, SAE1, SCMH1, NOP58, NUP188, VHL, TRIM28, HDAC2, L3MBTL2, RORA, SUZ12, SUMO3, NUP214, MDC1, RXRA, WRN, SMC3, VDR, NUP50, NCOR2, NR2C1, POM121C, SP3, NUP58, TOP2A, HD…	0.518848	0.442669	169
1	Reactome	REACTOME_CELLULAR_RESPONSES_TO_MECHANICAL_STIMULI	1.77215	0.000183971	0.00130396	Up in LC	NFKBIA, NLRP3, CTNNB1, STAT1, ITGB1, AKT1, NFKB1, PPP2R1A, PTPN1, RELA, ANXA2, ADCY3, PPP2R2A, PPP2CA, GNG5, ITGB3, GNB1, PDPK1, GNG2, ITGA5, PRKACA, TLN1, CHUK, GNAS, RICTOR, GNB4	0.518848	0.513582	85
1	Reactome	REACTOME_NEGATIVE_REGULATION_OF_MAPK_PATHWAY	1.92201	0.000183446	0.00130396	Up in LC	DUSP2, UBC, PPP2R1A, PTPN7, PPP2CA, NRAS, KRAS, DUSP1, DUSP5, BRAF, RAF1, PPP2R5A, BRAP, DUSP10	0.518848	0.628183	41
1	Reactome	REACTOME_NUCLEAR_ENVELOPE_NE_REASSEMBLY	1.81781	0.000186466	0.00131277	Up in LC	AHCTF1, CHMP4B, CHMP2B, LEMD2, PPP2R1A, IST1, SEH1L, NUP98, UBE2I, LBR, SEC13, PPP2R2A, PPP2CA, NUP93, SUMO1, EMD, NUP54, SIRT2, TUBB1, NUP188, TUBA1C, TUBB4B, ANKLE2, TUBA1A	0.518848	0.550038	66
1	Reactome	REACTOME_CROSS_PRESENTATION_OF_SOLUBLE_EXOGENOUS_ANTIGENS_ENDOSOMES	1.91876	0.000192951	0.00134937	Up in LC	PSMC6, PSMD12, PSMD11, ADRM1, PSMB7, PSMC1, PSMD14, PSMA3, PSMD2, PSMA6, PSMD6, PSMB2, PSMD13, PSMB3, PSMC2, PSMA2, PSMD1, PSMA7, PSMC3, PSMC4, MRC1	0.518848	0.627121	41
1	Reactome	REACTOME_REGULATION_OF_APOPTOSIS	1.87795	0.000194259	0.00134952	Up in LC	UBC, PSMC6, PSMD12, PSMD11, ADRM1, PSMB7, PSMC1, PSMD14, OPA1, PSMA3, PSMD2, PSMA6, PSMD6, PSMB2, PSMD13, PSMB3, PSMC2, PSMA2, PSMD1, PSMA7, PSMC3, PSMC4	0.518848	0.619083	40
1	Reactome	REACTOME_LISTERIA_MONOCYTOGENES_ENTRY_INTO_HOST_CELLS	1.94523	0.000197404	0.00136235	Up in LC	CTNNB1, UBC, SH3GL1, GRB2, SRC	0.518848	0.775926	17
1	Reactome	REACTOME_CHROMATIN_ORGANIZATION	1.58129	0.000211222	0.00144818	Up in LC	NFKB2, CHD4, EZH2, MORF4L1, KDM3A, NFKB1, KMT5A, BCL7B, SAP130, JMJD6, SUDS3, H2AZ2, BRPF1, KDM6A, GATAD2A, RELA, MORF4L2, SS18L1, REST, DOT1L, SETD1A, ING5, BRD1, RBBP7, CHD3, MBIP, TADA2B, EP300, KDM1A, KAT7, KAT8, HCFC1, KDM5C, MSL2, KDM6B, EPC1, BICRA, TADA1, KDM2A, ARID2, HMG20B, KMT2C, ARID4B, JADE2, MTA2, RCOR1, PHF8, H2BC11, USP22, GATAD2B, KAT5, SMARCB1, HDAC2, BRMS1, SUZ12, SS18, CARM1,…	0.518848	0.396484	253
1	Reactome	REACTOME_E3_UBIQUITIN_LIGASES_UBIQUITINATE_TARGET_PROTEINS	1.83894	0.000225887	0.00151965	Up in LC	VCP, UBE2A, UBC, DERL1, RNF152, UBE2D3, UBE2E1, HLA-A, UBE2N, BCL10, WAC, UBE2L3, UBE2D2, PRKDC, RNF40, H2BC11, UBE2B, SELENOS, PEX13, UBE2D1, CDC73, RTF1, H2BC13	0.518848	0.572391	55
1	Reactome	REACTOME_G1_S_DNA_DAMAGE_CHECKPOINTS	1.8496	0.000225153	0.00151965	Up in LC	CDKN1A, UBC, PSMC6, PSMD12, PSMD11, ADRM1, PSMB7, PSMC1, PSMD14, PSMA3, PSMD2, PSMA6, PSMD6, CHEK1, PSMB2, MDM4, PSMD13, PSMB3, PSMC2, PSMA2, PSMD1, PHF20, PSMA7, CCNE1, PSMC3, CDKN1B, PSMC4	0.518848	0.578312	54
1	Reactome	REACTOME_HIV_LIFE_CYCLE	1.65079	0.000225992	0.00151965	Up in LC	VPS37B, ELOC, CHMP4B, CHMP2B, UBAP1, CCNK, UBC, RANBP2, SUPT5H, ELL, HMGA1, RAE1, SEH1L, NUP98, NUP153, XRCC6, SEC13, CDK9, TAF13, TSG101, NUP93, GTF2F1, NCBP1, NUP54, RNMT, TAF2, GTF2F2, GTF2B, CTDP1, TAF4B, POLR2A, VPS4B, NUP188, CDK7, RNGTT, CCNT2, RANBP1, TCEA1, NUP214, POLR2B, NUP50, NMT2, POM121C, PSIP1, NELFCD, NUP58, POLR2C	0.518848	0.442255	144
1	Reactome	REACTOME_GASTRULATION	1.7978	0.000241631	0.00161447	Up in LC	CTNNB1, SMAD3, PSMC6, PSMD12, LFNG, PSMD11, ADRM1, EPHA4, PSMB7, PSMC1, PSMD14, RBPJ, EP300, SNW1, PSMA3, TCF7L2, PSMD2, PSMA6, PSMD6, PSMB2, PSMD13, MAML1, PSMB3, PSMC2, PSMA2, PSMD1	0.518848	0.542875	68
1	Reactome	REACTOME_SIGNALING_BY_TGFB_FAMILY_MEMBERS	1.725	0.000248739	0.00165144	Up in LC	PPP1CB, SMAD7, SMAD3, JUNB, STAT1, CCNK, UBC, SKIL, PPM1A, USP9X, ITGB1, PPP1R15A, SMURF1, UBE2D3, KLF16, YBX1, SMAD6, CDK9, EP300, ITGB3, SNW1, TGFB1, ITGB5, STRAP, ACVR1B, TGFBR1, AGO2, GIPC1, MOV10, TGIF1	0.498493	0.467449	129
1	Reactome	REACTOME_SIGNALING_BY_FGFR	1.79447	0.000259529	0.00171224	Up in LC	HNRNPM, GALNT3, UBC, GRB2, PTBP1, PPP2R1A, SPRED2, SRC, HNRNPH1, HNRNPA1, PPP2CA, PIK3R1, NRAS, KRAS, GTF2F1, NCBP1, BRAF, GIPC1, GTF2F2, TIAL1, POLR2A, SPRY2, ESRP2, POLR2B, FGFR2, FGFBP3, PTPN11, POLR2C, FGF9, PIK3CA, FGFBP2	0.498493	0.541868	68
1	Reactome	REACTOME_SIGNALING_BY_WNT_IN_CANCER	1.92877	0.000272113	0.00177296	Up in LC	CTNNB1, CSNK1A1, PPP2R1A, PPP2CA, TNKS2, AXIN1, TCF7L2, PPP2R5A, DKK2, LRP5	0.498493	0.68089	28
1	Reactome	REACTOME_TRANSLOCATION_OF_SLC2A4_GLUT4_TO_THE_PLASMA_MEMBRANE	1.81584	0.000270858	0.00177296	Up in LC	YWHAZ, YWHAQ, YWHAG, YWHAE, AKT1, KIF3B, RHOQ, RAB14, MYH9, RAB11A, RAC1, TUBB1, TUBA1C, TUBB4B, VAMP2, TUBA1A, MYO1C, TUBB6, C2CD5, ASPSCR1, EXOC4, RAB8A, EXOC8, STX4	0.498493	0.55622	59
1	Reactome	REACTOME_REGULATION_OF_T_CELL_ACTIVATION_BY_CD28_FAMILY	1.74483	0.000281919	0.00182551	Up in LC	AKT1, LYN, GRB2, PPP2R1A, SRC, PPP2CA, PIK3R1, PIK3CG, CDC42, RAC1, PDPK1, CD80, PPP2R5A, MAP3K14, GRAP2, HLA-DRB5, HLA-DRB1, PIK3R5, HLA-DPA1, RICTOR, CSK, MAP3K8, PIK3CD, PTPN11, PPP2R1B, PIK3CA, CD3E, CD247, HLA-DQB1, PTPN6, ICOS, HLA-DPB1, PDCD1, TRAV19, HLA-DQA1	0.498493	0.518001	74
1	Reactome	REACTOME_TURBULENT_OSCILLATORY_DISTURBED_FLOW_SHEAR_STRESS_ACTIVATES_SIGNALING_BY_PIEZO1_AND_INTEGRINS_IN_ENDOTHELIAL_CELLS	1.89305	0.000285147	0.00183509	Up in LC	NFKBIA, NLRP3, STAT1, ITGB1, NFKB1, PPP2R1A, PTPN1, RELA, ANXA2, PPP2R2A, PPP2CA, ITGB3	0.498493	0.665797	29
1	Reactome	REACTOME_FACTORS_INVOLVED_IN_MEGAKARYOCYTE_DEVELOPMENT_AND_PLATELET_PRODUCTION	1.68882	0.000303809	0.00194326	Up in LC	WEE1, KIF18A, MAFF, IRF1, SH2B2, EHD1, MAFK, KIF1B, KIF3B, SIN3A, CAPZB, MAFG, CAPZA2, CAPZA1, KDM1A, KIF5B, CDC42, RBSN, KIF13B, RAC1, MFN2, H3-3A, H3-3B, RAB5A, TUBB1, HMG20B, SH2B3, KIF26B, PRKACA, RCOR1, ZFPM1, AK3, KIF22, KLC1, CABLES1, HDAC2, TUBA1C, KIF20B, TUBB4B, TUBA1A, CABLES2	0.498493	0.462221	122
1	Reactome	REACTOME_CARGO_RECOGNITION_FOR_CLATHRIN_MEDIATED_ENDOCYTOSIS	1.74126	0.000305909	0.00194484	Up in LC	TFRC, HBEGF, UBQLN1, UBC, SH3GL1, FCHO1, GRB2, CLTB, NECAP1, LDLR, COPS2, AREG, AP2A2, AGFG1, COPS8, COPS4, AP2A1, EREG, HGS, COPS3, VAMP8, REPS1, VAMP2, TGOLN2, AAK1, GRK2, CLTC, VAMP3, EPS15, TOR1B, KIAA0319, AP2B1, ITSN2	0.498493	0.50313	86
1	Reactome	REACTOME_SIGNALING_BY_HEDGEHOG	1.66476	0.000307984	0.00194624	Up in LC	VCP, P4HB, UBC, SKP1, PSMC6, PSMD12, CSNK1A1, PSMD11, SMURF1, ADRM1, ADAM17, ADCY3, PSMB7, PSMC1, PSMD14, CUL3, CUL1, PSMA3, ITCH, PSMD2, PSMA6, TUBB1, PSMD6, PRKACA, PSMB2, PSMD13, GNAS, TUBA1C, PSMB3, TUBB4B, PSMC2, TUBA1A, PSMA2, PSMD1, PTCH1, GRK2, TUBB6, PSMA7, CDC73, PSMC3	0.498493	0.456081	119
1	Reactome	REACTOME_CYTOSOLIC_SENSORS_OF_PATHOGEN_ASSOCIATED_DNA	1.77298	0.000314104	0.00197302	Up in LC	NFKB2, NFKBIA, LRRFIP1, POLR3E, CTNNB1, UBC, NFKB1, RELA, CRCP, TBK1, XRCC6, NFKBIB, RIPK1, POLR3D, EP300, DHX9, PRKDC, TLR3, IRF7, CHUK	0.498493	0.541821	62
1	Reactome	REACTOME_REGULATION_OF_ORNITHINE_DECARBOXYLASE_ODC	1.88568	0.00033257	0.00205215	Up in LC	AZIN1, PSMC6, PSMD12, PSMD11, ODC1, ADRM1, PSMB7, PSMC1, PSMD14, PSMA3, PSMD2, PSMA6, PSMD6, PSMB2, PSMD13, PSMB3, PSMC2, PSMA2, PSMD1, PSMA7, PSMC3, PSMC4	0.498493	0.636917	37
1	Reactome	REACTOME_SELECTIVE_AUTOPHAGY	1.75287	0.000332424	0.00205215	Up in LC	VCP, MAP1LC3B, VDAC2, UBC, UBE2D3, SRC, TBK1, PLIN3, UBE2N, DYNLL2, SQSTM1, HSF1, DYNC1H1, MFN2, TUBB1, UBE2L3, UBE2D2, VIM, TOMM20, ULK1, USP30, TUBA1C, PLIN2, TUBB4B, HSP90AA1, TUBA1A, CSNK2B, MFN1	0.498493	0.516414	76
1	Reactome	REACTOME_TAK1_DEPENDENT_IKK_AND_NF_KAPPA_B_ACTIVATION	1.82862	0.000332174	0.00205215	Up in LC	NFKB2, NFKBIA, IRAK2, USP14, UBC, NFKB1, NOD2, RELA, UBE2N, NFKBIB, RIPK2, TRAF6, ALPK1, HMGB1, TAB2, N4BP1, CHUK, TIFA	0.498493	0.598924	43
1	Reactome	REACTOME_REGULATION_OF_HSF1_MEDIATED_HEAT_SHOCK_RESPONSE	1.74494	0.000360305	0.00221029	Up in LC	MAPKAPK2, HSPA9, DNAJB6, RANBP2, YWHAE, SIRT1, DNAJC7, DNAJC2, RAE1, SEH1L, NUP98, NUP153, SEC13, CCAR2, NUP93, HSF1, BAG3, NUP54, DNAJB1, HSPA14, NUP188, HSPA5, FKBP4, BAG4	0.498493	0.514078	76
1	Reactome	REACTOME_MITOPHAGY	1.84384	0.000374295	0.00228276	Up in LC	MAP1LC3B, VDAC2, UBC, UBE2D3, SRC, TBK1, UBE2N, SQSTM1, MFN2, UBE2L3, UBE2D2, TOMM20, ULK1	0.498493	0.619909	38
1	Reactome	REACTOME_ANTIGEN_PROCESSING_CROSS_PRESENTATION	1.68087	0.000400073	0.00242587	Up in LC	PDIA3, UBC, PSMC6, PSMD12, PSMD11, ADRM1, HLA-A, PSMB7, PSMC1, PSMD14, ITGB5, PSMA3, PSMD2, PSMA6, PSMD6, CALR, HMGB1, PSMB2, HLA-E, CHUK, HLA-F, VAMP8, PSMD13, PSMB3, PSMC2, PSMA2, CTSV, PSMD1, VAMP3, PSMA7, PSMC3, SEC61A1, PSMC4, MRC1, TAP2, STX4	0.498493	0.481644	92
1	Reactome	REACTOME_DEGRADATION_OF_DVL	1.8333	0.000423352	0.00253769	Up in LC	UBC, PSMC6, PSMD12, PSMD11, ADRM1, PSMB7, PSMC1, PSMD14, CUL3, PSMA3, PSMD2, PSMA6, PSMD6, PSMB2, PSMD13, PSMB3, PSMC2, PSMA2, PSMD1, PSMA7, PSMC3, DVL3, PSMC4	0.498493	0.597054	44
1	Reactome	REACTOME_SIGNALING_BY_EGFR	1.83152	0.000423352	0.00253769	Up in LC	HBEGF, UBC, SH3GL1, GRB2, SRC, ADAM17, ARHGEF7, PIK3R1, AREG, NRAS, CDC42, KRAS, EREG, HGS, SPRY2, CSK	0.498493	0.596474	44
1	Reactome	REACTOME_MITF_M_REGULATED_MELANOCYTE_DEVELOPMENT	1.63793	0.000450234	0.0026835	Up in LC	YWHAZ, CDKN1A, CTNNB1, YWHAG, YWHAE, ATP6V0D1, BCL7B, GMPR, SIRT1, SIN3A, SS18L1, UBE2I, CSF1, EP300, ATP6AP2, STT3B, BCL2A1, TCF7L2, SUMO1, ATP6V0A1, AGO2, MOV10, ASAH1, DIAPH1, SMARCB1, USF1, SS18, CDC25B, MCM2	0.498493	0.446998	126
1	Reactome	REACTOME_RRNA_MODIFICATION_IN_THE_NUCLEUS_AND_CYTOSOL	1.78753	0.000466113	0.00276244	Up in LC	BUD23, SNU13, RCL1, RPS9, DDX52, NOP2, WDR43, KRR1, DHX37, DCAF13, UTP18, NOP58, DKC1, UTP4, PNO1, RRP7A, PWP2, UTP15, UTP6, NOP14	0.498493	0.547549	59
1	Reactome	REACTOME_IRE1ALPHA_ACTIVATES_CHAPERONES	1.76898	0.000487404	0.0028724	Up in LC	TSPYL2, SEC31A, EDEM1, ATP6V0D1, ZBTB17, DNAJC3, DNAJB11, SRPRB, WIPI1, HSPA5, TLN1, ADD1, CXXC1, PDIA6, DDX11	0.498493	0.564606	48
1	Reactome	REACTOME_DISORDERS_OF_TRANSMEMBRANE_TRANSPORTERS	1.68114	0.000506469	0.00296808	Up in LC	VCP, UBC, DERL1, RANBP2, PSMC6, PSMD12, PSMD11, SLC2A1, ADRM1, SLC9A6, SLC3A2, RAE1, SEH1L, NUP98, PSMB7, NUP153, SEC13, PSMC1, PSMD14, NUP93, PSMA3, NUP54, PSMD2, SLC35A2, PSMA6, PSMD6, RNF185, PSMB2, NUP188, SLC12A3, PSMD13, NUP214, PSMB3, SLC17A5, PSMC2, PSMA2, NUP50, PSMD1, SLC16A1, POM121C, LMBRD1, SLC26A3, NUP58, PSMA7, SLC1A3, SLC4A4, BSG, PSMC3, SLC11A2	0.477271	0.455565	129
1	Reactome	REACTOME_TRANSCRIPTIONAL_ACTIVITY_OF_SMAD2_SMAD3_SMAD4_HETEROTRIMER	1.7668	0.000509727	0.00297058	Up in LC	SMAD7, SMAD3, JUNB, STAT1, CCNK, UBC, SKIL, PPM1A, USP9X, UBE2D3, YBX1, CDK9, EP300, SNW1	0.477271	0.563911	48
1	Reactome	REACTOME_ABC_TRANSPORTER_DISORDERS	1.78861	0.000523859	0.00303361	Up in LC	VCP, UBC, DERL1, PSMC6, PSMD12, PSMD11, ADRM1, PSMB7, PSMC1, PSMD14, PSMA3, PSMD2, PSMA6, PSMD6, RNF185, PSMB2, PSMD13, PSMB3, PSMC2, PSMA2, PSMD1, LMBRD1, PSMA7, PSMC3	0.477271	0.553439	57
1	Reactome	REACTOME_SIGNALING_BY_CSF3_G_CSF	1.84931	0.000526327	0.00303361	Up in LC	ELOC, STAT1, UBC, LYN, GRB2, UBE2D3, STAT5A, SOCS3, KRAS, STAT3, UBE2D2, GAB2, SYK, CUL5, PTPN11, JAK1, UBE2D1	0.477271	0.650414	29
1	Reactome	REACTOME_TRANSLATION_OF_SARS_COV_2_STRUCTURAL_PROTEINS	1.74776	0.000558476	0.00320132	Up in LC	UBC, CSNK1A1, RPN1, ZDHHC3, ZDHHC9, UBE2I, PARP6, RPN2, STT3B, PARP9, SUMO1, MAGT1, PARP16, GALNT1, MAN2A1, DDOST, ZDHHC2, ZDHHC5, GANAB, MGAT5, MAN1B1, PARP10, CANX, MGAT4B, PARP14, ST3GAL2, ST3GAL4, PRKCSH, ZDHHC20	0.477271	0.534653	60
1	Reactome	REACTOME_FOXO_MEDIATED_TRANSCRIPTION	1.8473	0.000563901	0.00321485	Up in LC	YWHAZ, YWHAQ, CDKN1A, YWHAG, SMAD3, AKT1, FOXO3, SIRT1, SIN3A, KLF4, TXN, EP300	0.477271	0.578189	51
1	Reactome	REACTOME_NERVOUS_SYSTEM_DEVELOPMENT	1.42275	0.000568271	0.00322225	Up in LC	ETF1, ACTR3, ELOC, PITPNA, UBC, ITGB1, EZR, PSMC6, LYN, RPS9, PSMD12, PSMD11, NAB2, GRB2, CLTB, LIMK2, ADRM1, EGR2, SRC, SIAH1, EIF4G1, ROCK1, VASP, EPHA4, PSMB7, SEMA7A, RNPS1, PSMC1, PDLIM7, PABPC1, ARHGEF7, PIK3R1, PSMD14, PMP22, NRAS, AP2A2, LAMA2, SLIT2, CDC42, EFNA5, RANBP9, ARPC2, KRAS, ITGB3, MYO9B, MYH9, CAP1, PSMA3, FARP2, NCBP1, RAC1, RPS6KA6, PSMD2, AP2A1, UNC5C, PSMA6, MSN, TUBB1, RD…	0.477271	0.345315	463
1	Reactome	REACTOME_BACTERIAL_INFECTION_PATHWAYS	1.73476	0.000594818	0.00335464	Up in LC	CTNNB1, HBEGF, SFPQ, UBC, SH3GL1, ENO1, MAP2K3, GRB2, PGK1, SRC, STX1A	0.477271	0.53014	62
1	Reactome	REACTOME_HEDGEHOG_OFF_STATE	1.66938	0.000648174	0.00361667	Up in LC	UBC, SKP1, PSMC6, PSMD12, CSNK1A1, PSMD11, ADRM1, ADCY3, PSMB7, PSMC1, PSMD14, CUL1, PSMA3, ITCH, PSMD2, PSMA6, TUBB1, PSMD6, PRKACA, PSMB2, PSMD13, GNAS, TUBA1C, PSMB3, TUBB4B, PSMC2, TUBA1A, PSMA2, PSMD1, PTCH1, TUBB6, PSMA7, PSMC3	0.477271	0.481313	90
1	Reactome	REACTOME_RHO_GTPASES_ACTIVATE_PKNS	1.71298	0.000645906	0.00361667	Up in LC	YWHAZ, YWHAQ, PPP1CB, YWHAG, YWHAE, H2AZ2, KDM1A, MYH9, RAC1, PDPK1, H3-3A, H3-3B	0.477271	0.521206	64
1	Reactome	REACTOME_EPIGENETIC_REGULATION_OF_GENE_EXPRESSION	1.47875	0.000658133	0.00365191	Up in LC	CHD4, SAP30BP, EZH2, DDX21, PHLDA1, ELOVL5, BCL7B, SAP130, SUDS3, ACSL1, H2AZ2, SMARCA5, KDM6A, GATAD2A, SIRT1, SIN3A, POLR1F, SS18L1, AKAP8L, ZNF136, SETD1A, UBE2I, RBBP7, JARID2, CHD3, ZNF331, BAZ2A, MBIP, MED16, EP300, KAT8, MED23, HCFC1, PPHLN1, PHF1, H3-3A, H3-3B, KMT2C, WDR82, ARID4B, SF3B1, PIWIL4, ZCCHC8, MED6, MTA2, RBM7, MED14, ZNF317, CDK7, H2BC11, MGLL, GATAD2B, TRIM28, SMARCB1, HDAC2…	0.477271	0.368254	280
1	Reactome	REACTOME_HEDGEHOG_ON_STATE	1.75529	0.000661451	0.00365191	Up in LC	UBC, PSMC6, PSMD12, CSNK1A1, PSMD11, SMURF1, ADRM1, PSMB7, PSMC1, PSMD14, CUL3, PSMA3, ITCH, PSMD2, PSMA6, PSMD6, PSMB2, PSMD13, PSMB3, PSMC2, PSMA2, PSMD1, PTCH1, GRK2, PSMA7, CDC73, PSMC3, PSMC4, IQCE	0.477271	0.532374	65
1	Reactome	REACTOME_RAB_REGULATION_OF_TRAFFICKING	1.65333	0.000698586	0.00383673	Up in LC	RABGEF1, DENND3, RAB1A, MAP1LC3B, YWHAE, AKT1, RAB8B, RAB21, TRAPPC10, RAB35, DENND5A, GGA2, ARF6, RAB14, DENND1B, TBC1D7, RAB5C, DENND4A, GGA1, RAB18, RAB12, RAB11A, RAB3GAP1, RAB5A, DENND2A, MADD, RAB7A, ULK1, DENND2C, RAB39A, CCZ1, RAB1B, SBF1, TBC1D15	0.477271	0.453707	118
1	Reactome	REACTOME_SIGNALING_BY_CTNNB1_PHOSPHO_SITE_MUTANTS	1.84913	0.000736918	0.00402618	Up in LC	CTNNB1, CSNK1A1, PPP2R1A, PPP2CA, AXIN1, PPP2R5A	0.477271	0.755709	15
1	Reactome	REACTOME_HCMV_INFECTION	1.60978	0.000746393	0.00405682	Up in LC	VPS37B, CHMP4B, CHMP2B, EZH2, UBAP1, RANBP2, ITGB1, NFKB1, RAE1, SEH1L, NUP98, NUP153, DYNLL2, RBBP7, SEC13, HNRNPK, TSG101, CHMP1A, NUP93, PML, DYNC1H1, NUP54, ELK1, TUBB1, NUP188, H2BC11, TRIM28, TUBA1C, SUZ12, NUP214, TUBB4B, NCOR1, TUBA1A, H2AC21, NUP50, NCOR2	0.477271	0.439316	126
1	Reactome	REACTOME_BETA_CATENIN_INDEPENDENT_WNT_SIGNALING	1.63173	0.00079058	0.00424331	Up in LC	CTNNB1, UBC, PSMC6, PSMD12, PSMD11, SMURF1, CLTB, ADRM1, PSMB7, PSMC1, PSMD14, NFATC1, AP2A2, GNG5, KRAS, PSMA3, TCF7L2, RAC1, GNB1, PSMD2, AP2A1, GNG2, PSMA6, AGO2, PSMD6, PPP3R1, MOV10, PSMB2, RYK, PSMD13, GNAT2, GNB4, RHOA, PSMB3, PSMC2, PSMA2, PSMD1, CLTC, PSMA7, TNRC6A, PSMC3, DVL3, PSMC4, AGO3, PRKCG, AP2B1	0.477271	0.44661	120
1	Reactome	REACTOME_CDK_MEDIATED_PHOSPHORYLATION_AND_REMOVAL_OF_CDC6	1.76582	0.00079629	0.00424331	Up in LC	UBC, PSMC6, PSMD12, PSMD11, ADRM1, UBE2E1, FZR1, ANAPC2, PSMB7, PSMC1, PSMD14, PSMA3, PSMD2, PSMA6, PSMD6, PSMB2, CDC27, PSMD13, PSMB3, PSMC2, PSMA2, PSMD1, ANAPC10, UBE2D1, PSMA7, CCNE1, PSMC3	0.477271	0.54401	58
1	Reactome	REACTOME_PCP_CE_PATHWAY	1.69405	0.000785631	0.00424331	Up in LC	UBC, PSMC6, PSMD12, PSMD11, SMURF1, CLTB, ADRM1, PSMB7, PSMC1, PSMD14, AP2A2, PSMA3, RAC1, PSMD2, AP2A1, PSMA6, PSMD6, PSMB2, RYK, PSMD13, RHOA, PSMB3, PSMC2, PSMA2, PSMD1, CLTC, PSMA7, PSMC3, DVL3, PSMC4, PRKCG, AP2B1	0.477271	0.50513	73
1	Reactome	REACTOME_PINK1_PRKN_MEDIATED_MITOPHAGY	1.82342	0.000796884	0.00424331	Up in LC	MAP1LC3B, VDAC2, UBC, UBE2D3, TBK1, UBE2N, SQSTM1, MFN2, UBE2L3, UBE2D2, TOMM20	0.477271	0.630855	31
1	Reactome	REACTOME_TRANS_GOLGI_NETWORK_VESICLE_BUDDING	1.74346	0.000805109	0.00426545	Up in LC	NAPA, TFRC, SNX9, CLTB, AP1G1, CLINT1, BLOC1S6, NECAP1, AP3S1, AP4S1, RAB5C, ACBD3, CPD, PIK3C2A, TPD52, GAK, TXNDC5, FTH1, HGS, VAMP8, SH3D19, VAMP2, TGOLN2, ARF1, DNASE2, CLTC, SNX5, CTSZ, SORT1, STX4, APP	0.477271	0.527474	67
1	Reactome	REACTOME_DEACTIVATION_OF_THE_BETA_CATENIN_TRANSACTIVATING_COMPLEX	1.7812	0.000819451	0.00431962	Up in LC	YWHAZ, CTNNB1, UBC, AKT1, TLE3, TLE1, TLE4, TCF7L2	0.477271	0.606198	36
1	Reactome	REACTOME_NUCLEOTIDE_BINDING_DOMAIN_LEUCINE_RICH_REPEAT_CONTAINING_RECEPTOR_NLR_SIGNALING_PATHWAYS	1.74751	0.000840647	0.00440919	Up in LC	NFKB2, TNFAIP3, NLRP3, IRAK2, UBC, NFKB1, BIRC3, CYLD, CASP9, NOD2, RELA, UBE2N, TXN, RIPK2, HMOX1, ITCH, TRAF6, BIRC2, TAB2, CHUK, BCL2L1, HSP90AB1	0.477271	0.542563	56
1	Reactome	REACTOME_CO_STIMULATION_BY_CD28	1.73994	0.000845019	0.00441008	Up in LC	AKT1, LYN, GRB2, PPP2R1A, SRC, PPP2CA, PIK3R1, PIK3CG, CDC42, RAC1, PDPK1, CD80, PPP2R5A, MAP3K14, GRAP2, PIK3R5, RICTOR, MAP3K8, PIK3CD	0.477271	0.555336	48
1	Reactome	REACTOME_HIV_ELONGATION_ARREST_AND_RECOVERY	1.80341	0.000854518	0.00443757	Up in LC	ELOC, CCNK, SUPT5H, ELL, CDK9, GTF2F1, GTF2F2, CTDP1, POLR2A, CCNT2, TCEA1, POLR2B, NELFCD, POLR2C, POLR2D, CCNT1	0.477271	0.621774	32
1	Reactome	REACTOME_SARS_COV_2_ACTIVATES_MODULATES_INNATE_AND_ADAPTIVE_IMMUNE_RESPONSES	1.62974	0.000883099	0.00456341	Up in LC	NLRP3, IRAK2, STAT1, UBC, RANBP2, TRAF3, NOD2, HLA-A, TBK1, RAE1, SEC24C, SEH1L, UBE2N, NUP98, NUP153, SEC13, RIPK2, NUP93, SEC24B, NUP54, TRAF6, G3BP2, HLA-E, TAB2, ATG14, NUP188, IRF7, CHUK, HLA-F, HSP90AB1, NUP214, HSP90AA1, NUP50, SEC23A, PTPN11, POM121C, JAK1, SEC24D, NUP58	0.477271	0.453954	107
1	Reactome	REACTOME_SIGNALING_BY_SCF_KIT	1.78227	0.000904009	0.00464855	Up in LC	STAT1, LYN, SH2B2, GRB2, SRC, PIK3R1, NRAS, STAT5A, KRAS, SOCS6, STAT3, RAC1, SH2B3, CHEK1, GRAP2, GAB2	0.477271	0.599208	38
1	Reactome	REACTOME_CELL_JUNCTION_ORGANIZATION	1.71693	0.000976094	0.00499474	Up in LC	LAMB3, CTNNB1, ITGB1, ZC3H12A, LIMS1, ILF3, VASP, PARVB, PRKCI, PALS1, CD151, AGO2, CADM2, MOV10, NECTIN2, FLNA, ACTN1, ITGA6, PRDM8, AFDN	0.477271	0.516127	70
1	Reactome	REACTOME_TOLL_LIKE_RECEPTOR_9_TLR9_CASCADE	1.62319	0.000990957	0.00504618	Up in LC	NFKB2, NFKBIA, MAPKAPK2, IRAK2, USP14, UBC, NFKB1, SKP1, MAP2K3, PPP2R1A, NOD2, RELA, UBE2N, MAPKAPK3, NFKBIB, PPP2CA, RIPK2, CUL1, RBSN, JUN, SLC15A4, TRAF6, ALPK1, ELK1, TNIP2, HMGB1, TAB2, N4BP1, IRF7, CHUK, FOS, MEF2A, TIFA, IRF5, MAP3K8, DUSP3, TICAM1, MAP3K1, MAP2K4, PPP2R1B	0.45506	0.452131	107
1	Reactome	REACTOME_S_PHASE	1.5864	0.00102946	0.00521693	Up in LC	CDKN1A, WEE1, UBC, AKT1, SKP1, RFC1, PSMC6, PSMD12, PSMD11, ESCO1, ADRM1, UBE2E1, FZR1, ANAPC2, PSMB7, PSMC1, PSMD14, POLE2, CUL1, PSMA3, RAD21, PSMD2, PSMA6, PSMD6, PSMB2, GINS4, MAX, CDK7, CDC27, PSMD13, CABLES1, PSMB3, CDC25B, MCM2, PSMC2, CDT1, SMC3, PSMA2, PDS5B, PSMD1, PDS5A, ANAPC10, UBE2D1, PSMA7, CCNE1, PSMC3, LIN54, PTK6, CDKN1B, PSMC4	0.45506	0.423724	148
1	Reactome	REACTOME_EGFR_DOWNREGULATION	1.79401	0.00104618	0.00522592	Up in LC	HBEGF, UBC, SH3GL1, GRB2, ARHGEF7, AREG, CDC42, EREG, HGS, SPRY2	0.45506	0.65916	24
1	Reactome	REACTOME_ESTROGEN_DEPENDENT_GENE_EXPRESSION	1.63042	0.00104454	0.00522592	Up in LC	DDX5, H2AZ2, NRIP1, TLE3, CXXC5, FOSB, CDK9, CHD1, POU2F1, EP300, KDM1A, AXIN1, YY1, GTF2F1, CBFB, JUN, RAD21, H3-3A, H3-3B, JUND, AGO2, GTF2F2, MOV10, POLR2A, FKBP4, H2BC11, KAT5, FOS, CTSD, USF1, HSP90AB1, CARM1, POLR2B, HSP90AA1, SMC3, GATA3, PTGES3, POLR2C, TNRC6A, H2BC13, AGO3, H4C3, POLR2D, TBP, CCNT1, H3C10, CREBBP, CCND1, SMC1A, H2AC6	0.45506	0.447419	118
1	Reactome	REACTOME_SIGNALING_BY_KIT_IN_DISEASE	1.8354	0.00103894	0.00522592	Up in LC	STAT1, LYN, GRB2, SRC, PIK3R1, NRAS, STAT5A, KRAS, STAT3	0.45506	0.695186	20
1	Reactome	REACTOME_INTRINSIC_PATHWAY_FOR_APOPTOSIS	1.75312	0.00105505	0.00524526	Up in LC	YWHAZ, TP53BP2, YWHAQ, BID, DIABLO, YWHAG, YWHAE, AKT1, CASP9, DYNLL2, BMF, STAT3, PPP3R1	0.45506	0.548145	54
1	Reactome	REACTOME_SWITCHING_OF_ORIGINS_TO_A_POST_REPLICATIVE_STATE	1.66825	0.00109876	0.00543681	Up in LC	UBC, SKP1, PSMC6, PSMD12, PSMD11, ADRM1, UBE2E1, FZR1, ANAPC2, PSMB7, PSMC1, PSMD14, CUL1, PSMA3, PSMD2, PSMA6, PSMD6, PSMB2, CDC27, PSMD13, PSMB3, MCM2, PSMC2, CDT1, PSMA2, PSMD1, ANAPC10, UBE2D1, PSMA7, CCNE1, PSMC3	0.45506	0.490758	77
1	Reactome	REACTOME_PROTEASOME_ASSEMBLY	1.79316	0.0011045	0.00543951	Up in LC	PSME4, PSMC6, PSMD12, PSMD11, ADRM1, PSMB7, POMP, PSMC1, PSMD14, PSMD9, PSMA3, PSMD2, PSMA6, PSMD6, PSMB2, PSMG1, PSMD5, PSMD13, PSMB3, PSMC2, PSMA2, PSMD1	0.45506	0.561244	51
1	Reactome	REACTOME_RHOBTB_GTPASE_CYCLE	1.77728	0.00111395	0.00546044	Up in LC	TRA2B, ROCK1, COPS2, CUL3, SRRM1, COPS4, TXNL1, CCT2, TWF1, VIM, HNRNPC, CDC37, RHOBTB1, ACTN1, CPSF7, HSP90AB1, HSP90AA1, RBBP6	0.45506	0.60516	35
1	Reactome	REACTOME_APC_C_MEDIATED_DEGRADATION_OF_CELL_CYCLE_PROTEINS	1.67299	0.00114241	0.0055481	Up in LC	UBC, SKP1, PSMC6, PSMD12, PSMD11, ADRM1, UBE2E1, FZR1, ANAPC2, PSMB7, PSMC1, PSMD14, CUL1, PSMA3, PSMD2, PSMA6, PSMD6, PSMB2, CDC27, PSMD13, PSMB3, PSMC2, PSMA2, PSMD1, ANAPC10, UBE2D1, PSMA7, PSMC3	0.45506	0.4997	72
1	Reactome	REACTOME_CELL_CYCLE_CHECKPOINTS	1.49397	0.00113855	0.0055481	Up in LC	YWHAZ, YWHAQ, CDKN1A, RCC2, AHCTF1, WEE1, KIF18A, YWHAG, UBC, RANBP2, YWHAE, PSMC6, PSMD12, DBF4, PSMD11, PPP2R1A, ADRM1, UBE2E1, SEH1L, UBE2N, NUP98, ANAPC2, PSMB7, DYNLL2, CENPC, SEC13, NDC80, PPP2CA, PSMC1, GTSE1, PSMD14, MAPRE1, PSMA3, CENPF, DYNC1H1, TP53BP1, PSMD2, PSMA6, PPP2R5A, PSMD6, NDEL1, CHEK1, PSMB2, MDM4, CDC27, H2BC11, KAT5, PSMD13, BUB1, MDC1, PSMB3, NBN, MCM2, WRN, PSMC2, PPP1CC…	0.45506	0.374865	258
1	Reactome	REACTOME_METABOLISM_OF_CARBOHYDRATES_AND_CARBOHYDRATE_DERIVATIVES	1.47883	0.00120851	0.00584206	Up in LC	B4GALT1, UBC, RANBP2, SLC35B2, ENO1, PPP2R1A, SLC2A1, PGK1, SLC9A1, GUSB, RAE1, SEH1L, NUP98, NUP153, PHKA2, ADPGK, SEC13, PPP2CA, IDS, NUP93, ALDOA, GPI, SDC4, HK2, FBP1, ST6GALNAC6, CHP1, ARSB, NUP54, B3GNT2, PFKL, CHSY1, PGD, FUT4, HS3ST4, PFKFB2, RHCE, PRKACA, CSGALNACT2, NUP188, NDST1, DSE, BPGM, RPIA, ENO4, SDC2, HEXB, GYG1, PFKFB3, PRPS2, NUP214, B4GALT5, UXS1, DERA, GPC1, HYAL3, NUP50, PH…	0.45506	0.373334	233
1	Reactome	REACTOME_UCH_PROTEINASES	1.64687	0.00123873	0.00596069	Up in LC	SMAD7, UBC, PSMC6, PSMD12, PSMD11, ADRM1, PSMB7, PSMC1, PSMD14, YY1, TGFB1, PSMA3, INO80C, HCFC1, PSMD2, PSMA6, NFRKB, TGFBR1, PSMD6, PSMB2, ACTR5, INO80, PSMD13, PSMB3, PSMC2, PSMA2, H2AC21, PSMD1, ASXL1, INO80D, PSMA7, FOXK1, BAP1, PSMC3, KDM1B	0.45506	0.480002	81
1	Reactome	REACTOME_ORC1_REMOVAL_FROM_CHROMATIN	1.72558	0.00125344	0.00600392	Up in LC	UBC, SKP1, PSMC6, PSMD12, PSMD11, ADRM1, PSMB7, PSMC1, PSMD14, CUL1, PSMA3, PSMD2, PSMA6, PSMD6, PSMB2, PSMD13, PSMB3, MCM2, PSMC2, CDT1, PSMA2, PSMD1	0.45506	0.533935	57
1	Reactome	REACTOME_BASIGIN_INTERACTIONS	1.81222	0.00126261	0.00602038	Up in LC	SLC7A5, SLC16A3, ATP1B3, ITGB1, SLC3A2, SLC7A6, SLC7A11, ATP1B1, ITGA6	0.45506	0.699106	19
1	Reactome	REACTOME_CELLULAR_SENESCENCE	1.53759	0.00128707	0.00610922	Up in LC	CDKN1A, MAPKAPK2, EZH2, UBC, NFKB1, MAP2K3, H2AZ2, HMGA1, RELA, UBE2E1, FZR1, ANAPC2, UBN1, MAPKAPK3, TXN, RBBP7, ETS1, JUN, STAT3, E2F3, KDM6B, CDKN2D, H3-3A, H3-3B, CXCL8, MOV10, SCMH1, CDK6, H1-2, MDM4, H1-4, CDC27, H2BC11, KAT5, FOS, SUZ12, NBN, CBX6, ANAPC10, TERF1, MAP2K4, UBE2D1, TNRC6A, CCNE1, MAP2K7, H2BC13, CDKN1B, ETS2, BMI1, MAPK7, AGO3, EP400, H4C3, RNF2, CEBPB, UBE2S	0.45506	0.406026	162
1	Reactome	REACTOME_REGULATION_OF_PTEN_STABILITY_AND_ACTIVITY	1.73287	0.00131699	0.00622309	Up in LC	UBC, AKT1, PSMC6, PSMD12, PSMD11, MKRN1, ADRM1, PSMB7, PSMC1, PSMD14, TNKS2, PSMA3, PSMD2, PSMA6, PSMD6, PSMB2, PSMD13, PSMB3, PSMC2, PSMA2, PSMD1, CSNK2B, PSMA7, PSMC3, XIAP, PSMC4	0.45506	0.541814	54
1	Reactome	REACTOME_BETA_CATENIN_PHOSPHORYLATION_CASCADE	1.82814	0.00135361	0.00629774	Up in LC	CTNNB1, CSNK1A1, PPP2R1A, PPP2CA, AXIN1, PPP2R5A	0.45506	0.729222	17
1	Reactome	REACTOME_GOLGI_ASSOCIATED_VESICLE_BIOGENESIS	1.75318	0.00134781	0.00629774	Up in LC	NAPA, TFRC, SNX9, AP1G1, CLINT1, BLOC1S6, NECAP1, AP3S1, RAB5C, ACBD3, CPD, PIK3C2A, TPD52, GAK, TXNDC5, FTH1, VAMP8, SH3D19, VAMP2, TGOLN2, ARF1	0.45506	0.546895	52
1	Reactome	REACTOME_RAF_ACTIVATION	1.81105	0.00135617	0.00629774	Up in LC	PPP1CB, PPP2R1A, SRC, PPP2CA, NRAS, KRAS, BRAF, SHOC2, RAF1, PPP2R5A, BRAP, PPP1CC, CAMK2B, PPP2R1B, MRAS	0.45506	0.620055	33
1	Reactome	REACTOME_STABILIZATION_OF_P53	1.75948	0.0013568	0.00629774	Up in LC	UBC, PSMC6, PSMD12, PSMD11, ADRM1, PSMB7, PSMC1, PSMD14, PSMA3, PSMD2, PSMA6, PSMD6, PSMB2, MDM4, PSMD13, PSMB3, PSMC2, PSMA2, PSMD1, PHF20, PSMA7, PSMC3, PSMC4	0.45506	0.573011	44
1	Reactome	REACTOME_TOLL_LIKE_RECEPTOR_CASCADES	1.5771	0.00136353	0.00630106	Up in LC	NFKB2, NFKBIA, MAPKAPK2, IRAK2, USP14, UBC, NFKB1, BIRC3, SKP1, MAP2K3, PPP2R1A, TRAF3, UBE2D3, NOD2, RELA, TBK1, UBE2N, LGMN, MAPKAPK3, NFKBIB, PPP2CA, RIPK2, RIPK1, CUL1, RBSN, JUN, SLC15A4, TRAF6, ALPK1, ELK1, BIRC2, UBE2D2, TLR3, TNIP2, HMGB1, TAB2, UNC93B1, N4BP1, IRF7, CHUK, CD180, FOS, MEF2A, TIFA, IRF5, CNPY3, MAP3K8, CTSV, DUSP3, TICAM1, PTPN11, MAP3K1, MAP2K4, PPP2R1B, UBE2D1, MAP2K7, C…	0.45506	0.416814	160
1	Reactome	REACTOME_SELENOAMINO_ACID_METABOLISM	-1.60651	0.00136988	0.00630264	Down in LC	HNMT, DARS1, RPL13, RPL18A, SCLY, RPLP2, RPL31, RPS14, RPL6, RPL37, RPS2, RPS20, RPS5, RPL28, RPS23, RARS1, RPL23, RPL27, RPS15, RPS8, RPS7, RPL14, RPL36AL, RPS21, EPRS1, RPL35A, PAPSS2, RPL12, RPL23A, RPL18, RPS15A, RPS12, RPS17, RPS24, RPLP1, RPL29, RPL35, RPL13A, RPS4X, RPL10A, RPL36A, RPL11, RPS28, RPL34, MARS1, RPL37A, RPS6, LARS1, RPL26, RPS13, IARS1, RPS27A, RPS19, RPL4, RPS27, RPL22, RPL3…	0.45506	-0.40075	112
1	Reactome	REACTOME_RESPONSE_TO_ELEVATED_PLATELET_CYTOSOLIC_CA2	1.61274	0.00147902	0.00677509	Up in LC	QSOX1, PSAP, SERPINF2, WDR1, PF4, PLEK, VEGFA, CD109, ANXA5, ITGB3, TGFB1, CAP1, ALDOA, PPBP, FERMT3, MMRN1, SERPING1, VTI1B, ABCC4, FLNA, ACTN1, HSPA5, ENDOD1, SRGN, TLN1, CLU, CD63, CYRIB, BRPF3, LGALS3BP, SELP, CALU, ITGA2B, VEGFB, STXBP2, LAMP2, PRKCG, STX4, APP, VCL	0.45506	0.454403	100
1	Reactome	REACTOME_TBC_RABGAPS	1.78585	0.00150485	0.00686342	Up in LC	RABGEF1, MAP1LC3B, RAB8B, RAB35, GGA2, ARF6, TBC1D7, RAB5C, GGA1, RAB11A, RAB5A, RAB7A, ULK1, TBC1D15, TBC1D10B	0.45506	0.583683	41
1	Reactome	REACTOME_RESPIRATORY_SYNCYTIAL_VIRUS_INFECTION_PATHWAY	1.63008	0.00155389	0.00705643	Up in LC	PPP1CB, ELOC, UBC, MED26, NCL, EIF2AK2, MED15, ARIH1, MED16, EP300, RAB5C, SDC4, BCAP31, MED23, HERC5, RAB5A, MED21, SEC11A, MED13L, TLR3, MED6, MED14, SDC2, MED29, CCNC, HSP90AB1, OAS2, CUL5, PPP1CC, HSP90AA1, GPC1, CSNK2B, MED24, JAK1, GPC6, MED9, MED30, AGRN, TRIM25, CD209, MED12, CREBBP, SPCS3, MED17	0.45506	0.457759	104
1	Reactome	REACTOME_BUTYRATE_RESPONSE_FACTOR_1_BRF1_BINDS_AND_DESTABILIZES_MRNA	1.81838	0.00160274	0.00724687	Up in LC	MAPKAPK2, AKT1, DCP1A, EXOSC7, EXOSC9, EXOSC4, DIS3, EXOSC2, DCP2	0.45506	0.725329	17
1	Reactome	REACTOME_ACTIVATION_OF_APC_C_AND_APC_C_CDC20_MEDIATED_DEGRADATION_OF_MITOTIC_PROTEINS	1.69134	0.00162073	0.00729678	Up in LC	UBC, PSMC6, PSMD12, PSMD11, ADRM1, UBE2E1, ANAPC2, PSMB7, PSMC1, PSMD14, PSMA3, PSMD2, PSMA6, PSMD6, PSMB2, CDC27, PSMD13, PSMB3, PSMC2, PSMA2, PSMD1, ANAPC10, UBE2D1, PSMA7, PSMC3	0.45506	0.516438	61
1	Reactome	REACTOME_SIGNALING_BY_PDGFR_IN_DISEASE	1.75741	0.0016617	0.00744925	Up in LC	STAT1, WDR48, GRB2, PIK3R1, NRAS, KRAS, STAT3	0.45506	0.689517	18
1	Reactome	REACTOME_DDX58_IFIH1_MEDIATED_INDUCTION_OF_INTERFERON_ALPHA_BETA	1.70446	0.00167648	0.00746497	Up in LC	NFKB2, NFKBIA, TNFAIP3, UBC, NFKB1, CYLD, TRAF3, UBE2D3, RELA, TBK1, NFKBIB, RIPK1, EP300, ITCH, HERC5, TRAF6, UBE2D2, HMGB1, PCBP2, IRF7, CHUK, HSP90AB1, TAX1BP1	0.45506	0.515674	67
1	Reactome	REACTOME_SIGNALING_BY_FGFR3	1.7785	0.00167944	0.00746497	Up in LC	GALNT3, UBC, GRB2, PPP2R1A, SRC, PPP2CA, PIK3R1, NRAS, KRAS, BRAF	0.45506	0.619747	30
1	Reactome	REACTOME_LEISHMANIA_INFECTION	1.55912	0.00177279	0.00784664	Up in LC	NFKB2, ELMO2, NLRP3, IL1B, ACTR3, NFKB1, LYN, GRB2, SRC, RELA, ADAM17, ADCY3, TXN, CYFIP2, P2RX4, GNG5, CDC42, FGR, ARPC2, GNAI3, HMOX1, MYO9B, MYH9, JUN, RAC1, GNB1, GNG2, NCKAP1L, WIPF2, PRKACA, GNAI2, SYK, ARPC1A, MYO10, NCKAP1, ABI1, GNAS, HSP90AB1, GNB4	0.45506	0.415732	149
1	Reactome	REACTOME_ANTIGEN_PRESENTATION_FOLDING_ASSEMBLY_AND_PEPTIDE_LOADING_OF_CLASS_I_MHC	1.7855	0.00180193	0.00794213	Up in LC	PDIA3, SEC31A, HLA-A, SEC24C, SEC13, SEC24B, BCAP31, CALR, HLA-E, ATG14, HSPA5, HLA-F, SEC23A, CANX, SEC24D	0.45506	0.630315	28
1	Reactome	REACTOME_RECYCLING_PATHWAY_OF_L1	1.72872	0.00181695	0.00797479	Up in LC	EZR, SRC, AP2A2, RPS6KA6, AP2A1, MSN, TUBB1, RDX, TUBA1C, TUBB4B, TUBA1A, SHTN1, CLTC, TUBB6, DNM3, DNM1, AP2B1, L1CAM	0.45506	0.581206	38
1	Reactome	REACTOME_APC_C_CDH1_MEDIATED_DEGRADATION_OF_CDC20_AND_OTHER_APC_C_CDH1_TARGETED_PROTEINS_IN_LATE_MITOSIS_EARLY_G1	1.69432	0.00188291	0.00822989	Up in LC	UBC, PSMC6, PSMD12, PSMD11, ADRM1, UBE2E1, FZR1, ANAPC2, PSMB7, PSMC1, PSMD14, PSMA3, PSMD2, PSMA6, PSMD6, PSMB2, CDC27, PSMD13, PSMB3, PSMC2, PSMA2, PSMD1, ANAPC10, UBE2D1, PSMA7, PSMC3	0.45506	0.518997	59
1	Reactome	REACTOME_ASYMMETRIC_LOCALIZATION_OF_PCP_PROTEINS	1.73479	0.00195016	0.00847666	Up in LC	UBC, PSMC6, PSMD12, PSMD11, SMURF1, ADRM1, PSMB7, PSMC1, PSMD14, PSMA3, PSMD2, PSMA6, PSMD6, PSMB2, PSMD13, PSMB3, PSMC2, PSMA2, PSMD1	0.45506	0.562958	45
1	Reactome	REACTOME_RHO_GTPASES_ACTIVATE_FORMINS	1.58243	0.00195553	0.00847666	Up in LC	RCC2, AHCTF1, KIF18A, RANBP2, ITGB1, SRF, PPP2R1A, SRC, SEH1L, NUP98, DYNLL2, CENPC, SEC13, NDC80, PPP2CA, MAPRE1, CDC42, CENPF, RAC1, DYNC1H1, FMNL1, TUBB1, PPP2R5A, NDEL1, DIAPH1, TUBA1C, BUB1, RHOA, TUBB4B, PPP1CC, NUF2, TUBA1A, CLIP1, FMNL3, PAFAH1B1, KNL1, PPP2R1B, SPC24, TUBB6, PMF1, DVL3	0.431708	0.429526	128
1	Reactome	REACTOME_RUNX1_REGULATES_TRANSCRIPTION_OF_GENES_INVOLVED_IN_DIFFERENTIATION_OF_HSCS	1.59977	0.00203029	0.0087645	Up in LC	SPI1, UBC, PSMC6, PSMD12, PSMD11, H2AZ2, ADRM1, PSMB7, PSMC1, PSMD14, PSMA3, CBFB, ITCH, PSMD2, PSMA6, H3-3A, H3-3B, PSMD6, PSMB2, CDK7, H2BC11, PSMD13, PSMB3, PSMC2, PSMA2, GATA3, PSMD1	0.431708	0.461244	90
1	Reactome	REACTOME_RAB_GEFS_EXCHANGE_GTP_FOR_GDP_ON_RABS	1.60214	0.00205506	0.00883509	Up in LC	RABGEF1, DENND3, RAB1A, YWHAE, AKT1, RAB8B, RAB21, TRAPPC10, RAB35, DENND5A, RAB14, DENND1B, RAB5C, DENND4A, RAB18, RAB12, RAB3GAP1, RAB5A, DENND2A, MADD, RAB7A, ULK1, DENND2C, RAB39A, CCZ1, RAB1B, SBF1	0.431708	0.461661	87
1	Reactome	REACTOME_GLUCOSE_METABOLISM	1.62958	0.00210052	0.00899365	Up in LC	RANBP2, ENO1, PPP2R1A, PGK1, RAE1, SEH1L, NUP98, NUP153, ADPGK, SEC13, PPP2CA, NUP93, ALDOA, GPI, HK2, FBP1, NUP54, PFKL, PFKFB2, PRKACA, NUP188, BPGM, ENO4, PFKFB3, NUP214, NUP50, POM121C, NUP58, PPP2R1B	0.431708	0.485905	73
1	Reactome	REACTOME_NOD1_2_SIGNALING_PATHWAY	1.70801	0.0021688	0.00924826	Up in LC	TNFAIP3, IRAK2, UBC, BIRC3, CYLD, CASP9, NOD2, UBE2N, RIPK2, ITCH, TRAF6, BIRC2, TAB2, CHUK	0.431708	0.58129	36
1	Reactome	REACTOME_TOLL_LIKE_RECEPTOR_TLR1_TLR2_CASCADE	1.57111	0.00225274	0.0095673	Up in LC	NFKB2, NFKBIA, MAPKAPK2, IRAK2, USP14, UBC, NFKB1, SKP1, MAP2K3, PPP2R1A, NOD2, RELA, UBE2N, MAPKAPK3, NFKBIB, PPP2CA, RIPK2, CUL1, JUN, TRAF6, ALPK1, ELK1, TNIP2, HMGB1, TAB2, N4BP1, CHUK, FOS, MEF2A, TIFA	0.431708	0.436555	108
1	Reactome	REACTOME_NUCLEAR_RECEPTOR_TRANSCRIPTION_PATHWAY	1.70463	0.00226664	0.00958752	Up in LC	NR4A3, NR4A1, NR1D2, NRBP1, THRA, NR1H2, NR4A2, ESRRB, RORA, NR1D1, RXRA, NCOR1, VDR, NCOR2, RARG, NR2C1, ESRRA	0.431708	0.580138	36
1	Reactome	REACTOME_CONSTITUTIVE_SIGNALING_BY_AKT1_E17K_IN_CANCER	1.75352	0.00229931	0.00968665	Up in LC	CDKN1A, NR4A1, AKT1, CASP9, FOXO3, PDPK1, CHUK, RICTOR, FOXO1	0.431708	0.638892	25
1	Reactome	REACTOME_ADIPOGENESIS	1.60951	0.00231703	0.00972227	Up in LC	CHD4, MED26, NFKB1, EGR2, MED15, GATAD2A, RELA, KLF4, RBBP7, CHD3, MED16, EP300, TGFB1, MED23, HNRNPU, MED21, TNF, MED13L, MED6, MTA2, MED14, THRAP3, GATAD2B, MED29, HDAC2, CCNC, SREBF2, RXRA, CARM1, NCOR1, NCOR2, SREBF1, MED24, HELZ2, MED9, MED30, PPARA	0.431708	0.459542	93
1	Reactome	REACTOME_ACTIVATED_TAK1_MEDIATES_P38_MAPK_ACTIVATION	1.74911	0.00233147	0.00974386	Up in LC	MAPKAPK2, IRAK2, UBC, MAP2K3, NOD2, UBE2N, MAPKAPK3, RIPK2, TRAF6, TAB2	0.431708	0.653027	23
1	Reactome	REACTOME_EUKARYOTIC_TRANSLATION_ELONGATION	-1.59719	0.00235863	0.00981827	Down in LC	RPL13, RPL18A, RPLP2, RPL31, RPS14, RPL6, RPL37, RPS2, RPS20, RPS5, RPL28, RPS23, RPL23, RPL27, RPS15, RPS8, RPS7, RPL14, RPL36AL, RPS21, RPL35A, RPL12, RPL23A, RPL18, RPS15A, RPS12, RPS17, RPS24, RPLP1, RPL29, RPL35, RPL13A, RPS4X, RPL10A, RPL36A, RPL11, RPS28, RPL34, RPL37A, RPS6, RPL26, RPS13, RPS27A, RPS19, RPL4, RPS27, RPL22, RPL3, RPL27A, FAU, RPL30, RPL8, RPSA, RPL19, RPL32, RPS29, RPL38, …	0.431708	-0.414655	89
1	Reactome	REACTOME_SIGNALING_BY_ERBB4	1.69642	0.00240552	0.00994647	Up in LC	HBEGF, UBC, GRB2, SRC, ADAM17, PIK3R1, NRAS, STAT5A, KRAS, ADAP1, ITCH, TAB2, EREG, STMN1	0.431708	0.556123	42
1	Reactome	REACTOME_TICAM1_RIP1_MEDIATED_IKK_COMPLEX_RECRUITMENT	1.76311	0.00240839	0.00994647	Up in LC	UBC, BIRC3, UBE2D3, UBE2N, RIPK1, TRAF6, BIRC2, UBE2D2, TLR3, CHUK	0.431708	0.68016	19
1	Hallmark	HALLMARK_PI3K_AKT_MTOR_SIGNALING	1.56995	0.00245959	0.0101181	Up in LC	CDKN1A, ACTR3, RIT1, AKT1, MAP2K3, GRB2, SLC2A1, UBE2D3, TBK1, UBE2N, NFKBIB, RIPK1, EIF4E, SQSTM1, RAC1, PDK1, RAF1, MKNK2, CALR, ARHGDIA, DDIT3, CAMK4, DUSP3, IL2RG, ARF1, CSNK2B, PTPN11, GRK2, CLTC, PPP2R1B	0.431708	0.445214	96
1	Reactome	REACTOME_PURINERGIC_SIGNALING_IN_LEISHMANIASIS_INFECTION	1.71983	0.00248791	0.0101946	Up in LC	NFKB2, NLRP3, IL1B, NFKB1, RELA, TXN, P2RX4, HMOX1	0.431708	0.631907	24
1	Reactome	REACTOME_CD209_DC_SIGN_SIGNALING	1.77815	0.00253445	0.0103449	Up in LC	RELB, NFKB1, LYN, RELA, NRAS, EP300, KRAS, RAF1, PRKACA	0.431708	0.673503	20
1	Reactome	REACTOME_LATE_SARS_COV_2_INFECTION_EVENTS	1.67577	0.0025803	0.0104912	Up in LC	UBC, CSNK1A1, RPN1, ZDHHC3, ZDHHC9, UBE2I, PARP6, RPN2, STT3B, PARP9, SUMO1, MAGT1, PARP16, GALNT1, MAN2A1, DDOST, ZDHHC2, ZDHHC5, GANAB, MGAT5, MAN1B1, PARP10, CANX, MGAT4B, PARP14, ST3GAL2, ST3GAL4, PRKCSH, ZDHHC20	0.431708	0.506994	67
1	Hallmark	HALLMARK_HEME_METABOLISM	1.51468	0.00264539	0.0106662	Up in LC	ELL2, SMOX, TFRC, RCL1, SLC66A2, GYPC, BTG2, MAP2K3, RBM38, RIOK3, SLC22A4, SLC2A1, FBXO7, MKRN1, FOXO3, TOP1, YPEL5, CIR1, PSMD9, RNF19A, TMEM9B, MOCOS, SLC6A8, ADIPOR1, SEC14L1, SLC7A11, SLC25A37, P4HA2, KHNYN, ATP6V0A1, IGSF3, RHCE, ENDOD1, BPGM, CDC27, ADD1, FBXO34, TCEA1, FOXJ2, RBM5, DCUN1D1, GCLM, TNS1, BNIP3L, MPP1, DCAF11, KLF3, GMPS, BSG, DMTN, SLC11A2, CTSB, NUDT4, RAD23A, OPTN, LAMP2	0.431708	0.395726	175
1	Reactome	REACTOME_ONCOGENIC_MAPK_SIGNALING	1.63479	0.00264246	0.0106662	Up in LC	PPP1CB, TENT4A, SPRED2, SRC, QKI, RAP1B, NRAS, FXR1, TRAK1, KRAS, ITGB3, BRAF, SHOC2, RAF1, ZC3HAV1, TLN1, BRAP, DUSP10, CSK, BCL2L11, PPP1CC, CAMK2B, KIAA1549, PAPSS1, SPRED3, DUSP8, ITGA2B, MRAS, DUSP6	0.431708	0.481626	76
1	Reactome	REACTOME_TRISTETRAPROLIN_TTP_ZFP36_BINDS_AND_DESTABILIZES_MRNA	1.78546	0.00265383	0.0106662	Up in LC	MAPKAPK2, ZFP36, DCP1A, EXOSC7, EXOSC9, EXOSC4, DIS3, EXOSC2	0.431708	0.712195	17
1	Reactome	REACTOME_CELL_SURFACE_INTERACTIONS_AT_THE_VASCULAR_WALL	1.538	0.00274237	0.0109799	Up in LC	SLC7A5, SLC16A3, ATP1B3, ITGB1, GYPC, LYN, TREM1, PF4, GRB2, CD58, SRC, SLC3A2, GP6, TNFRSF10B, PIK3R1, NRAS, KRAS, ITGB3, TGFB1, SDC4, OLR1, SLC7A6, SLC7A11, ITGA5, ITGAL, ATP1B1, ITGA6, TNFRSF10A, SDC2	0.431708	0.426562	110
1	Reactome	REACTOME_NUCLEAR_RNA_DECAY	1.70429	0.00278654	0.0110723	Up in LC	YTHDC1, TENT4A, TENT4B, EXOSC7, EXOSC9, NCBP1, XRN2, EXOSC4, SRRT, DIS3, WDR82, C1D, ZCCHC8, RBM7, EXOSC2, ZFC3H1, EXOSC10, ZC3H18, RBM27	0.431708	0.580307	35
1	Reactome	REACTOME_PERK_REGULATES_GENE_EXPRESSION	1.73746	0.00277811	0.0110723	Up in LC	EIF2AK3, ATF3, EXOSC7, ATF4, EXOSC9, EXOSC4, CEBPG, DIS3, CXCL8, HSPA5, EXOSC2, DDIT3, DCP2	0.431708	0.605447	30
1	Reactome	REACTOME_REGULATION_OF_PTEN_GENE_TRANSCRIPTION	1.65847	0.00281597	0.0111051	Up in LC	EGR1, CHD4, EZH2, RHEB, RRAGD, GATAD2A, REST, RBBP7, CHD3, KDM1A, JUN, SCMH1, MTA2, RCOR1, GATAD2B, HDAC2, SUZ12, CBX6, HDAC5	0.431708	0.514919	56
1	Reactome	REACTOME_SIGNALING_BY_FGFR_IN_DISEASE	1.6524	0.00281058	0.0111051	Up in LC	LRRFIP1, STAT1, GRB2, PIK3R1, NRAS, STAT5A, KRAS, GTF2F1, NCBP1, STAT3, ZMYM2, GTF2F2, GAB2, POLR2A, CPSF6, BAG4, POLR2B, FGFR2, POLR2C, FGF9, PIK3CA, MYO18A, POLR2D	0.431708	0.527396	48
1	Reactome	REACTOME_NEGATIVE_REGULATION_OF_FGFR2_SIGNALING	1.76408	0.00285325	0.01121	Up in LC	UBC, GRB2, PPP2R1A, SRC, PPP2CA, BRAF, SPRY2, FGFR2, PTPN11, FGF9	0.431708	0.668174	20
1	Reactome	REACTOME_CYCLIN_D_ASSOCIATED_EVENTS_IN_G1	1.68218	0.00286872	0.0112287	Up in LC	CDKN1A, UBC, SKP1, LYN, PPP2R1A, SRC, CDKN1C, PPP2R2A, PPP2CA, CUL1, E2F3, CDKN2D, CDK6, CDK7	0.431708	0.541782	46
1	Reactome	REACTOME_TGF_BETA_RECEPTOR_SIGNALING_ACTIVATES_SMADS	1.69714	0.00288108	0.0112351	Up in LC	PPP1CB, SMAD7, SMAD3, UBC, ITGB1, PPP1R15A, SMURF1, ITGB3, TGFB1, ITGB5, STRAP, TGFBR1	0.431708	0.552707	44
1	Reactome	REACTOME_DISASSEMBLY_OF_THE_DESTRUCTION_COMPLEX_AND_RECRUITMENT_OF_AXIN_TO_THE_MEMBRANE	1.72522	0.0029438	0.0114372	Up in LC	CTNNB1, CSNK1A1, PPP2R1A, PPP2CA, AXIN1, CSNK1G2, PPP2R5A, LRP5	0.431708	0.615994	27
1	Hallmark	HALLMARK_MYC_TARGETS_V2	1.65562	0.00298487	0.0115115	Up in LC	DUSP2, RRP12, RCL1, WDR74, NOLC1, NOP2, WDR43, IPO4, HK2, SUPV3L1, PPRC1, TFB2M, DCTPP1, PUS1, DDX18, TCOF1, BYSL, NPM1	0.431708	0.51006	58
1	Reactome	REACTOME_P75_NTR_RECEPTOR_MEDIATED_SIGNALLING	1.58636	0.00297507	0.0115115	Up in LC	NFKBIA, NET1, UBC, YWHAE, NFKB1, RTN4, RELA, ADAM17, GNA13, PLEKHG2, RIPK2, ARHGEF7, SQSTM1, PRKCI, RAC1, TRAF6, ARHGEF17, ARHGEF1, ARHGDIA, ARHGEF2, HDAC2, AATF, RHOA, BCL2L11, CASP2, ABR, SOS2	0.431708	0.457404	88
1	Reactome	REACTOME_INTERLEUKIN_17_SIGNALING	1.66262	0.00301793	0.0115964	Up in LC	MAPKAPK2, IRAK2, UBC, NFKB1, SKP1, MAP2K3, PPP2R1A, NOD2, UBE2N, MAPKAPK3, PPP2CA, RIPK2, CUL1, JUN, TRAF6, ELK1, TNIP2, TAB2, CHUK, FOS, MEF2A, MAP3K8, DUSP3, MAP2K4, PPP2R1B, MAP2K7, DUSP6, MAPK7	0.431708	0.503016	67
1	Reactome	REACTOME_TRANSPORT_OF_INORGANIC_CATIONS_ANIONS_AND_AMINO_ACIDS_OLIGOPEPTIDES	1.64992	0.00307671	0.0117791	Up in LC	SLC7A5, SLC15A3, SLC26A11, SLC38A1, SLC9A6, SLC9A1, SLC3A2, SLC9A8, SLC8B1, SLC7A1, SLC26A7, SLC16A10, SLC15A4, SLC25A10, SLC7A6, SLC7A11, SLC4A7, SLC12A3, SLC25A29, SLC12A7, SLC1A5, SLC9A7, SLC17A5, SLC25A26, SLC26A3, SLC1A4, SLC1A3, SLC4A4, SLC9A5, SLC8A1, SLC9A3	0.431708	0.48915	75
1	Reactome	REACTOME_TRANSPORT_TO_THE_GOLGI_AND_SUBSEQUENT_MODIFICATION	1.53812	0.00312798	0.0119318	Up in LC	NAPA, B4GALT1, RAB1A, ARF4, SEC31A, STX5, NAPG, TRAPPC10, PPP6C, SEC24C, ARFGAP3, MAN1A1, DYNLL2, CAPZB, CAPZA2, COPE, SEC13, ANKRD28, CAPZA1, AREG, GOLGA2, PPP6R1, CSNK1D, SEC16A, SEC24B, DYNC1H1, DCTN4, MAN2A1, TMED7, TUBB1, MIA3, ARFGAP2, CNIH1, SCFD1, RAB1B, TUBA1C, COPG1, B4GALT5, MGAT5, TUBB4B, TFG, TUBA1A, SEC23A, ARF1, MGAT4B, SEC24D, COG1, ST3GAL4, ARFGAP1, COPB1, TUBB6, ST8SIA6, NAPB, S…	0.431708	0.403676	167
1	Hallmark	HALLMARK_COAGULATION	1.57144	0.00324337	0.0122827	Up in LC	MAFF, ARF4, WDR1, PF4, PLEK, ADAM9, SH2B2, CASP9, LGMN, ANXA1, PEF1, ITGB3, RAC1, SIRT2, CAPN5, OLR1, SERPING1, CLU, KLKB1, F11, THBD, CTSV, GSN, C1R, MASP2, CTSB, DUSP6, GP1BA, LAMP2	0.431708	0.452814	87
1	Reactome	REACTOME_ZBP1_DAI_MEDIATED_INDUCTION_OF_TYPE_I_IFNS	1.74858	0.0032358	0.0122827	Up in LC	NFKB2, NFKBIA, NFKB1, RELA, TBK1, NFKBIB, RIPK1, DHX9, TLR3, CHUK	0.431708	0.662303	20
1	Reactome	REACTOME_INACTIVATION_OF_CSF3_G_CSF_SIGNALING	1.70314	0.00325835	0.012295	Up in LC	ELOC, STAT1, UBC, LYN, UBE2D3, STAT5A, SOCS3, STAT3, UBE2D2, SYK	0.431708	0.625773	24
1	Reactome	REACTOME_ER_TO_GOLGI_ANTEROGRADE_TRANSPORT	1.52215	0.00328915	0.0123667	Up in LC	NAPA, RAB1A, ARF4, SEC31A, STX5, NAPG, TRAPPC10, PPP6C, SEC24C, ARFGAP3, DYNLL2, CAPZB, CAPZA2, COPE, SEC13, ANKRD28, CAPZA1, AREG, GOLGA2, PPP6R1, CSNK1D, SEC16A, SEC24B, DYNC1H1, DCTN4, TMED7, TUBB1, MIA3, ARFGAP2, CNIH1, SCFD1, RAB1B, TUBA1C, COPG1, TUBB4B, TFG, TUBA1A, SEC23A, ARF1, SEC24D, COG1, ARFGAP1, COPB1, TUBB6, NAPB, SPTAN1, ANK3, CTSZ, COL7A1, DCTN6, ACTR10	0.431708	0.40736	142
1	Reactome	REACTOME_MITF_M_DEPENDENT_GENE_EXPRESSION	1.56704	0.00334894	0.0125466	Up in LC	CDKN1A, CTNNB1, ATP6V0D1, BCL7B, GMPR, SIRT1, SIN3A, SS18L1, ATP6AP2, STT3B, BCL2A1, TCF7L2, ATP6V0A1, AGO2, MOV10, ASAH1, DIAPH1, SMARCB1, USF1, SS18, CDC25B, MCM2, ATP6V0B, HINT1, SMARCC1, TNRC6A, ATP6V1D, AGO3, MYRIP, USP46, ATP6V1H	0.431708	0.451806	90
1	Reactome	REACTOME_CELL_CELL_COMMUNICATION	1.54669	0.00346354	0.0129297	Up in LC	LAMB3, CTNNB1, ITGB1, ZC3H12A, LIMS1, GRB2, ILF3, SRC, VASP, PARVB, PIK3R1, PRKCI, PALS1, CD151, AGO2, CADM2, MOV10, NECTIN2, KIRREL3, FLNA, ACTN1, ITGA6, PRDM8, AFDN	0.431708	0.435792	100
1	Reactome	REACTOME_REGULATION_OF_ENDOGENOUS_RETROELEMENTS_BY_PIWI_INTERACTING_RNAS_PIRNAS	1.61502	0.00359255	0.0133638	Up in LC	CHD4, BCL7B, H2AZ2, GATAD2A, SS18L1, RBBP7, CHD3, H3-3A, H3-3B, PIWIL4, MTA2, H2BC11, GATAD2B, SMARCB1, HDAC2, SS18	0.431708	0.486815	69
1	Reactome	REACTOME_TRANSCRIPTIONAL_AND_POST_TRANSLATIONAL_REGULATION_OF_MITF_M_EXPRESSION_AND_ACTIVITY	1.69214	0.00361095	0.0133848	Up in LC	YWHAZ, CTNNB1, YWHAG, YWHAE, SIRT1, UBE2I, CSF1, EP300, SUMO1	0.431708	0.549118	45
1	Reactome	REACTOME_PLATELET_AGGREGATION_PLUG_FORMATION	1.72244	0.00365184	0.0134886	Up in LC	AKT1, GRB2, SRC, PTPN1, RAP1B, ITGB3, PDPK1, GP5, SYK, TLN1, CSK	0.431708	0.627568	25
1	Reactome	REACTOME_SIGNALLING_TO_ERKS	1.72553	0.00385652	0.0141947	Up in LC	MAPKAPK2, RIT1, GRB2, SRC, MAPKAPK3, NRAS, KRAS, BRAF, KIDINS220, RALGDS	0.431708	0.59699	31
1	Reactome	REACTOME_RHOC_GTPASE_CYCLE	1.58446	0.00391831	0.0143717	Up in LC	TFRC, STX5, STK10, ROCK1, LBR, PIK3R1, SLK, MYO9B, FLOT1, STOM, ARHGEF17, ARHGAP26, ARHGAP5, ARHGEF1, MACO1, ARHGDIA, ANLN, DIAPH1, RHOA, DLC1, ABR, DEPDC1B, FMNL3, MCF2L, VAMP3	0.407018	0.474141	71
1	Reactome	REACTOME_REGULATION_OF_TP53_ACTIVITY	1.49266	0.00393499	0.0143826	Up in LC	PLK3, TP53BP2, CHD4, UBC, USP7, AKT1, KMT5A, PPP2R1A, BRPF1, GATAD2A, ING5, BRD1, RBBP7, CHD3, PPP2CA, TAF13, EP300, PML, PDPK1, TAF2, HIPK1, TAF4B, CHEK1, MTA2, TP53INP1, MDM4, SETD9, GATAD2B, KAT5, SGK1, NOC2L, HDAC2, RICTOR, DYRK2, NBN, WRN	0.407018	0.396305	152
1	Hallmark	HALLMARK_MYOGENESIS	1.49907	0.00403589	0.0147002	Up in LC	CDKN1A, BHLHE40, IFRD1, HBEGF, ITGB1, RIT1, TPM3, ACSL1, PKIA, MEF2D, PDLIM7, LAMA2, EIF4A2, TGFB1, MYH9, ITGB5, LSP1, SLC6A8, SIRT2, GADD45B, TPM2, PRNP, BIN1, CLU, MEF2A, TNNI2, DENND2B, CAMK2B, MYO1C, HDAC5, PPFIA4, GSN, PYGM, SPEG, ABLIM1, FLII, CHRNG, MRAS, GPX3, SPTAN1, AGRN	0.407018	0.404117	138
1	Reactome	REACTOME_INTEGRIN_SIGNALING	1.70178	0.00410426	0.0148975	Up in LC	AKT1, GRB2, SRC, PTPN1, RAP1B, ITGB3, PDPK1, SYK, TLN1, CSK	0.407018	0.635353	23
1	Reactome	REACTOME_INTERLEUKIN_10_SIGNALING	1.6897	0.00422615	0.015287	Up in LC	ICAM1, IL1B, CSF1, STAT3, CCL3, CCL5, CD80, FPR1, CXCL8, TNF, PTGS2, CCL4, FCER2	0.407018	0.58257	32
1	Reactome	REACTOME_DNA_DAMAGE_RECOGNITION_IN_GG_NER	1.64121	0.00429816	0.0154941	Up in LC	UBC, RAD23B, COPS2, YY1, COPS8, COPS4, INO80C, NFRKB, PARP2, ACTR5, INO80, COPS3, DDB1	0.407018	0.551782	38
1	Reactome	REACTOME_ASSEMBLY_OF_THE_HIV_VIRION	1.72472	0.00451242	0.0162107	Up in LC	VPS37B, UBAP1, UBC, TSG101	0.407018	0.704864	15
1	Reactome	REACTOME_ATF4_ACTIVATES_GENES_IN_RESPONSE_TO_ENDOPLASMIC_RETICULUM_STRESS	1.69871	0.00455669	0.0163139	Up in LC	ATF3, EXOSC7, ATF4, EXOSC9, EXOSC4, CEBPG, DIS3, CXCL8, EXOSC2, DDIT3, DCP2	0.407018	0.61892	25
1	Reactome	REACTOME_M_DECAY_DEGRADATION_OF_MATERNAL_MRNAS_BY_MATERNALLY_STORED_FACTORS	1.68645	0.0046374	0.0165196	Up in LC	ELOC, EIF4A1, EIF4G1, PABPC1, EIF4E, PAIP1, EIF4A2, CNOT9, AGO2, TNKS1BP1, CNOT2, EIF4A3, CNOT11, PAIP2, CNOT8	0.407018	0.60215	27
1	Reactome	REACTOME_NEGATIVE_REGULATION_OF_FGFR3_SIGNALING	1.71693	0.00464565	0.0165196	Up in LC	UBC, GRB2, PPP2R1A, SRC, PPP2CA, BRAF, SPRY2, PTPN11, FGF9	0.407018	0.662346	19
1	Reactome	REACTOME_INITIATION_OF_NUCLEAR_ENVELOPE_NE_REFORMATION	1.71228	0.0047756	0.0169243	Up in LC	LEMD2, PPP2R1A, LBR, PPP2R2A, PPP2CA, EMD, SIRT2	0.407018	0.660553	19
1	Reactome	REACTOME_REGULATION_OF_TP53_ACTIVITY_THROUGH_ACETYLATION	1.68665	0.00488966	0.0172702	Up in LC	CHD4, AKT1, BRPF1, GATAD2A, ING5, BRD1, RBBP7, CHD3, EP300, PML, MTA2, GATAD2B, HDAC2	0.407018	0.587739	30
1	Reactome	REACTOME_GPVI_MEDIATED_ACTIVATION_CASCADE	1.6781	0.0050004	0.0176021	Up in LC	LCP2, LYN, GP6, PIK3R1, PIK3CG, CDC42, RAC1, PDPK1, MPIG6B, SYK, PIK3R5, RHOA, RHOG, PTPN11, PIK3CA, RHOB, PTPN6	0.407018	0.57857	32
1	Reactome	REACTOME_SPRY_REGULATION_OF_FGF_SIGNALING	1.75803	0.00502003	0.0176121	Up in LC	UBC, GRB2, PPP2R1A, SRC, PPP2CA, BRAF	0.407018	0.706271	16
1	Reactome	REACTOME_REGULATION_OF_MITF_M_DEPENDENT_GENES_INVOLVED_IN_CELL_CYCLE_AND_PROLIFERATION	1.75474	0.00508652	0.0177859	Up in LC	CDKN1A, CTNNB1, SIN3A, TCF7L2, CDC25B, HINT1	0.407018	0.70495	16
1	Reactome	REACTOME_RHOF_GTPASE_CYCLE	1.62901	0.00513839	0.0179075	Up in LC	TOR1AIP1, SOWAHC, CAPZB, PIK3R1, MYO9B, ARHGAP5, RAB7A, SLC4A7, ACTN1, DIAPH1, AKAP12, DEPDC1B, VAMP3, RHOF, ARHGAP21, MTMR1	0.407018	0.54768	38
1	Reactome	REACTOME_COPII_MEDIATED_VESICLE_TRANSPORT	1.60497	0.00518609	0.0180139	Up in LC	NAPA, RAB1A, SEC31A, STX5, NAPG, TRAPPC10, PPP6C, SEC24C, SEC13, ANKRD28, AREG, GOLGA2, PPP6R1, CSNK1D, SEC16A, SEC24B	0.407018	0.485573	67
1	Hallmark	HALLMARK_ESTROGEN_RESPONSE_LATE	1.49001	0.00528701	0.0183039	Up in LC	DUSP2, ID2, SLC7A5, PPIF, ZFP36, EGR3, ELOVL5, NAB2, NXT1, PLAAT3, NRIP1, SLC29A1, HPRT1, BTG3, KLF4, AREG, DNAJC1, AMFR, STIL, PDCD4, TOB1, NBL1, KCNK5, FKBP4, ABHD2, SGK1, FOS, PRLR, MYOF, DYNLT3, NCOR2, SLC16A1, TJP3, JAK1, TOP2A, SLC1A4, GALE	0.407018	0.398383	145
1	Reactome	REACTOME_TP53_REGULATES_METABOLIC_GENES	1.57898	0.00531102	0.0183265	Up in LC	YWHAZ, YWHAQ, GLS, DDIT4, YWHAG, RHEB, YWHAE, AKT1, RRAGD, TIGAR, TXN, GPI, SCO2, AGO2, MOV10, COX5A	0.407018	0.465184	76
1	Reactome	REACTOME_ESTROGEN_DEPENDENT_NUCLEAR_EVENTS_DOWNSTREAM_OF_ESR_MEMBRANE_SIGNALING	1.70234	0.00535024	0.0183412	Up in LC	HBEGF, AKT1, SRF, FOXO3, AREG, ELK1, EREG, UHMK1, FOS	0.407018	0.644786	20
1	Reactome	REACTOME_RIP_MEDIATED_NFKB_ACTIVATION_VIA_ZBP1	1.72054	0.00533387	0.0183412	Up in LC	NFKB2, NFKBIA, NFKB1, RELA, NFKBIB, RIPK1, DHX9, TLR3, CHUK	0.407018	0.686302	17
1	Reactome	REACTOME_DOWNREGULATION_OF_SMAD2_3_SMAD4_TRANSCRIPTIONAL_ACTIVITY	1.6946	0.00541283	0.0184953	Up in LC	SMAD7, SMAD3, STAT1, UBC, SKIL, PPM1A, USP9X, UBE2D3, SNW1	0.407018	0.596001	29
1	Reactome	REACTOME_NEGATIVE_REGULATION_OF_FGFR4_SIGNALING	1.69634	0.0054903	0.0186991	Up in LC	UBC, GRB2, PPP2R1A, SRC, PPP2CA, BRAF	0.407018	0.642039	21
1	Reactome	REACTOME_DEADENYLATION_DEPENDENT_MRNA_DECAY	1.59855	0.00554366	0.0188197	Up in LC	EIF4A1, EIF4G1, DCP1A, PABPC1, EXOSC7, EIF4E, PAIP1, EIF4A2, EXOSC9, EXOSC4, CNOT9, DDX6, DIS3, TNKS1BP1, CNOT2, EXOSC2, EIF4A3, HBS1L, CNOT11, LSM1, CNOT8, EDC4, DCP2	0.407018	0.496314	56
1	Reactome	REACTOME_SIGNALING_BY_CYTOSOLIC_FGFR1_FUSION_MUTANTS	1.66096	0.00572061	0.0193578	Up in LC	LRRFIP1, STAT1, GRB2, PIK3R1, STAT5A, STAT3, ZMYM2, GAB2, CPSF6	0.407018	0.651677	18
1	Reactome	REACTOME_THROMBIN_SIGNALLING_THROUGH_PROTEINASE_ACTIVATED_RECEPTORS_PARS	1.66279	0.00583916	0.0196954	Up in LC	GNA15, GNA12, SRC, GNA13, GNG5, GNB1, GNG2	0.407018	0.610947	24
1	Reactome	REACTOME_FGFR1_MUTANT_RECEPTOR_ACTIVATION	1.65467	0.00601178	0.0202127	Up in LC	LRRFIP1, STAT1, GRB2, PIK3R1, STAT5A, STAT3, ZMYM2, GAB2, CPSF6, BAG4	0.407018	0.620311	22
1	Hallmark	HALLMARK_E2F_TARGETS	1.43197	0.00609566	0.0204094	Up in LC	CDKN1A, SYNCRIP, TFRC, WEE1, EZH2, TRA2B, RFC1, DDX39A, ATAD2, HMGA1, ILF3, HNRNPD, NUP153, XRCC6, NOLC1, LBR, RBBP7, CTPS1, SLBP, PAICS, SMC4, RAD21, NAP1L1, CNOT9, BRMS1L, PRKDC, CHEK1, GINS4, KIF22, STMN1, RANBP1, IPO7, DCTPP1, CTCF, SNRPB, CDC25B, NBN, MCM2, SMC3, PDS5B, NASP, ANP32E, ING3, PSIP1, PNN, DEK, MTHFD2, TOP2A, SPC24, PHF5A, PRPS1, CCNE1	0.407018	0.368876	193
1	Reactome	REACTOME_LATE_ENDOSOMAL_MICROAUTOPHAGY	1.68197	0.00610921	0.0204094	Up in LC	VPS37B, CHMP4B, CHMP2B, UBAP1, UBC, PLIN3, TSG101, VIM	0.407018	0.591559	29
1	Reactome	REACTOME_DEADENYLATION_OF_MRNA	1.65929	0.00656032	0.0218469	Up in LC	EIF4A1, EIF4G1, PABPC1, EIF4E, PAIP1, EIF4A2, CNOT9, TNKS1BP1, CNOT2, EIF4A3, CNOT11, CNOT8, PAN3	0.407018	0.604557	25
1	Reactome	REACTOME_CALNEXIN_CALRETICULIN_CYCLE	1.6888	0.0065833	0.021854	Up in LC	PDIA3, UBC, EDEM1, MARCHF6, AMFR, RNF185, CALR, RNF103, RNF139, GANAB, MAN1B1, CANX	0.407018	0.608903	26
1	Reactome	REACTOME_REGULATION_OF_LIPID_METABOLISM_BY_PPARALPHA	1.49645	0.00680214	0.0225093	Up in LC	G0S2, MED26, ACSL1, MED15, SIN3A, GRHL1, BMAL1, RGL1, MED16, EP300, NR1H2, AHR, MED23, MED21, MED13L, MED6, MED14, THRAP3, HMGCS1, MED29, CCNC, PLIN2, RORA, ALAS1, SREBF2, NR1D1, RXRA, CARM1, NCOR1, NCOR2, SREBF1, ESRRA, MED24, HELZ2, TXNRD1, MED9, CPT1A, MED30, PPARA	0.407018	0.420598	103
1	Reactome	REACTOME_ABC_FAMILY_PROTEINS_MEDIATED_TRANSPORT	1.53598	0.0069678	0.022985	Up in LC	VCP, ABCF1, UBC, DERL1, PSMC6, PSMD12, PSMD11, ADRM1, PSMB7, PSMC1, PSMD14, PSMA3, PSMD2, PSMA6, PSMD6, RNF185, PSMB2, ABCC4, PSMD13, PSMB3, PSMC2, PSMA2, ABCB7, PSMD1, ABCA5	0.407018	0.447814	80
1	Reactome	REACTOME_SIGNALING_BY_ERBB2	1.58786	0.00705124	0.0231873	Up in LC	HBEGF, UBC, AKT1, GRB2, SRC, PIK3R1, NRAS, KRAS, CDC37, EREG, MEMO1, DIAPH1, RHOA, CUL5, HSP90AA1, USP8, PIK3CA, PTK6, PTPN12	0.407018	0.511403	46
1	Reactome	REACTOME_MET_PROMOTES_CELL_MOTILITY	1.64309	0.00729149	0.0239024	Up in LC	LAMB3, ITGB1, GRB2, SRC, RAP1B, LAMA2, RAC1	0.407018	0.572563	30
1	Reactome	REACTOME_SIGNALING_BY_VEGF	1.49693	0.0074107	0.0242175	Up in LC	MAPKAPK2, ELMO2, CTNNB1, AKT1, SRC, ROCK1, VEGFA, MAPKAPK3, CYFIP2, PIK3R1, SHB, NRAS, CDC42, KRAS, ITGB3, RAC1, PDPK1, NCKAP1L, PRKACA, NCKAP1, ABI1, RICTOR, RHOA, FLT1, HSP90AA1, BRK1	0.407018	0.424506	96
1	Reactome	REACTOME_DOWNREGULATION_OF_TGF_BETA_RECEPTOR_SIGNALING	1.64864	0.00759954	0.0246137	Up in LC	PPP1CB, SMAD7, SMAD3, UBC, PPP1R15A, SMURF1, TGFB1, STRAP, TGFBR1	0.407018	0.600678	25
1	Reactome	REACTOME_ENDOSOMAL_SORTING_COMPLEX_REQUIRED_FOR_TRANSPORT_ESCRT	1.67213	0.00757089	0.0246137	Up in LC	VPS37B, CHMP4B, CHMP2B, UBAP1, UBC, TSG101, VPS4B, HGS	0.407018	0.5881	29
1	Reactome	REACTOME_NETRIN_1_SIGNALING	1.64076	0.00760232	0.0246137	Up in LC	PITPNA, EZR, SRC, SIAH1, SLIT2, CDC42, RAC1, UNC5C, MYO10, PTPN11, NTN1, ABLIM1	0.407018	0.55419	37
1	Reactome	REACTOME_G_BETA_GAMMA_SIGNALLING_THROUGH_PI3KGAMMA	1.67066	0.00763954	0.0246581	Up in LC	AKT1, PIK3CG, GNG5, GNB1, PDPK1, GNG2, PIK3R5, GNB4, RHOA	0.407018	0.644497	19
1	Reactome	REACTOME_SEALING_OF_THE_NUCLEAR_ENVELOPE_NE_BY_ESCRT_III	1.62674	0.00794764	0.0255739	Up in LC	CHMP4B, CHMP2B, LEMD2, IST1, TUBB1, TUBA1C, TUBB4B, TUBA1A, TUBB6, VPS4A	0.38073	0.60984	22
1	Reactome	REACTOME_TNFR1_INDUCED_PROAPOPTOTIC_SIGNALING	1.62634	0.00797534	0.0255845	Up in LC	TNFAIP3, BIRC3, CYLD, USP4, TBK1, OTUD1, RIPK1, BIRC2, TNF	0.38073	0.597557	24
1	Reactome	REACTOME_SIGNALING_BY_CSF1_M_CSF_IN_MYELOID_CELLS	1.66525	0.00800736	0.0256089	Up in LC	STAT1, UBC, LYN, GRB2, IL34, SRC, CSF1, PIK3R1, KRAS, STAT3, GRAP2, GAB2	0.38073	0.576134	31
1	Reactome	REACTOME_RHOBTB1_GTPASE_CYCLE	1.63774	0.00811916	0.0258875	Up in LC	TRA2B, ROCK1, COPS2, CUL3, SRRM1, COPS4, TXNL1, CCT2, VIM, HNRNPC, RHOBTB1, CPSF7	0.38073	0.611445	23
1	Reactome	REACTOME_TNFR1_INDUCED_NF_KAPPA_B_SIGNALING_PATHWAY	1.62616	0.00823469	0.0261763	Up in LC	TNFAIP3, UBC, BIRC3, CYLD, USP4, OTUD1, RIPK1, BIRC2, TNF, TAB2, CHUK	0.38073	0.560663	32
1	Reactome	REACTOME_SIGNALING_BY_FGFR4	1.65911	0.00839171	0.0265949	Up in LC	UBC, GRB2, PPP2R1A, SRC, PPP2CA, PIK3R1, NRAS, KRAS, BRAF	0.38073	0.57401	31
1	Reactome	REACTOME_RESOLUTION_OF_SISTER_CHROMATID_COHESION	1.4595	0.00849308	0.0268351	Up in LC	RCC2, AHCTF1, KIF18A, RANBP2, PPP2R1A, SEH1L, NUP98, DYNLL2, CENPC, SEC13, NDC80, PPP2CA, MAPRE1, CENPF, DYNC1H1, RAD21, TUBB1, PPP2R5A, NDEL1, TUBA1C, BUB1, TUBB4B, PPP1CC, NUF2, TUBA1A, SMC3, PDS5B, PDS5A, CLIP1, PAFAH1B1, KNL1, PPP2R1B, SPC24, TUBB6, PMF1	0.38073	0.401179	115
1	Hallmark	HALLMARK_ADIPOGENESIS	1.40766	0.00889775	0.0280293	Up in LC	RNF11, ARL4A, PIM3, YWHAG, UBQLN1, ATP1B3, UBC, RIOK3, ELOVL6, SOWAHC, GRPEL1, BAZ2A, PPP1R15B, CS, CAVIN2, IDH3A, STAT5A, ATL2, CD151, ALDOA, SLC25A10, STOM, RAB34, PPM1B, PFKL, G3BP2, ACO2, PDCD4, RREB1, RMDN3, MAP4K3, TOB1, CHUK, MGLL, ADIPOR2, ACADS, PFKFB3, PLIN2, NDUFB7, SLC1A5, MDH2, GPAT4, PHLDB1, NDUFS3, ESRRA, DNAJC15, ACLY, PGM1, IFNGR1, SLC5A6, GPX3, BCL6, VEGFB, UQCRC1, TANK, UCP2, S…	0.38073	0.367174	180
1	Reactome	REACTOME_MITOCHONDRIAL_CALCIUM_ION_TRANSPORT	1.60808	0.00898146	0.0282082	Up in LC	VDAC2, YME1L1, MCUB, PMPCA, SLC8B1, AFG3L2, PMPCB, MICU2	0.38073	0.602844	22
1	Reactome	REACTOME_DAP12_SIGNALING	1.62565	0.00905135	0.0283429	Up in LC	LCP2, GRB2, PIK3R1, NRAS, KRAS, RAC1, GRAP2, HLA-E, SYK, KLRC2	0.38073	0.573883	28
1	Reactome	REACTOME_DAP12_INTERACTIONS	1.58869	0.00928807	0.0289976	Up in LC	LCP2, TREM1, GRB2, PIK3R1, NRAS, KRAS, RAC1, GRAP2, HLA-E, SYK, KLRC2, CD300LB	0.38073	0.540682	36
1	Reactome	REACTOME_RHOB_GTPASE_CYCLE	1.5247	0.00958737	0.0298432	Up in LC	TFRC, NET1, STK10, ROCK1, SOWAHC, PIK3R1, SLK, MYO9B, FLOT1, STOM, ARHGEF17, ARHGAP26, ARHGAP5, ARHGEF1, ANLN, DIAPH1, ARHGEF2, DLC1, ABR, DEPDC1B, MCF2L, VAMP3	0.38073	0.463918	64
1	Reactome	REACTOME_BUDDING_AND_MATURATION_OF_HIV_VIRION	1.65642	0.0097119	0.0301414	Up in LC	VPS37B, CHMP4B, CHMP2B, UBAP1, UBC, TSG101	0.38073	0.59723	26
1	Reactome	REACTOME_SIGNALING_BY_FGFR1_IN_DISEASE	1.63932	0.00998844	0.0309082	Up in LC	LRRFIP1, STAT1, GRB2, PIK3R1, NRAS, STAT5A, KRAS, STAT3, ZMYM2, GAB2, CPSF6, BAG4	0.38073	0.576559	29
1	Reactome	REACTOME_SENESCENCE_ASSOCIATED_SECRETORY_PHENOTYPE_SASP	1.51859	0.0100574	0.030939	Up in LC	CDKN1A, UBC, NFKB1, H2AZ2, RELA, UBE2E1, FZR1, ANAPC2, JUN, STAT3, CDKN2D, H3-3A, H3-3B, CXCL8, CDK6, CDC27, H2BC11, FOS	0.38073	0.44127	83
1	Reactome	REACTOME_SIGNALING_BY_PTK6	1.55816	0.0100573	0.030939	Up in LC	ELMO2, HBEGF, SFPQ, UBC, AKT1, PTPN1, NRAS, SOCS3, KRAS, STAT3, RAC1, HIF1A, EREG, RHOA, KHDRBS1	0.38073	0.494222	49
1	Reactome	REACTOME_NEGATIVE_REGULATION_OF_MET_ACTIVITY	1.60864	0.0104344	0.0319115	Up in LC	UBC, SH3GL1, GRB2, PTPN1, PTPN2, HGS	0.38073	0.631147	18
1	Reactome	REACTOME_SIGNALING_BY_PDGF	1.58742	0.0104084	0.0319115	Up in LC	STAT1, PDGFD, GRB2, SRC, PIK3R1, NRAS, STAT5A, PDGFC, KRAS, STAT3	0.38073	0.523308	40
1	Reactome	REACTOME_FGFR2_ALTERNATIVE_SPLICING	1.64999	0.0104941	0.0320008	Up in LC	HNRNPM, PTBP1, HNRNPH1, HNRNPA1, GTF2F1, NCBP1, GTF2F2, TIAL1, POLR2A, ESRP2, POLR2B, FGFR2, POLR2C, HNRNPF, POLR2D	0.38073	0.594911	26
1	Reactome	REACTOME_L1CAM_INTERACTIONS	1.4492	0.010546	0.032066	Up in LC	ITGB1, EZR, SRC, AP2A2, RANBP9, ITGB3, RAC1, RPS6KA6, AP2A1, MSN, TUBB1, RDX, ALCAM, ITGA5, SCN1B, TUBA1C, NFASC, TUBB4B, TUBA1A, SCN11A, CSNK2B, SHTN1, NRCAM, CLTC, TUBB6, ITGA2B, SPTAN1, LYPLA2, CNTNAP1, ANK3, DNM3, DNM1, AP2B1, MAP2K1, L1CAM, ITGA9, CHL1	0.38073	0.41526	92
1	Reactome	REACTOME_MITOCHONDRIAL_TRANSLATION	-1.47249	0.0106377	0.0321746	Down in LC	MRRF, MRPS6, MRPS28, DAP3, MRPL1, MRPL46, CHCHD1, MRPL33, MRPS16, MRPS11, MTFMT, MRPL30, MRPL58, MRPL18, MRPS31, MRPS34, MRPL48, MRPS18C, MRPL35, MRPL43, MRPL52, MRPL57, MRPL51, MRPS30, AURKAIP1, MRPL45, MRPS24, ERAL1, MRPL40, MTIF2, MRPL10, MRPL2	0.38073	-0.378233	95
1	Reactome	REACTOME_SIGNALING_BY_EGFR_IN_CANCER	1.61864	0.0106431	0.0321746	Up in LC	HBEGF, UBC, GRB2, PIK3R1, AREG, NRAS, KRAS, CDC37, EREG	0.38073	0.612632	21
1	Reactome	REACTOME_POSITIVE_EPIGENETIC_REGULATION_OF_RRNA_EXPRESSION	1.48593	0.0107392	0.032372	Up in LC	CHD4, DDX21, H2AZ2, SMARCA5, GATAD2A, POLR1F, RBBP7, CHD3, EP300, H3-3A, H3-3B, SF3B1, MTA2, H2BC11, GATAD2B, HDAC2	0.38073	0.433094	81
1	Reactome	REACTOME_ACTIVATION_OF_THE_MRNA_UPON_BINDING_OF_THE_CAP_BINDING_COMPLEX_AND_EIFS_AND_SUBSEQUENT_BINDING_TO_43S	1.54337	0.0107752	0.0323872	Up in LC	EIF3B, RPS9, EIF4H, EIF4A1, EIF4G1, EIF3A, PABPC1, EIF4E, EIF4A2, EIF3J, EIF1AX, EIF3D, EIF3I, EIF3L, EIF3H	0.38073	0.475477	58
1	Reactome	REACTOME_TRANSCRIPTIONAL_REGULATION_BY_THE_AP_2_TFAP2_FAMILY_OF_TRANSCRIPTION_FACTORS	1.63982	0.0108851	0.0326243	Up in LC	CDKN1A, ATAD2, VEGFA, UBE2I, NOP2, EP300, YY1, SUMO1	0.38073	0.591246	26
1	Reactome	REACTOME_CO_INHIBITION_BY_CTLA4	1.61315	0.0110348	0.0329787	Up in LC	AKT1, LYN, PPP2R1A, SRC, PPP2CA, CD80, PPP2R5A	0.38073	0.610554	21
1	Reactome	REACTOME_SARS_COV_1_ACTIVATES_MODULATES_INNATE_IMMUNE_RESPONSES	1.6267	0.0110902	0.0330501	Up in LC	NFKBIA, NLRP3, IRAK2, UBC, NFKB1, TRAF3, RELA, TBK1, ITCH, TRAF6	0.38073	0.531666	41
1	Reactome	REACTOME_TRANSPORT_OF_THE_SLBP_DEPENDANT_MATURE_MRNA	1.57719	0.0111325	0.0330821	Up in LC	RANBP2, RAE1, SEH1L, NUP98, NUP153, SEC13, SLBP, EIF4E, NUP93, NCBP1, NUP54, NUP188, NXF1, NUP214, NUP50, POM121C, NUP58	0.38073	0.536768	36
1	Reactome	REACTOME_RORA_B_C_AND_NR1D1_REV_ERBA_REGULATE_GENE_EXPRESSION	1.58563	0.0112173	0.0332399	Up in LC	NRIP1, EP300, RORA, NR1D1, RXRA, CARM1, NCOR1, SREBF1, HELZ2, CPT1A, PPARA, USP46, CREBBP, RORC	0.38073	0.582599	24
1	Reactome	REACTOME_CO_INHIBITION_BY_PD_1	1.6038	0.0120163	0.0355073	Up in LC	HLA-DRB5, HLA-DRB1, HLA-DPA1, CSK, PTPN11, CD3E, CD247, HLA-DQB1, PTPN6, HLA-DPB1, PDCD1, TRAV19, HLA-DQA1	0.38073	0.598773	23
1	Reactome	REACTOME_TP53_REGULATES_TRANSCRIPTION_OF_CELL_CYCLE_GENES	1.58447	0.012468	0.0367386	Up in LC	PLK3, RGCC, CDKN1A, BTG2, EP300, CNOT9, TNKS1BP1, CNOT2, E2F7, ARID3A, CNOT11, CARM1, CNOT8, RBL1, CCNE1, CDKN1B, NPM1	0.38073	0.514178	45
1	Reactome	REACTOME_KINESINS	1.54024	0.0126389	0.0370919	Up in LC	KIF18A, KIF1B, KIF3B, KIF5B, KIF13B, TUBB1, KIF26B, KIF22, KLC1, TUBA1C, KIF20B, TUBB4B, TUBA1A, TUBB6, KIF21A, KIFC1, KIFC2	0.38073	0.504926	42
1	Reactome	REACTOME_RHOBTB2_GTPASE_CYCLE	1.59696	0.0126658	0.0370919	Up in LC	TRA2B, CUL3, SRRM1, TXNL1, CCT2, TWF1, HNRNPC, CDC37, ACTN1, HSP90AB1, HSP90AA1	0.38073	0.596219	23
1	Reactome	REACTOME_RHO_GTPASES_ACTIVATE_CIT	1.58589	0.012694	0.0370919	Up in LC	PPP1CB, PRC1, KIF14, MYH9, RAC1, RHOA, CDKN1B, RHOB, RHOC	0.38073	0.622224	18
1	Reactome	REACTOME_INTERLEUKIN_6_FAMILY_SIGNALING	1.5827	0.0129598	0.0377635	Up in LC	OSM, STAT1, CLCF1, SOCS3, STAT3	0.38073	0.620973	18
1	Reactome	REACTOME_FLT3_SIGNALING	1.5501	0.0131854	0.0382729	Up in LC	UBC, AKT1, GRB2, FOXO3, PIK3R1, NRAS, STAT5A, KRAS, SOCS6, SH2B3, GRAP2, GAB2, SYK, CSK, BCL2L11	0.38073	0.521154	38
1	Reactome	REACTOME_FORMATION_OF_RNA_POL_II_ELONGATION_COMPLEX	1.52297	0.0132076	0.0382729	Up in LC	ELOC, CCNK, AFF4, SUPT5H, ELL, EAF1, SUPT6H, CDK9, GTF2F1, NCBP1, GTF2F2, CTDP1, MLLT1, POLR2A, CDK7, CCNT2, TCEA1, POLR2B, NELFCD, POLR2C, CDC73, RTF1, POLR2D, CCNT1	0.38073	0.471244	57
1	Reactome	REACTOME_RAP1_SIGNALLING	1.62623	0.0133689	0.0386336	Up in LC	YWHAZ, RAP1B, RAF1, PRKACA	0.38073	0.664615	15
1	Reactome	REACTOME_NUCLEAR_SIGNALING_BY_ERBB4	1.57869	0.0134465	0.0386449	Up in LC	HBEGF, SRC, ADAM17, STAT5A, ADAP1, TAB2, EREG, STMN1, NCOR1	0.38073	0.575193	25
1	Reactome	REACTOME_SUMOYLATION_OF_DNA_REPLICATION_PROTEINS	1.50076	0.0134327	0.0386449	Up in LC	RANBP2, TOP1, RAE1, SEH1L, NUP98, NUP153, UBE2I, SEC13, NUP93, SUMO1, NUP54, NUP188, SUMO3, NUP214, NUP50, POM121C, NUP58, TOP2A	0.38073	0.483353	46
1	Reactome	REACTOME_SIGNALING_BY_GPCR	1.28843	0.0140649	0.0403117	Up in LC	ADORA2A, NET1, ECE1, HBEGF, GNA15, FFAR2, ABHD12, ITGB1, AKT1, PSAP, GNA12, PF4, GRB2, PPP2R1A, PRKCH, SRC, ROCK1, ACKR3, GPR35, PDE4B, ADCY3, PTGER2, GNA13, PLEKHG2, ANXA1, PDE1B, PDE2A, PPP2CA, GRK6, ARHGEF7, PIK3R1, PCP2, PIK3CG, NRAS, GPR183, GNG5, CDC42, KRAS, GNAI3, PDE4A, CAMKK1, PPBP, GNB1, PDPK1, GNG2, CCL3, ARHGEF17, CCL5, FPR1, ADGRE2, CXCL8, PPP3R1, PLPPR3, ARHGEF1, RGS9, ACKR2, ITGA5…	0.38073	0.314074	423
1	Reactome	REACTOME_SUMOYLATION_OF_RNA_BINDING_PROTEINS	1.4933	0.0141721	0.0405083	Up in LC	RANBP2, RAE1, SEH1L, NUP98, NUP153, UBE2I, SEC13, HNRNPK, NUP93, SUMO1, NUP54, HNRNPC, SCMH1, NOP58, NUP188, NUP214, NUP50, POM121C, NUP58	0.38073	0.480948	46
1	Reactome	REACTOME_EPH_EPHRIN_SIGNALING	1.48425	0.0144521	0.0411963	Up in LC	ACTR3, LYN, CLTB, LIMK2, SRC, ROCK1, EPHA4, ARHGEF7, AP2A2, CDC42, EFNA5, ARPC2, MYH9, RAC1, AP2A1	0.38073	0.435613	78
1	Reactome	REACTOME_DEVELOPMENTAL_CELL_LINEAGES	1.59829	0.0147341	0.0418865	Up in LC	TFRC, LAMB3, ITGB1, ANXA2, ANXA1, CTRL, LAMA2	0.38073	0.522381	41
1	Reactome	REACTOME_RESPONSE_OF_MTB_TO_PHAGOCYTOSIS	1.58294	0.0148296	0.0420439	Up in LC	SFPQ, UBC, ENO1, PGK1, RAB5A, RAB7A, HGS	0.38073	0.599118	21
1	Reactome	REACTOME_MATERNAL_TO_ZYGOTIC_TRANSITION_MZT	1.44399	0.0149608	0.0423015	Up in LC	ELOC, EIF4A1, H2AZ2, KDM6A, EIF4G1, PABPC1, EIF4E, EP300, PAIP1, EIF4A2, KDM6B, H3-3A, H3-3B, CNOT9, AGO2, TNKS1BP1, CNOT2, EIF4A3, H2BC11, CNOT11, PAIP2, CNOT8, DPPA4, KDM5B, H2BC13, H4C3, POLR2D, SRPK1, PABPN1, H3C10, CREBBP	0.38073	0.420872	81
1	Reactome	REACTOME_DNA_REPLICATION	1.38211	0.0151462	0.0427107	Up in LC	UBC, SKP1, RFC1, PSMC6, PSMD12, DBF4, PSMD11, H2AZ2, ADRM1, UBE2E1, FZR1, ANAPC2, PSMB7, KPNA6, PSMC1, PSMD14, POLE2, CUL1, RNASEH1, PSMA3, PSMD2, PSMA6, H3-3A, H3-3B, PSMD6, PSMB2, POLG, GINS4, LIG3, CDC27, H2BC11, PSMD13, POLRMT, PSMB3, MCM2, PSMC2, CDT1, PSMA2	0.38073	0.365563	158
1	Reactome	REACTOME_JNK_C_JUN_KINASES_PHOSPHORYLATION_AND_ACTIVATION_MEDIATED_BY_ACTIVATED_HUMAN_TAK1	1.56962	0.0154543	0.0434627	Up in LC	IRAK2, UBC, NOD2, UBE2N, RIPK2, TRAF6, TAB2	0.38073	0.588426	22
1	Reactome	REACTOME_HCMV_EARLY_EVENTS	1.45477	0.0157423	0.0440216	Up in LC	EZH2, RANBP2, ITGB1, NFKB1, RAE1, SEH1L, NUP98, NUP153, DYNLL2, RBBP7, SEC13, NUP93, PML, DYNC1H1, NUP54, ELK1, TUBB1, NUP188, H2BC11, TRIM28, TUBA1C, SUZ12, NUP214, TUBB4B, NCOR1, TUBA1A, H2AC21, NUP50, NCOR2, POM121C, NUP58, TUBB6	0.352488	0.408528	104
1	Reactome	REACTOME_MAP3K8_TPL2_DEPENDENT_MAPK1_3_ACTIVATION	1.61912	0.0157129	0.0440216	Up in LC	UBC, NFKB1, SKP1, CUL1, TNIP2, CHUK, MAP3K8, MAP2K4	0.352488	0.650468	16
1	Reactome	REACTOME_TRANSCRIPTIONAL_REGULATION_OF_WHITE_ADIPOCYTE_DIFFERENTIATION	1.45639	0.0157789	0.0440216	Up in LC	MED26, NFKB1, EGR2, MED15, RELA, KLF4, MED16, EP300, TGFB1, MED23, MED21, TNF, MED13L, MED6, MED14, THRAP3, MED29, CCNC, SREBF2, RXRA, CARM1, NCOR1, NCOR2, SREBF1, MED24, HELZ2, MED9, MED30, PPARA	0.352488	0.43237	74
1	Reactome	REACTOME_AMINO_ACID_TRANSPORT_ACROSS_THE_PLASMA_MEMBRANE	1.54772	0.0160294	0.0446018	Up in LC	SLC7A5, SLC38A1, SLC3A2, SLC7A1, SLC16A10, SLC7A6, SLC7A11, SLC25A29, SLC1A5	0.352488	0.56867	24
1	Reactome	REACTOME_RAF_INDEPENDENT_MAPK1_3_ACTIVATION	1.5586	0.0166669	0.0462527	Up in LC	DUSP2, DUSP1, DUSP5, DUSP10, PTPN11, JAK1, DUSP8, DUSP6, MAP2K1	0.352488	0.589907	21
1	Reactome	REACTOME_RSV_HOST_INTERACTIONS	1.48049	0.016788	0.0464661	Up in LC	ELOC, UBC, MED26, EIF2AK2, MED15, ARIH1, MED16, EP300, SDC4, BCAP31, MED23, HERC5, MED21, MED13L, TLR3, MED6, MED14, SDC2, MED29, CCNC, OAS2, CUL5, GPC1, MED24, JAK1, GPC6, MED9, MED30, AGRN, TRIM25, CD209, MED12, CREBBP	0.352488	0.431108	82
1	Reactome	REACTOME_INFECTION_WITH_MYCOBACTERIUM_TUBERCULOSIS	1.55913	0.0168407	0.0464892	Up in LC	SFPQ, UBC, ENO1, PGK1, RAB5A, RAB7A, HGS	0.352488	0.568066	25
1	Reactome	REACTOME_OVARIAN_TUMOR_DOMAIN_PROTEASES	1.53109	0.0174113	0.047869	Up in LC	TNFAIP3, VCP, UBC, TRAF3, NOD2, RIPK2, RIPK1, TNIP1, OTUB1, TRAF6, TNIP2, YOD1, OTUD7A, RHOA, ZRANB1	0.352488	0.511174	39
1	Reactome	REACTOME_SCAVENGING_OF_HEME_FROM_PLASMA	-1.5574	0.0174318	0.047869	Down in LC	IGHA1, HBB, IGLC2, HBA1, HBA2, IGHV3-33, IGHV3-7, IGHV3-23, IGKV1-5	0.352488	-0.573061	18
1	Reactome	REACTOME_HSP90_CHAPERONE_CYCLE_FOR_STEROID_HORMONE_RECEPTORS_SHR_IN_THE_PRESENCE_OF_LIGAND	1.52657	0.0175789	0.0480302	Up in LC	DYNLL2, CAPZB, CAPZA2, CAPZA1, DNAJA2, DYNC1H1, DNAJA1, DCTN4, DNAJB1, TUBB1, FKBP4, TUBA1C, HSP90AB1, TUBB4B, STIP1, HSP90AA1, TUBA1A, PTGES3, TUBB6, DCTN6, HSPA1L, ACTR10	0.352488	0.49539	45
1	Reactome	REACTOME_RHOA_GTPASE_CYCLE	1.39404	0.0175821	0.0480302	Up in LC	TFRC, NET1, STX5, STK10, ROCK1, SOWAHC, LBR, ARHGEF7, PIK3R1, SLK, EMC3, ARHGAP45, MYO9B, ARHGAP4, FLOT1, BCAP31, STOM, ARHGEF17, ARHGAP26, ARHGAP5, DEF6, ARHGEF1, MACO1, ARHGAP23, HMOX2, ARHGDIA, FAF2, SCFD1, TMEM87A, ANLN, DIAPH1, ARHGEF2	0.352488	0.375802	138
1	Reactome	REACTOME_NUCLEOTIDE_EXCISION_REPAIR	1.4171	0.0180712	0.0492381	Up in LC	UBC, USP7, ELL, RFC1, UVSSA, UBE2N, UBE2I, RAD23B, COPS2, POLE2, ERCC1, XAB2, YY1, COPS8, COPS4, INO80C, SUMO1, NFRKB, ISY1, PARP2, ACTR5, POLR2A, LIG3, CDK7, INO80, COPS3, DDB1, TCEA1, SUMO3	0.352488	0.39376	108
1	Reactome	REACTOME_MOLECULES_ASSOCIATED_WITH_ELASTIC_FIBRES	1.55159	0.0182416	0.0495713	Up in LC	ITGB1, EMILIN2, ITGB3, TGFB1, ITGB5	0.352488	0.587253	21
1	Reactome	REACTOME_PARASITE_INFECTION	1.48222	0.018288	0.0495713	Up in LC	ELMO2, ACTR3, LYN, GRB2, SRC, CYFIP2, CDC42, FGR, ARPC2, MYO9B, MYH9, RAC1, NCKAP1L, WIPF2, SYK, ARPC1A, MYO10, NCKAP1, ABI1	0.352488	0.447579	68
1	Reactome	REACTOME_COPI_INDEPENDENT_GOLGI_TO_ER_RETROGRADE_TRAFFIC	1.50414	0.0185095	0.0499137	Up in LC	DYNLL2, CAPZB, CAPZA2, CAPZA1, RAB18, DYNC1H1, GALNT1, DCTN4, RAB3GAP1, PAFAH1B2, TUBB1, BICD2, TUBA1C, TUBB4B, TUBA1A, PAFAH1B1, TUBB6, DCTN6, GALNT2, ACTR10	0.352488	0.493092	42
1	Reactome	REACTOME_GROWTH_HORMONE_RECEPTOR_SIGNALING	1.58461	0.0185041	0.0499137	Up in LC	STAT1, LYN, PTPN1, ADAM17, STAT5A, SOCS3, STAT3	0.352488	0.6113	19
1	Reactome	REACTOME_HCMV_LATE_EVENTS	1.41916	0.0187578	0.0503482	Up in LC	VPS37B, CHMP4B, CHMP2B, UBAP1, RANBP2, RAE1, SEH1L, NUP98, NUP153, SEC13, HNRNPK, TSG101, CHMP1A, NUP93, NUP54	0.352488	0.409169	90
1	Reactome	REACTOME_TRANSLESION_SYNTHESIS_BY_POLH	1.58382	0.0187666	0.0503482	Up in LC	VCP, UBC, RFC1, SPRTN, NPLOC4, UFD1	0.352488	0.610996	19
1	Reactome	REACTOME_SENSORY_PROCESSING_OF_SOUND	1.48239	0.0188473	0.0504356	Up in LC	EZR, SYN1, STX1A, BSN, CAPZB, CAPZA2, CAPZA1, MYH9, MSN, TWF1, RDX, ATP2B1, WHRN, VAMP2, EPB41L3, MYO1C, GSN, TWF2, MPP1, SPTAN1, EPS8, FSCN2	0.352488	0.45669	58
1	Reactome	REACTOME_COPI_MEDIATED_ANTEROGRADE_TRANSPORT	1.4428	0.0192125	0.051182	Up in LC	NAPA, RAB1A, ARF4, STX5, NAPG, ARFGAP3, DYNLL2, CAPZB, CAPZA2, COPE, CAPZA1, GOLGA2, DYNC1H1, DCTN4, TMED7, TUBB1, ARFGAP2, RAB1B, TUBA1C, COPG1, TUBB4B, TUBA1A, ARF1, COG1, ARFGAP1, COPB1, TUBB6, NAPB, SPTAN1, ANK3, DCTN6, ACTR10	0.352488	0.416612	89
1	Reactome	REACTOME_ION_TRANSPORT_BY_P_TYPE_ATPASES	1.57311	0.0192676	0.051182	Up in LC	ATP1A1, ATP10A, ATP1B3, ATP11B, ATP9A, ATP2A2, ATP2B1, ATP9B, ATP1B1, ATP2A3, ATP8A2, CAMK2B	0.352488	0.514151	41
1	Reactome	REACTOME_MITOTIC_PROPHASE	1.40878	0.0192725	0.051182	Up in LC	RAB1A, RANBP2, KMT5A, LEMD2, H2AZ2, PPP2R1A, GORASP2, RAE1, SEH1L, NUP98, NUP153, SEC13, NCAPH2, PPP2CA, GOLGA2, NUP93, RAB2A, SMC4, EMD, NUP54, H3-3A, H3-3B, NUP188, PHF8, H2BC11, RAB1B, NUP214, CNEP1R1, ARPP19, NUP50, POM121C, NUP58, PPP2R1B, MASTL	0.352488	0.387384	116
1	Reactome	REACTOME_SIGNALLING_TO_RAS	1.54994	0.0193688	0.0513079	Up in LC	MAPKAPK2, GRB2, SRC, MAPKAPK3, NRAS, KRAS, RALGDS	0.352488	0.608117	18
1	Reactome	REACTOME_DISEASES_OF_DNA_REPAIR	-1.49355	0.0195724	0.0517165	Down in LC	RAD51C, BRCA1, RAD17, RAD50, ATRIP, PALB2, MRE11, RMI1, RFC4, OGG1, RAD9B, TOP3A, MSH2, RBBP8, MLH1, RAD51D, RFC3, ATM, ATR, SEM1, RAD1, RPA3, RPA2	0.352488	-0.437245	51
1	Reactome	REACTOME_CHEMOKINE_RECEPTORS_BIND_CHEMOKINES	1.52141	0.0200789	0.0527889	Up in LC	PF4, ACKR3, PPBP, CCL3, CCL5, CXCL8, ACKR2, CCR3, CCL4	0.352488	0.518811	34
1	Reactome	REACTOME_G_PROTEIN_BETA_GAMMA_SIGNALLING	1.56027	0.0200437	0.0527889	Up in LC	AKT1, PIK3CG, GNG5, CDC42, GNB1, PDPK1, GNG2, PIK3R5, GNB4, RHOA	0.352488	0.562562	26
1	Reactome	REACTOME_IRON_UPTAKE_AND_TRANSPORT	1.53495	0.0203475	0.0533614	Up in LC	TFRC, UBC, SKP1, ATP6V0D1, HMOX1, CUL1, GLRX3, ATP6V0A1, HMOX2, FTH1, ATP6V1C2, ATP6V0B, FLVCR1, SLC11A2, ATP6V1D	0.352488	0.478819	52
1	Reactome	REACTOME_RHOD_GTPASE_CYCLE	1.48839	0.0206981	0.0541454	Up in LC	TOR1AIP1, CAPZB, LBR, PIK3R1, WHAMM, ARHGAP17, EMD, ARHGAP26, ARHGAP5, EFHD2, RAB7A, SLC4A7, ACTN1, DIAPH1, GOLGA8R, CPNE8, AKAP12, DEPDC1B, VAMP3	0.352488	0.472092	49
1	Reactome	REACTOME_MITOCHONDRIAL_UNFOLDED_PROTEIN_RESPONSE_UPRMT	1.58032	0.0210047	0.0547098	Up in LC	HSPA9, AKT1, FOXO3, HSF1, DNAJA1, LONP1	0.352488	0.630369	17
1	Reactome	REACTOME_SIGNALING_BY_ALK	1.54183	0.0210181	0.0547098	Up in LC	SRC, SIN3A, PIK3R1, EP300, STAT3, JAK3, HIF1A, HDAC2, IL2RG, PIK3CA, PRDM1, PTPN6	0.352488	0.561761	25
1	Reactome	REACTOME_DNA_REPLICATION_PRE_INITIATION	1.36789	0.021079	0.0547324	Up in LC	UBC, PSMC6, PSMD12, DBF4, PSMD11, H2AZ2, ADRM1, UBE2E1, FZR1, ANAPC2, PSMB7, KPNA6, PSMC1, PSMD14, POLE2, PSMA3, PSMD2, PSMA6, H3-3A, H3-3B, PSMD6, PSMB2, CDC27, H2BC11, PSMD13, PSMB3, MCM2, PSMC2, CDT1, PSMA2	0.352488	0.373621	124
1	Reactome	REACTOME_SIGNALING_BY_FGFR1	1.55627	0.0213915	0.0554065	Up in LC	UBC, GRB2, PPP2R1A, SPRED2, SRC, PPP2CA, PIK3R1, NRAS, KRAS, BRAF, GIPC1	0.352488	0.525654	37
1	Reactome	REACTOME_NUCLEAR_EVENTS_STIMULATED_BY_ALK_SIGNALING_IN_CANCER	1.55112	0.0218717	0.0565108	Up in LC	JUNB, SKP1, STAT5A, CUL1, BCL2A1, STAT3, MECP2, AGO2, MOV10, FOXM1, NPM1, AGO3, PTPN6, CEBPB, ICOS, RBX1, DNMT1	0.352488	0.531062	33
1	Reactome	REACTOME_NS1_MEDIATED_EFFECTS_ON_HOST_PATHWAYS	1.50744	0.0219339	0.0565325	Up in LC	RANBP2, EIF2AK2, KPNA3, RAE1, SEH1L, NUP98, NUP153, SEC13, NUP93, NUP54, NUP188, NUP214, NUP50, KPNA5, KPNA4, POM121C, NUP58	0.352488	0.49694	40
1	Reactome	REACTOME_SUMOYLATION_OF_TRANSCRIPTION_COFACTORS	1.47942	0.0220837	0.0567788	Up in LC	DDX5, NRIP1, SIN3A, SAFB, UBE2I, EP300, SUMO1, MBD1, SCMH1, TRIM28, SUMO3, NCOR2, ZNF350, BMI1, NPM1, PIAS3, RNF2, CREBBP	0.352488	0.484987	42
1	Reactome	REACTOME_SYNTHESIS_OF_DNA	1.46483	0.0227065	0.0582373	Up in LC	UBC, SKP1, RFC1, PSMC6, PSMD12, PSMD11, ADRM1, UBE2E1, FZR1, ANAPC2, PSMB7, PSMC1, PSMD14, POLE2, CUL1, PSMA3, PSMD2, PSMA6, PSMD6, PSMB2, GINS4, CDC27, PSMD13, PSMB3, MCM2, PSMC2, CDT1, PSMA2, PSMD1, ANAPC10, UBE2D1, PSMA7, CCNE1, PSMC3	0.352488	0.408569	106
1	Reactome	REACTOME_NOTCH1_INTRACELLULAR_DOMAIN_REGULATES_TRANSCRIPTION	1.48781	0.0231625	0.0592622	Up in LC	UBC, SKP1, TLE3, TLE1, FBXW7, RBPJ, TLE4, EP300, CUL1, SNW1, HIF1A, HDAC2, CCNC, MAML1, NCOR1, HDAC5, NCOR2	0.352488	0.487299	43
1	Reactome	REACTOME_APOPTOTIC_CLEAVAGE_OF_CELLULAR_PROTEINS	1.54061	0.0238301	0.0599467	Up in LC	CTNNB1, STK26, ROCK1, STK24, BCAP31, BIRC2, VIM, ADD1, GSN, PLEC	0.352488	0.536851	30
1	Reactome	REACTOME_BMAL1_CLOCK_NPAS2_ACTIVATES_CIRCADIAN_EXPRESSION	1.51463	0.023506	0.0599467	Up in LC	BHLHE40, NAMPT, BMAL1, NOCT, BMAL2, RXRA, CARM1, HELZ2, PPARA	0.352488	0.56781	22
1	Reactome	REACTOME_COOPERATION_OF_PREFOLDIN_AND_TRIC_CCT_IN_ACTIN_AND_TUBULIN_FOLDING	1.54422	0.0237118	0.0599467	Up in LC	TCP1, PFDN1, PFDN2, CCT2, TUBB1, CCT6B, TUBA1C, TUBB4B, TUBA1A, TUBB6, VBP1, CCT4, CCT6A, ACTB	0.352488	0.556775	26
1	Reactome	REACTOME_MATURATION_OF_SARS_COV_2_NUCLEOPROTEIN	1.5653	0.0236293	0.0599467	Up in LC	CSNK1A1, UBE2I, PARP6, PARP9, SUMO1, PARP16	0.352488	0.639713	15
1	Reactome	REACTOME_SMAD2_SMAD3_SMAD4_HETEROTRIMER_REGULATES_TRANSCRIPTION	1.50492	0.0237534	0.0599467	Up in LC	SMAD7, SMAD3, JUNB, CCNK, UBC, YBX1, CDK9, EP300, TGIF1, CCNT2, CCNC	0.352488	0.513186	34
1	Reactome	REACTOME_TRANSCRIPTION_OF_THE_HIV_GENOME	1.46539	0.0237904	0.0599467	Up in LC	ELOC, CCNK, SUPT5H, ELL, CDK9, TAF13, GTF2F1, NCBP1, RNMT, TAF2, GTF2F2, GTF2B, CTDP1, TAF4B, POLR2A, CDK7, RNGTT, CCNT2, TCEA1, POLR2B	0.352488	0.443343	67
1	Reactome	REACTOME_TRANSPORT_OF_MATURE_MRNAS_DERIVED_FROM_INTRONLESS_TRANSCRIPTS	1.48077	0.0236688	0.0599467	Up in LC	RANBP2, RAE1, SEH1L, NUP98, NUP153, SEC13, SLBP, EIF4E, NUP93, NCBP1, NUP54, NUP188, NXF1, SYMPK, NUP214, NUP50, POM121C, NUP58	0.352488	0.484994	43
1	Reactome	REACTOME_PI3K_AKT_SIGNALING_IN_CANCER	1.43481	0.0241015	0.0604844	Up in LC	CDKN1A, NR4A1, HBEGF, AKT1, GRB2, CASP9, FOXO3, SRC, PIK3R1, PIK3CG, AREG, RAC1, PDPK1, CD80, GAB2, EREG, CHUK, PIK3R5, RICTOR, FOXO1, FGFR2, RHOG, PIK3CD, PTPN11	0.352488	0.416925	83
1	Reactome	REACTOME_CELL_EXTRACELLULAR_MATRIX_INTERACTIONS	1.57126	0.0243078	0.0608566	Up in LC	ITGB1, LIMS1, VASP, PARVB, FLNA, ACTN1	0.352488	0.631241	16
1	Reactome	REACTOME_MRNA_SPLICING_MINOR_PATHWAY	1.47502	0.0246589	0.0615886	Up in LC	YBX1, SRSF6, PRPF8, EFTUD2, GTF2F1, SNRNP200, NCBP1, SF3B2, GTF2F2, SF3B1, SNRNP25, POLR2A, TXNL4A, SNRNP35, SNRPB, POLR2B	0.352488	0.464371	50
1	Reactome	REACTOME_PKR_MEDIATED_SIGNALING	1.42003	0.0251755	0.0627296	Up in LC	STAT1, PPP2R1A, EIF2AK2, ILF3, DNAJC3, UBE2I, PPP2CA, ARIH1, DHX9, PTPN2, PRKRA, SUMO1, STAT3, HERC5, ILF2, ADAR, TUBB1, PPP2R5A, CHUK, TUBA1C, TUBB4B, TUBA1A, FANCL, FAAP100, PPP2R1B, TUBB6, FANCG, NPM1, TRIM25, SPHK1, HSPA1L	0.352488	0.429676	66
1	Reactome	REACTOME_ELASTIC_FIBRE_FORMATION	1.50078	0.0262265	0.0649885	Up in LC	ITGB1, LOXL1, EMILIN2, ITGB3, TGFB1, ITGB5, ITGA5	0.352488	0.535855	27
1	Reactome	REACTOME_G2_M_CHECKPOINTS	1.37985	0.026268	0.0649885	Up in LC	YWHAZ, YWHAQ, WEE1, YWHAG, UBC, YWHAE, PSMC6, PSMD12, DBF4, PSMD11, ADRM1, UBE2N, PSMB7, PSMC1, GTSE1, PSMD14, PSMA3, TP53BP1, PSMD2, PSMA6, PSMD6, CHEK1, PSMB2, H2BC11, KAT5, PSMD13, MDC1, PSMB3, NBN, MCM2, WRN, PSMC2, PSMA2	0.352488	0.372052	139
1	Reactome	REACTOME_KSRP_KHSRP_BINDS_AND_DESTABILIZES_MRNA	1.54936	0.0261541	0.0649885	Up in LC	YWHAZ, AKT1, EXOSC7, EXOSC9, EXOSC4, DIS3, EXOSC2	0.352488	0.61802	17
1	Reactome	REACTOME_PROTEIN_FOLDING	1.42983	0.0263968	0.0651536	Up in LC	GNA15, FBXW7, TCP1, PFDN1, PFDN2, ARFGEF2, GNG5, XRN2, STAT3, FBXW2, GNB1, CCT2, GNG2, TUBB1, RGS9, CCT6B, FBXL3, TUBA1C, GNB4, TUBB4B, TUBA1A, CSNK2B, AP3M1, TUBB6, TBCD, CCNE1, PDCL, SPHK1, USP11, VBP1, SKIC2, FBXO6, CCT4	0.352488	0.416358	82
1	Reactome	REACTOME_MITOTIC_SPINDLE_CHECKPOINT	1.38101	0.0266354	0.0655881	Up in LC	RCC2, AHCTF1, KIF18A, RANBP2, PPP2R1A, UBE2E1, SEH1L, NUP98, ANAPC2, DYNLL2, CENPC, SEC13, NDC80, PPP2CA, MAPRE1, CENPF, DYNC1H1, PPP2R5A, NDEL1, CDC27, BUB1, PPP1CC, NUF2, ANAPC10, CLIP1, PAFAH1B1, KNL1, PPP2R1B, SPC24, UBE2D1	0.352488	0.383731	108
1	Reactome	REACTOME_NFE2L2_REGULATING_ANTI_OXIDANT_DETOXIFICATION_ENZYMES	1.53824	0.0279527	0.0686707	Up in LC	MAFK, TXN, ATF4, EP300, HMOX1, SLC7A11	0.352488	0.628656	15
1	Reactome	REACTOME_SUMOYLATION_OF_INTRACELLULAR_RECEPTORS	1.50693	0.0280753	0.0688108	Up in LC	THRA, UBE2I, NR1H2, NR4A2, SUMO1, RORA, SUMO3, RXRA, VDR, NR2C1, HDAC4, PPARA, PIAS3	0.352488	0.549047	25
1	Reactome	REACTOME_RAS_PROCESSING	1.50802	0.0286001	0.069771	Up in LC	UBC, ABHD17C, ZDHHC9, NRAS, KRAS, ABHD17A, BCL2L1	0.352488	0.563014	23
1	Reactome	REACTOME_RHO_GTPASES_ACTIVATE_IQGAPS	1.50644	0.0286001	0.069771	Up in LC	CTNNB1, CDC42, RAC1, TUBB1, TUBA1C, TUBB4B, TUBA1A, CLIP1, TUBB6	0.352488	0.562425	23
1	Reactome	REACTOME_EPHB_MEDIATED_FORWARD_SIGNALING	1.47389	0.0292918	0.070922	Up in LC	ACTR3, LYN, LIMK2, SRC, ROCK1, CDC42, ARPC2, RAC1, ARPC1A, SDC2, RHOA	0.352488	0.492077	39
1	Reactome	REACTOME_GPER1_SIGNALING	1.48672	0.0292782	0.070922	Up in LC	ITGB1, SRC, ADCY3, GNG5, GNAI3, GNB1, GNG2, ITGA5, PRKACA, GNAI2, GNAS, GNB4	0.352488	0.506981	34
1	Reactome	REACTOME_PLATELET_HOMEOSTASIS	1.43601	0.0291682	0.070922	Up in LC	PPP2R1A, ATP2A2, P2RX1, PDE1B, PDE2A, PPP2CA, P2RX4, GNG5, FGR, GNB1, GNG2, PPP2R5A, LRP8, ATP2B1, GNAS, GNB4, ATP2A3, STIM1, PTPN11, GUCY1A1, PPP2R1B, ORAI1	0.352488	0.433627	68
1	Reactome	REACTOME_POSTMITOTIC_NUCLEAR_PORE_COMPLEX_NPC_REFORMATION	1.49069	0.0293424	0.070922	Up in LC	AHCTF1, SEH1L, NUP98, UBE2I, SEC13, NUP93, SUMO1, NUP54, NUP188	0.352488	0.532253	27
1	Reactome	REACTOME_AGGREPHAGY	1.50076	0.0304336	0.0733904	Up in LC	VCP, UBC, UBE2N, DYNLL2, HSF1, DYNC1H1, TUBB1, VIM, TUBA1C, TUBB4B, HSP90AA1, TUBA1A	0.352488	0.513821	33
1	Hallmark	HALLMARK_XENOBIOTIC_METABOLISM	1.33704	0.0312435	0.0748275	Up in LC	ID2, SMOX, NINJ1, ELOVL5, ATP2A2, GCH1, CNDP2, GABARAPL1, HPRT1, MARCHF6, MAN1A1, UPP1, CYFIP2, UPB1, SERTAD1, DDAH2, HMOX1, IRF8, FBP1, CYP2E1, ALDH9A1, GSTO1, ACO2, PGD	0.352488	0.356408	146
1	Reactome	REACTOME_HOMOLOGOUS_DNA_PAIRING_AND_STRAND_EXCHANGE	-1.45195	0.0311227	0.0748275	Down in LC	RAD51C, BRCA1, RAD17, RAD50, ATRIP, PALB2, MRE11, RMI1, RFC4, RAD9B, TOP3A, RBBP8, RAD51D, RFC3, ATM, ATR, SEM1, RAD1, RPA3, RPA2	0.352488	-0.439892	43
1	Reactome	REACTOME_TRANSCRIPTIONAL_REGULATION_OF_BROWN_AND_BEIGE_ADIPOCYTE_DIFFERENTIATION	1.4945	0.0312239	0.0748275	Up in LC	CHD4, GATAD2A, RBBP7, CHD3, HNRNPU, MTA2, GATAD2B, HDAC2, RXRA	0.352488	0.557967	23
1	Reactome	REACTOME_DOWNSTREAM_SIGNAL_TRANSDUCTION	1.49445	0.0317487	0.0758641	Up in LC	STAT1, GRB2, SRC, PIK3R1, NRAS, STAT5A, KRAS, STAT3	0.321776	0.5445	25
1	Reactome	REACTOME_DOWNREGULATION_OF_ERBB2_SIGNALING	1.50682	0.0344928	0.0822341	Up in LC	HBEGF, UBC, AKT1, CDC37, EREG, CUL5, HSP90AA1, USP8, PTPN12, NRG3	0.321776	0.543292	26
1	Reactome	REACTOME_TRANSLATION_OF_SARS_COV_1_STRUCTURAL_PROTEINS	1.48969	0.0352094	0.083752	Up in LC	UBC, UBE2I, PARP6, PARP9, SUMO1, PARP16, GALNT1, GANAB, PARP10, CANX, PARP14, ST3GAL2, ST3GAL4, PRKCSH	0.321776	0.523934	29
1	Reactome	REACTOME_FLT3_SIGNALING_IN_DISEASE	1.46597	0.0360936	0.0856609	Up in LC	CDKN1A, UBC, GRB2, PIK3R1, NRAS, STAT5A, PIM1, KRAS, ZMYM2, GAB2, BCL2L1	0.321776	0.523429	27
1	Reactome	REACTOME_VIRAL_MESSENGER_RNA_SYNTHESIS	1.44258	0.0374609	0.0887053	Up in LC	RANBP2, RAE1, SEH1L, NUP98, NUP153, SEC13, NUP93, GTF2F1, NUP54, GTF2F2, POLR2A, NUP188, NUP214, POLR2B, NUP50, POM121C, NUP58, POLR2C	0.321776	0.469806	44
1	Reactome	REACTOME_INTERACTIONS_OF_VPR_WITH_HOST_CELLULAR_PROTEINS	1.45432	0.0385845	0.0911602	Up in LC	RANBP2, HMGA1, RAE1, SEH1L, NUP98, NUP153, SEC13, NUP93, NUP54, NUP188, NUP214, NUP50, POM121C, PSIP1, NUP58	0.321776	0.494952	36
1	Reactome	REACTOME_G_ALPHA_I_SIGNALLING_EVENTS	1.28314	0.0389785	0.0918841	Up in LC	GNA15, PSAP, PF4, PPP2R1A, SRC, ACKR3, PDE4B, ADCY3, ANXA1, PDE1B, PPP2CA, PCP2, GPR183, GNG5, GNAI3, PDE4A, CAMKK1, PPBP, GNB1, GNG2, CCL5, FPR1, CXCL8, PPP3R1, RGS9, LPAR3, PRKACA, HTR1F, GNAI2, HCAR2, CCR3, GNAL, LPAR1, GNAS, GNAT2, CCL4, PDE4C, GNB4, CAMK4, CAMK2B, RGS10, PLCB4, S1PR2, DRD4, PTGDR2, GRK2, PPP2R1B, PDE1C	0.266351	0.332249	188
1	Reactome	REACTOME_RNA_POLYMERASE_II_PRE_TRANSCRIPTION_EVENTS	1.42485	0.0401855	0.0945169	Up in LC	ELOC, CCNK, AFF4, SUPT5H, ELL, EAF1, SUPT6H, CDK9, TAF13, GTF2F1, NCBP1, TAF2, GTF2F2, GTF2B, CTDP1, MLLT1, TAF4B, POLR2A, CDK7, CCNT2	0.282013	0.418181	78
1	Reactome	REACTOME_CDC42_GTPASE_CYCLE	1.3059	0.0410184	0.0962602	Up in LC	TFRC, CDC42EP4, CDC42SE2, ARFGAP3, GNA13, PLEKHG2, LBR, ARHGEF7, PIK3R1, CDC42, ARHGAP45, ARHGAP17, MYO9B, WDR91, ARHGAP4, DNMBP, SPATA13, STOM, WIPF2, ARHGAP26, ARHGAP5, FMNL1, DEF6, RAB7A, SH3PXD2A, ARFGAP2, ARHGDIA, ARHGAP33, GOLGA8R, CPNE8, CDC42BPA, DLC1, ABR, CDC42EP1, DEPDC1B, FMNL3, SRGAP1, MCF2L, VAMP3	0.266351	0.350306	143
1	Reactome	REACTOME_SIGNAL_AMPLIFICATION	1.47504	0.0413386	0.0967952	Up in LC	GNA15, SRC, GNA13, GNG5, GNAI3, GNB1, GNG2, GNAI2, GNB4	0.321776	0.531833	26
1	Reactome	REACTOME_HDMS_DEMETHYLATE_HISTONES	1.45494	0.0423987	0.0990561	Up in LC	KDM3A, JMJD6, KDM6A, KDM1A, KDM5C, KDM6B, KDM2A, PHF8	0.321776	0.498133	33
1	Reactome	REACTOME_COOPERATION_OF_PDCL_PHLP1_AND_TRIC_CCT_IN_G_PROTEIN_BETA_FOLDING	1.45335	0.0426973	0.0995321	Up in LC	GNA15, TCP1, GNG5, GNB1, CCT2, GNG2, RGS9, CCT6B, GNB4	0.321776	0.502822	31
1	Reactome	REACTOME_PEROXISOMAL_LIPID_METABOLISM	-1.48162	0.0429064	0.099607	Down in LC	SLC25A17, PECR, ACOX1, HSD17B4, NUDT7, AMACR, MLYCD, ALDH3A2, ABCD1, CROT, EHHADH, PHYH, SCP2	0.321776	-0.50002	26
1	Reactome	REACTOME_SIGNALING_BY_FGFR2_IN_DISEASE	1.46517	0.0429193	0.099607	Up in LC	GRB2, PIK3R1, NRAS, KRAS, GTF2F1, NCBP1, GTF2F2, POLR2A, POLR2B, FGFR2, POLR2C, FGF9, PIK3CA, POLR2D	0.321776	0.515311	29
1	Reactome	REACTOME_CD28_DEPENDENT_PI3K_AKT_SIGNALING	1.45899	0.0431779	0.0997657	Up in LC	AKT1, PIK3R1, PIK3CG, PDPK1, CD80, MAP3K14, PIK3R5, RICTOR, MAP3K8, PIK3CD	0.287857	0.520937	27
1	Reactome	REACTOME_DEVELOPMENTAL_CELL_LINEAGES_OF_THE_EXOCRINE_PANCREAS	1.45732	0.0431779	0.0997657	Up in LC	LAMB3, ANXA2, ANXA1, CTRL, LAMA2	0.287857	0.52034	27
1	Reactome	REACTOME_HDR_THROUGH_SINGLE_STRAND_ANNEALING_SSA	-1.41391	0.0434944	0.100276	Down in LC	BRCA1, ABL1, RAD17, RAD50, ATRIP, MRE11, RMI1, RFC4, RAD52, RAD9B, TOP3A, RBBP8, RFC3, ATM, ATR, ERCC4, RAD1, RPA3, RPA2	0.321776	-0.439988	37
1	Reactome	REACTOME_SUMOYLATION_OF_SUMOYLATION_PROTEINS	1.41652	0.0437063	0.100544	Up in LC	RANBP2, RAE1, SEH1L, NUP98, NUP153, UBE2I, SEC13, NUP93, SUMO1, NUP54, NUP188, NUP214, NUP50, POM121C, NUP58	0.287857	0.482322	35
1	Hallmark	HALLMARK_PROTEIN_SECRETION	1.38324	0.0438729	0.100706	Up in LC	ATP1A1, NAPA, SEC31A, KIF1B, AP1G1, NAPG, ARFGAP3, RAB22A, COPE, RAB14, AP3S1, ARFGEF2, TSG101, RAB2A, TPD52, RAB5A, VPS4B, GNAS, CD63, SCRN1, ARF1, ANP32E, SEC24D, CLTC, COPB1, VAMP3, LAMP2, MON2, SGMS1, AP2B1, ARFGEF1	0.266351	0.397558	91
1	Reactome	REACTOME_REGULATION_OF_EXPRESSION_OF_SLITS_AND_ROBOS	1.3382	0.0448148	0.102644	Up in LC	ETF1, ELOC, UBC, PSMC6, RPS9, PSMD12, PSMD11, ADRM1, EIF4G1, PSMB7, RNPS1, PSMC1, PABPC1, PSMD14, SLIT2, PSMA3, NCBP1, PSMD2, PSMA6, PSMD6, PSMB2, CASC3, EIF4A3, PSMD13	0.321776	0.357432	148
1	Reactome	REACTOME_SIGNALING_BY_FLT3_ITD_AND_TKD_MUTANTS	1.52145	0.0451264	0.103132	Up in LC	CDKN1A, GRB2, PIK3R1, NRAS, STAT5A, PIM1, KRAS, GAB2, BCL2L1	0.287857	0.621793	15
1	Reactome	REACTOME_FORMATION_OF_THE_NON_CANONICAL_BAF_NCBAF_COMPLEX	1.50673	0.0452899	0.103281	Up in LC	BCL7B, SS18L1, BICRA, SS18, BRD9, SMARCC1	0.287857	0.601016	17
1	Reactome	REACTOME_ERCC6_CSB_AND_EHMT2_G9A_POSITIVELY_REGULATE_RRNA_EXPRESSION	1.41794	0.0456693	0.103683	Up in LC	CHD4, H2AZ2, GATAD2A, RBBP7, CHD3, H3-3A, H3-3B, MTA2, H2BC11, GATAD2B, HDAC2	0.266351	0.443801	51
1	Reactome	REACTOME_ER_QUALITY_CONTROL_COMPARTMENT_ERQC	1.48679	0.045614	0.103683	Up in LC	UBC, EDEM1, MARCHF6, AMFR, RNF185, RNF103, RNF139	0.282013	0.562728	21
1	Reactome	REACTOME_MATURATION_OF_SARS_COV_2_SPIKE_PROTEIN	1.45	0.0457627	0.103683	Up in LC	RPN1, ZDHHC3, ZDHHC9, RPN2, STT3B, MAGT1, MAN2A1, DDOST, ZDHHC2, ZDHHC5, GANAB, MGAT5, MAN1B1, CANX, MGAT4B, ST3GAL2, ST3GAL4, PRKCSH, ZDHHC20	0.276501	0.478005	40
1	Reactome	REACTOME_EPHA_MEDIATED_GROWTH_CONE_COLLAPSE	1.49496	0.0467128	0.105607	Up in LC	LYN, SRC, ROCK1, EPHA4, EFNA5, MYH9	0.276501	0.56624	20
1	Reactome	REACTOME_MET_ACTIVATES_PTK2_SIGNALING	1.48711	0.0473684	0.106859	Up in LC	LAMB3, ITGB1, SRC, LAMA2	0.276501	0.57369	19
1	Reactome	REACTOME_HIV_TRANSCRIPTION_ELONGATION	1.44278	0.0477816	0.107343	Up in LC	ELOC, SUPT5H, ELL, CDK9, GTF2F1, NCBP1, GTF2F2, CTDP1, POLR2A, CDK7, TCEA1, POLR2B, NELFCD, POLR2C, POLR2D, CCNT1	0.271289	0.472975	42
1	Reactome	REACTOME_SMOOTH_MUSCLE_CONTRACTION	1.41628	0.0477876	0.107343	Up in LC	TPM4, TPM3, ANXA2, ANXA1, ITGB5, TPM2, TLN1, CALD1, GUCY1A1, CACNA1I	0.276501	0.482005	36
1	Reactome	REACTOME_SIGNALING_BY_ROBO_RECEPTORS	1.26593	0.048	0.10759	Up in LC	ETF1, ELOC, UBC, PSMC6, RPS9, PSMD12, PSMD11, ADRM1, SRC, EIF4G1, VASP, PSMB7, RNPS1, PSMC1, PABPC1, PSMD14, SLIT2, CDC42, MYO9B, CAP1, PSMA3, NCBP1, RAC1, PSMD2, PSMA6, PSMD6, PRKACA, PSMB2, CASC3, EIF4A3, PSMD13, RHOA, PSMB3, PSMC2, GPC1, PSMA2, PSMD1, SOS2	0.237794	0.326529	191
1	Reactome	REACTOME_SYNDECAN_INTERACTIONS	1.49272	0.0482143	0.10784	Up in LC	ITGB1, ITGB3, TGFB1, ITGB5, SDC4, ACTN1, ITGA6, SDC2	0.276501	0.585667	18
1	Reactome	REACTOME_INSERTION_OF_TAIL_ANCHORED_PROTEINS_INTO_THE_ENDOPLASMIC_RETICULUM_MEMBRANE	1.4625	0.0486111	0.108496	Up in LC	STX5, STX1A, HMOX1, EMD, SGTA, PRNP, VAPA, GET4, VAMP2	0.271289	0.548267	22
1	Reactome	REACTOME_SUMOYLATION_OF_CHROMATIN_ORGANIZATION_PROTEINS	1.41169	0.0491284	0.109418	Up in LC	RANBP2, RAE1, SEH1L, NUP98, NUP153, UBE2I, SEC13, CHD3, NUP93, SUMO1, NUP54, SCMH1, NUP188, HDAC2, L3MBTL2, SUZ12, SUMO3, NUP214, NUP50, POM121C, NUP58, HDAC4, BMI1, H4C3, RNF2	0.257206	0.43105	61
1	Reactome	REACTOME_REGULATION_OF_MECP2_EXPRESSION_AND_ACTIVITY	1.44278	0.0495726	0.110173	Up in LC	SIN3A, LBR, HTT, MECP2, AGO2, MOV10, PRKACA, HDAC2, NCOR1, CAMK4, CAMK2B, NCOR2, TNRC6A, AGO3, AURKB	0.266351	0.507434	29
1	Reactome	REACTOME_NUCLEOTIDE_SALVAGE	1.46265	0.0508772	0.112595	Up in LC	AMPD2, GMPR, HPRT1, UPP1, PNP, ADA	0.266351	0.55359	21
1	Reactome	REACTOME_PHOSPHORYLATED_BMAL1_CLOCK_ARNTL_CLOCK_ACTIVATES_EXPRESSION_OF_CORE_CLOCK_GENES	1.4651	0.0508772	0.112595	Up in LC	BHLHE40, PER2, BMAL1, RBM4, CRY2, PER1, RORA, CREM, NR1D1	0.266351	0.55452	21
1	Reactome	REACTOME_INTERLEUKIN_3_INTERLEUKIN_5_AND_GM_CSF_SIGNALING	1.41207	0.052901	0.116828	Up in LC	YWHAZ, UBC, LYN, GRB2, PIK3R1, STAT5A, JAK3, PRKACA, GAB2, SYK, IL2RG, PIK3CD, PTPN11, JAK1, CRKL	0.257206	0.462909	42
1	Reactome	REACTOME_MTOR_SIGNALLING	1.41288	0.0534483	0.117295	Up in LC	RHEB, PPM1A, AKT1, RRAGD, EIF4G1, EIF4E	0.257206	0.471709	39
1	Reactome	REACTOME_RAC2_GTPASE_CYCLE	1.37197	0.0534351	0.117295	Up in LC	TFRC, CDC42EP4, ITGB1, SWAP70, LBR, PIK3R1, CDC42, ARHGAP17, EMD, NCKAP1L, ARHGAP26, DEF6, RAB7A, ARHGDIA, NCKAP1, ABI1, ARMCX3, SLITRK5, ANKLE2, BRK1, MTX1, ABR, CDC42EP1, DEPDC1B, VAMP3, PIK3CA, MPP7, DOCK2	0.24134	0.398665	83
1	Reactome	REACTOME_SUMOYLATION_OF_UBIQUITINYLATION_PROTEINS	1.43472	0.0534483	0.117295	Up in LC	RANBP2, RAE1, SEH1L, NUP98, NUP153, UBE2I, SEC13, NUP93, PML, SUMO1, NUP54, NUP188, VHL, NUP214, NUP50, POM121C, NUP58	0.257206	0.478998	39
1	Reactome	REACTOME_DEVELOPMENTAL_LINEAGE_OF_PANCREATIC_DUCTAL_CELLS	1.46337	0.0553633	0.12074	Up in LC	LAMB3, ANXA2, ANXA1, LAMA2	0.252961	0.554275	20
1	Reactome	REACTOME_METABOLISM_OF_STEROIDS	1.31165	0.0552326	0.12074	Up in LC	TSPOAP1, STARD4, IDI1, ELOVL6, OSBP, SEC24C, LGMN, UBE2I, LBR, STARD5, INSIG1, SEC24B, OSBPL2, FDX1, ACAT2, HMGCS1, SREBF2, RXRA, CARM1, MVD, FASN, VDR, SEC23A, SQLE, SREBF1, OSBPL9, HELZ2, OSBPL7, SEC24D, STARD3	0.231127	0.36054	115
1	Reactome	REACTOME_RHO_GTPASES_ACTIVATE_PAKS	1.46421	0.0553633	0.12074	Up in LC	PPP1CB, CDC42, MYH9, RAC1, FLNA, CTTN	0.252961	0.554592	20
1	Reactome	REACTOME_FORMATION_OF_FIBRIN_CLOT_CLOTTING_CASCADE	1.44515	0.0561404	0.122181	Up in LC	PF4, SERPING1, GP5, KLKB1, F11, TFPI, THBD, GP1BA	0.252961	0.546968	21
1	Reactome	REACTOME_REGULATED_NECROSIS	1.38833	0.0564263	0.122296	Up in LC	IL1B, CHMP4B, CHMP2B, UBC, IRF1, BIRC3, TNFRSF10B, RIPK1, FLOT1, ITCH, BIRC2, UBE2L3, CDC37, HMGB1, TNFRSF10A, CYCS	0.237794	0.431046	56
1	Reactome	REACTOME_REGULATION_OF_CHOLESTEROL_BIOSYNTHESIS_BY_SREBP_SREBF	1.39796	0.0564263	0.122296	Up in LC	IDI1, ELOVL6, SEC24C, INSIG1, SEC24B, HMGCS1, SREBF2, RXRA, CARM1, MVD, FASN, SEC23A, SQLE, SREBF1, HELZ2, SEC24D, CYP51A1, PPARA, TM7SF2, MBTPS1, CREBBP	0.237794	0.435133	55
1	Reactome	REACTOME_SYNTHESIS_OF_VERY_LONG_CHAIN_FATTY_ACYL_COAS	1.4482	0.0570934	0.123487	Up in LC	ELOVL5, ACSL1, ELOVL6, ACSL3, HACD3, ACSL5	0.248911	0.548527	20
1	Reactome	REACTOME_SLC_MEDIATED_TRANSMEMBRANE_TRANSPORT	1.27845	0.0572207	0.123507	Up in LC	SLC7A5, SLC15A3, SLC16A3, SLC26A11, SLC35B2, SLC38A1, SLC22A4, SLC2A1, SLC29A1, SLC9A6, SLC9A1, SLC3A2, SLC9A8, SLC8B1, SLC7A1, SLC26A7, SLC16A10, SLC15A4, SLC25A10, SLC7A6, SLC35A2, SLC7A11, SLC45A3, SLC44A5, SLC4A7, SLC28A3, SLC12A3, SLC25A29, SLC12A7, SLC1A5, SLC9A7, SLCO4A1, SLC17A5, SLC25A26, SLC16A1, LCN12, SLC50A1, SLC26A3, SLC35D1, SLC1A4, SLC39A14, SLC1A3, SLC4A4, SLC14A2, BSG, SLC5A6, S…	0.21925	0.336334	164
1	Reactome	REACTOME_ADP_SIGNALLING_THROUGH_P2Y_PURINOCEPTOR_12	1.4766	0.0577617	0.124164	Up in LC	GNG5, GNAI3, GNB1, GNG2, GNAI2, GNB4	0.252961	0.603465	15
1	Reactome	REACTOME_SIGNALING_BY_NTRK3_TRKC	1.48953	0.0577617	0.124164	Up in LC	GRB2, SRC, PIK3R1, NRAS, KRAS, PTPRS	0.252961	0.608749	15
1	Reactome	REACTOME_RHOQ_GTPASE_CYCLE	1.38445	0.0579937	0.124408	Up in LC	TFRC, CDC42EP4, RHOQ, ARHGEF7, CDC42, ARHGAP17, STOM, ARHGAP26, ARHGAP5, RAB7A, SLC4A7, ARHGAP33, CPNE8, SLC1A5, CDC42BPA, DLC1, CDC42EP1, DEPDC1B, VAMP3, MPP7, GFOD1	0.234393	0.430926	55
1	Reactome	REACTOME_RHOJ_GTPASE_CYCLE	1.37117	0.0582677	0.12474	Up in LC	TFRC, ARHGEF7, PIK3R1, CDC42, STOM, WIPF2, ARHGAP26, ARHGAP5, RAB7A, SLC4A7, NIPSNAP2, CPNE8, SLC1A5, CDC42BPA, CDC42EP1, DEPDC1B, FMNL3, VAMP3, MPP7, WWP2, DOCK8, ARHGAP21	0.234393	0.429163	51
1	Reactome	REACTOME_NEGATIVE_REGULATION_OF_FGFR1_SIGNALING	1.43861	0.0588235	0.125418	Up in LC	UBC, GRB2, PPP2R1A, SRC, PPP2CA, BRAF	0.245042	0.544894	20
1	Reactome	REACTOME_PKMTS_METHYLATE_HISTONE_LYSINES	1.3819	0.0587302	0.125418	Up in LC	NFKB2, EZH2, NFKB1, KMT5A, RELA, DOT1L, SETD1A, RBBP7	0.234393	0.432078	54
1	Reactome	REACTOME_SIGNALING_BY_NOTCH1	1.35728	0.0594679	0.126535	Up in LC	UBC, SKP1, ADAM17, TLE3, TLE1, FBXW7, RBPJ, TLE4, EP300, CUL1, SNW1, ITCH, DNER, HIF1A, JAG1, HDAC2, CCNC, MAML1, NCOR1, HDAC5, NCOR2, DTX4, HDAC4	0.231127	0.410689	66
1	Reactome	REACTOME_CILIUM_ASSEMBLY	-1.20239	0.0597973	0.126978	Down in LC	CEP97, TRIP11, TMEM216, MKKS, HAUS4, NPHP3, CEP41, SCLT1, IFT80, CEP63, PDE6D, SMO, EXOC1, RPGRIP1L, DYNC2H1, CEP135, NPHP4, RAB3IP, BBS9, CEP57, BBIP1, RAB11FIP3, CEP89, DYNC2LI1, AKAP9, CEP162, CCT3, CNTRL, CC2D2A, IFT25, SDCCAG8, CEP250, TRAF3IP1, TUBG1, IFT43, IFT74, C2CD3, IFT88, IFT46, DYNLL1, ATAT1, TTC8, ARL13B, HAUS1, CEP152	0.321776	-0.281413	183
1	Reactome	REACTOME_SIGNALING_BY_BRAF_AND_RAF1_FUSIONS	1.3885	0.0600316	0.127218	Up in LC	TENT4A, SRC, QKI, RAP1B, NRAS, FXR1, TRAK1, KRAS, ITGB3, BRAF, RAF1, ZC3HAV1, TLN1, CSK, BCL2L11, CAMK2B, KIAA1549, PAPSS1	0.231127	0.424752	60
1	Reactome	REACTOME_SIGNALING_BY_FLT3_FUSION_PROTEINS	1.46352	0.0607143	0.128406	Up in LC	CDKN1A, GRB2, PIK3R1, NRAS, STAT5A, PIM1, KRAS, ZMYM2, GAB2	0.245042	0.574211	18
1	Reactome	REACTOME_APOPTOTIC_EXECUTION_PHASE	1.3812	0.0609137	0.128568	Up in LC	CTNNB1, STK26, ROCK1, STK24, BCAP31, BIRC2, VIM, HMGB1, H1-2, H1-4, ADD1, GSN, PLEC	0.237794	0.452382	43
1	Reactome	REACTOME_ABORTIVE_ELONGATION_OF_HIV_1_TRANSCRIPT_IN_THE_ABSENCE_OF_TAT	1.42248	0.0628272	0.132076	Up in LC	SUPT5H, GTF2F1, NCBP1, GTF2F2, CTDP1, POLR2A, POLR2B, NELFCD, POLR2C, POLR2D	0.237794	0.531079	23
1	Reactome	REACTOME_GLOBAL_GENOME_NUCLEOTIDE_EXCISION_REPAIR_GG_NER	1.34352	0.0627871	0.132076	Up in LC	UBC, RFC1, UBE2N, UBE2I, RAD23B, COPS2, POLE2, ERCC1, YY1, COPS8, COPS4, INO80C, SUMO1, NFRKB, PARP2, ACTR5, LIG3, CDK7, INO80, COPS3, DDB1, SUMO3	0.222056	0.390413	84
1	Reactome	REACTOME_CONSTITUTIVE_SIGNALING_BY_LIGAND_RESPONSIVE_EGFR_CANCER_VARIANTS	1.44664	0.0634058	0.13276	Up in LC	UBC, GRB2, PIK3R1, NRAS, KRAS, CDC37	0.24134	0.577045	17
1	Reactome	REACTOME_PEPTIDE_HORMONE_METABOLISM	1.37513	0.0633333	0.13276	Up in LC	P4HB, CTNNB1, STX1A, KLF4, KIF5B, ATP6AP2, TCF7L2, GNB1, SEC11A, ERO1B, CTSD, CLTRN, VAMP2, FFAR4, EXOC4, CTSZ, EXOC8, FFAR1, MYRIP	0.231127	0.446245	45
1	Reactome	REACTOME_ION_HOMEOSTASIS	1.38467	0.0639432	0.133618	Up in LC	ATP1A1, ATP1B3, ATP2A2, ATP2B1, PRKACA, ATP1B1, ASPH, ATP2A3, CAMK2B, RYR2, STIM1, ORAI1, SLC8A1	0.237794	0.467693	37
1	Reactome	REACTOME_REGULATION_OF_GLUCOKINASE_BY_GLUCOKINASE_REGULATORY_PROTEIN	1.40543	0.0647359	0.134471	Up in LC	RANBP2, RAE1, SEH1L, NUP98, NUP153, SEC13, NUP93, NUP54, NUP188, NUP214, NUP50, POM121C, NUP58	0.231127	0.489745	30
1	Reactome	REACTOME_RHOV_GTPASE_CYCLE	1.38066	0.0646853	0.134471	Up in LC	TPM4, USP9X, TPM3, ARHGEF7, PIK3R1, CDC42, TXNL1	0.234393	0.470111	35
1	Reactome	REACTOME_THE_NLRP3_INFLAMMASOME	1.46314	0.064632	0.134471	Up in LC	NFKB2, NLRP3, NFKB1, RELA, TXN, HMOX1	0.237794	0.587804	16
1	Reactome	REACTOME_OXIDATIVE_STRESS_INDUCED_SENESCENCE	1.32627	0.0653789	0.135538	Up in LC	MAPKAPK2, EZH2, UBC, MAP2K3, H2AZ2, MAPKAPK3, TXN, RBBP7, JUN, E2F3, KDM6B, CDKN2D, H3-3A, H3-3B, MOV10, SCMH1, CDK6, MDM4, H2BC11, FOS, SUZ12, CBX6, MAP2K4, TNRC6A, MAP2K7, H2BC13, BMI1, AGO3, H4C3, RNF2, H3C10, MINK1, H2AC6	0.213928	0.376135	97
1	Reactome	REACTOME_EPH_EPHRIN_MEDIATED_REPULSION_OF_CELLS	1.38839	0.0656566	0.135578	Up in LC	LYN, CLTB, SRC, EPHA4, AP2A2, EFNA5, RAC1, AP2A1	0.227987	0.453778	41
1	Reactome	REACTOME_GAP_JUNCTION_TRAFFICKING_AND_REGULATION	1.38121	0.0656304	0.135578	Up in LC	CLTB, SRC, TUBB1, TUBA1C, TUBB4B, TUBA1A, GJC2, CLTC, TUBB6, MYO6, DNM1	0.231127	0.493164	27
1	Reactome	REACTOME_ION_CHANNEL_TRANSPORT	1.27943	0.0659026	0.135819	Up in LC	ATP1A1, ATP10A, TTYH3, ATP1B3, ATP11B, UBC, ATP9A, ATP6V0D1, ATP2A2, RIPK1, STOM, RAF1, ATP6V0A1, ATP2B1, ATP9B, TPCN2, ATP1B1, SGK1, ATP6V1C2, ASPH, ATP2A3, ATP8A2, CAMK2B, ATP6V0B, RYR2, TRPM6, ATP11A, ATP6V1D, CLCN7, TRPM4, ATP8A1, TRPV2, ATP6V1H, TRPM3, MCOLN2, TCIRG1, TRPV3, SLC9B2	0.208955	0.346707	129
1	Reactome	REACTOME_TP53_REGULATES_TRANSCRIPTION_OF_DNA_REPAIR_GENES	1.36242	0.066561	0.136907	Up in LC	ELOC, CCNK, SUPT5H, ELL, CDK9, GTF2F1, FANCI, JUN, GTF2F2, CTDP1, CHEK1, POLR2A, CDK7, CCNT2, FOS, TCEA1, MDC1, POLR2B	0.21925	0.416006	61
1	Hallmark	HALLMARK_REACTIVE_OXYGEN_SPECIES_PATHWAY	1.35396	0.0668842	0.137258	Up in LC	JUNB, EGLN2, TXN, SCAF4, LSP1, CDKN2D, PDLIM1, ATOX1, SBNO2, PRNP, HMOX2	0.222056	0.432145	48
1	Reactome	REACTOME_RNA_POLYMERASE_I_TRANSCRIPTION_INITIATION	1.36639	0.0669935	0.137258	Up in LC	CHD4, RRN3, GATAD2A, POLR1F, RBBP7, CHD3, MTA2, CDK7, GATAD2B, HDAC2	0.222056	0.438832	47
1	Reactome	REACTOME_TP53_REGULATES_TRANSCRIPTION_OF_ADDITIONAL_CELL_CYCLE_GENES_WHOSE_EXACT_ROLE_IN_THE_P53_PATHWAY_REMAIN_UNCERTAIN	1.41837	0.067474	0.137973	Up in LC	PLK3, RGCC, BTG2, CNOT9, TNKS1BP1, CNOT2, CNOT11, CNOT8	0.227987	0.537229	20
1	Reactome	REACTOME_RHO_GTPASES_ACTIVATE_ROCKS	1.45121	0.0678571	0.138487	Up in LC	PPP1CB, LIMK2, ROCK1, MYH9	0.231127	0.569382	18
1	Reactome	REACTOME_NEGATIVE_REGULATORS_OF_DDX58_IFIH1_SIGNALING	1.37752	0.0681818	0.138879	Up in LC	TNFAIP3, UBC, CYLD, TRAF3, UBE2D3, TBK1, ITCH, HERC5, UBE2D2, PCBP2, TAX1BP1	0.227987	0.469041	35
1	Reactome	REACTOME_COBALAMIN_CBL_VITAMIN_B12_TRANSPORT_AND_METABOLISM	1.4224	0.0688406	0.139949	Up in LC	TCN2, MMACHC, MMADHC, PRSS3, LMBRD1, AMN, MTRR, CUBN, ABCC1	0.231127	0.567377	17
1	Reactome	REACTOME_EARLY_SARS_COV_2_INFECTION_EVENTS	1.38266	0.0692042	0.140416	Up in LC	VCP, MAP1LC3B, CHMP4B, CHMP2B, DDX5	0.224966	0.473385	33
1	Reactome	REACTOME_SIGNALING_BY_ERBB2_IN_CANCER	1.41159	0.069808	0.141368	Up in LC	HBEGF, GRB2, PIK3R1, NRAS, KRAS, CDC37, EREG, HSP90AA1, PIK3CA, PTPN12, NRG3	0.224966	0.527013	23
1	Reactome	REACTOME_PROCESSING_OF_SMDT1	1.44247	0.0718133	0.144994	Up in LC	YME1L1, MCUB, PMPCA, AFG3L2, PMPCB, MICU2	0.224966	0.579498	16
1	Reactome	REACTOME_TRNA_PROCESSING_IN_THE_NUCLEUS	1.36246	0.071875	0.144994	Up in LC	RANBP2, RAE1, SEH1L, NUP98, RTCB, NUP153, SEC13, NUP93, C2orf49, NUP54, NUP188, NUP214, ELAC2, CLP1, FAM98B, NUP50, POM121C, RPP14, NUP58	0.208955	0.421577	57
1	Reactome	REACTOME_BRANCHED_CHAIN_AMINO_ACID_CATABOLISM	-1.39002	0.0740741	0.149143	Down in LC	HIBADH, HIBCH, DBT, BCAT1	0.252961	-0.491523	21
1	Reactome	REACTOME_POST_TRANSLATIONAL_MODIFICATION_SYNTHESIS_OF_GPI_ANCHORED_PROTEINS	-1.26623	0.0742706	0.149253	Down in LC	VNN1, VNN2, PIGB, PIGF, NTNG2, RTN4RL2, CNTN4, PIGP, BST1, PIGM, PIGC, PIGZ, PIGL, LYPD6B, NTM, RECK, PIGQ, DPM3, PIGK	0.271289	-0.350976	62
1	Reactome	REACTOME_IKK_COMPLEX_RECRUITMENT_MEDIATED_BY_RIP1	1.39304	0.0750436	0.150206	Up in LC	UBC, BIRC3, UBE2D3, UBE2N, RIPK1, TRAF6, BIRC2, UBE2D2, CHUK	0.216543	0.520089	23
1	Reactome	REACTOME_MODULATION_OF_HOST_RESPONSES_BY_IFN_STIMULATED_GENES	1.42673	0.075	0.150206	Up in LC	EIF2AK3, IFI44, ARIH1, IFI44L, HERC5, HSPA5, CHUK	0.21925	0.559777	18
1	Reactome	REACTOME_RHOH_GTPASE_CYCLE	1.36694	0.0751748	0.150206	Up in LC	VCP, TFRC, FAM91A1, ROCK1, RHOH, STOM, RAB7A, SLC4A7, ARHGDIA, NIPSNAP2, CSK, SLC1A5, TMEM59, VAMP3, WDR11	0.216543	0.46544	35
1	Reactome	REACTOME_REGULATION_OF_KIT_SIGNALING	1.44437	0.0758123	0.151192	Up in LC	LYN, SH2B2, GRB2, SRC, SOCS6, SH2B3	0.21925	0.590289	15
1	Reactome	REACTOME_FORMATION_OF_THE_BETA_CATENIN_TCF_TRANSACTIVATING_COMPLEX	1.33537	0.0760697	0.151418	Up in LC	CTNNB1, RUNX3, H2AZ2, TLE3, TLE1, TLE4, EP300, TCF7L2, H3-3A, H3-3B, H2BC11, KAT5	0.204295	0.405015	65
1	Reactome	REACTOME_ADHERENS_JUNCTIONS_INTERACTIONS	1.36189	0.0763766	0.151741	Up in LC	CTNNB1, ZC3H12A, ILF3, AGO2, CADM2, MOV10, NECTIN2, PRDM8, AFDN	0.216543	0.459998	37
1	Hallmark	HALLMARK_FATTY_ACID_METABOLISM	1.25041	0.0769231	0.151963	Up in LC	G0S2, IDI1, KMT5A, ELOVL5, ACSL1, ODC1, GABARAPL1, DLST, NCAPH2, SDHA, TP53INP2, ALDOA, ACAA1, ALDH9A1, SERINC1, LDHA, XIST, ACO2, ACAT2, ERP29, HMGCS1, SMS, MGLL, ADIPOR2, ACADS, IL4I1, RDH11, MDH2, GRHPR, NBN, FASN, HSP90AA1, SDHD, ACSL5, PDHA1, PTS	0.191892	0.337425	136
1	Reactome	REACTOME_PLASMA_LIPOPROTEIN_CLEARANCE	1.36344	0.0769231	0.151963	Up in LC	UBC, SOAT1, LDLR, AP2A2, NR1H2, AP2A1, APOBR, NPC2, LIPA, CLTC, AMN, AP2B1, NPC1, CUBN	0.2114	0.47953	29
1	Reactome	REACTOME_THROMBOXANE_SIGNALLING_THROUGH_TP_RECEPTOR	1.41981	0.0767857	0.151963	Up in LC	GNA15, GNA13, GNG5, GNB1, GNG2, GNB4	0.216543	0.557063	18
1	Reactome	REACTOME_EPIGENETIC_REGULATION_BY_WDR5_CONTAINING_HISTONE_MODIFYING_COMPLEXES	1.24776	0.0784593	0.154416	Up in LC	PHLDA1, ELOVL5, ACSL1, H2AZ2, KDM6A, SIRT1, AKAP8L, SETD1A, MBIP, MED16, EP300, KAT8, MED23, HCFC1, H3-3A, H3-3B, KMT2C, WDR82, MED6, MED14, H2BC11, MGLL, CXXC1, CCNC, PLIN2, RXRA, NCOR1, NCOR2, KMT2B, PHF20, MED24, PSIP1, KANSL2, PDK4, MED30, H2BC13, KMT2D, H4C3, MED12, H3C10, CREBBP, H2AC6, MED17	0.190023	0.337183	135
1	Reactome	REACTOME_FCGAMMA_RECEPTOR_FCGR_DEPENDENT_PHAGOCYTOSIS	1.30861	0.0784024	0.154416	Up in LC	ELMO2, ACTR3, LYN, GRB2, SRC, CYFIP2, PIK3R1, CDC42, FGR, ARPC2, MYO9B, MYH9, RAC1, NCKAP1L, WIPF2, SYK, ARPC1A, MYO10, NCKAP1, ABI1, HSP90AB1, HSP90AA1, BRK1, MYO1C	0.193813	0.372689	94
1	Reactome	REACTOME_RHOG_GTPASE_CYCLE	1.33187	0.0788644	0.154923	Up in LC	ELMO2, TFRC, STX5, ITGB1, ARFGAP3, LBR, PIK3R1, CDC42, EMD, ARHGAP5, RAB7A, ARHGDIA, ANKLE2, RHOG, NDUFS3, CDC42EP1, DEPDC1B, MCF2L, VAMP3, MPP7, DOCK2	0.199915	0.40218	68
1	Reactome	REACTOME_ACTIVATION_OF_ANTERIOR_HOX_GENES_IN_HINDBRAIN_DEVELOPMENT_DURING_EARLY_EMBRYOGENESIS	1.29583	0.0790274	0.154953	Up in LC	EZH2, H2AZ2, KDM6A, EGR2, RBBP7, EP300, YY1, JUN, H3-3A, H3-3B, CNOT9, KMT2C, POLR2A, H2BC11, MAFB, CTCF, SUZ12, RXRA, NCOR1, POLR2B, RARG, PKNOX1, POLR2C, H2BC13, MEIS1, KMT2D, H4C3, POLR2D, H3C10, CREBBP, H2AC6	0.195789	0.374175	89
1	Reactome	REACTOME_HSF1_ACTIVATION	1.362	0.0816327	0.159762	Up in LC	VCP, DNAJB6, YWHAE, HSF1, DNAJB1, FKBP4, HSP90AB1, HSP90AA1, PTGES3	0.204295	0.480811	28
1	Reactome	REACTOME_HDACS_DEACETYLATE_HISTONES	1.31077	0.0820189	0.160219	Up in LC	CHD4, SUDS3, GATAD2A, REST, RBBP7, CHD3, KDM1A, HMG20B, ARID4B, MTA2, RCOR1, H2BC11, GATAD2B, HDAC2, BRMS1, NCOR1, H2AC21, NCOR2	0.195789	0.39403	70
1	Reactome	REACTOME_FCERI_MEDIATED_MAPK_ACTIVATION	1.34518	0.0824916	0.160248	Up in LC	LCP2, LYN, GRB2, NRAS, KRAS, JUN, RAC1, GRAP2, SYK, FOS, FCER1A	0.202072	0.439656	41
1	Reactome	REACTOME_FORMATION_OF_TUBULIN_FOLDING_INTERMEDIATES_BY_CCT_TRIC	1.38702	0.0824561	0.160248	Up in LC	TCP1, CCT2, TUBB1, CCT6B, TUBA1C, TUBB4B, TUBA1A, TUBB6	0.206588	0.535075	19
1	Reactome	REACTOME_NUCLEAR_IMPORT_OF_REV_PROTEIN	1.36076	0.0824561	0.160248	Up in LC	RANBP2, RAE1, SEH1L, NUP98, NUP153, SEC13, NUP93, NUP54, NUP188, NUP214, NUP50, POM121C, NUP58	0.206588	0.464028	34
1	Reactome	REACTOME_AEROBIC_RESPIRATION_AND_RESPIRATORY_ELECTRON_TRANSPORT	-1.15585	0.0846931	0.164111	Down in LC	ME2, UQCC1, NEK1, ETFB, HSCB, NDUFB10, TIMM21, HAGH, PC, PDHX, ADHFE1, ETFA, COX15, NDUFA3, TIMMDC1, ACAD9, NDUFC1, UQCR10, SDHAF4, COX18, NDUFB5, LYRM4, OGDH, D2HGDH, RMND5B, COX6B1, ATP5PF, SDHAF3, COX7A2L, NDUFV3, DMAC1, UQCR11, GID4, COX11, NDUFAF7, NNT, TMEM186, PYURF, ATP5F1C, GOT1, IDH2, TMEM177, NDUFB3, NDUFB1, SLC25A27, NDUFB11, NDUFS1, L2HGDH, ATP5F1E, PM20D1, CMC1, SFXN4, PDK2, UQCRB, …	0.287805	-0.261282	248
1	Reactome	REACTOME_REGULATION_OF_ENDOGENOUS_RETROELEMENTS	1.27015	0.0847953	0.164111	Up in LC	CHD4, BCL7B, H2AZ2, GATAD2A, SS18L1, ZNF136, UBE2I, RBBP7, CHD3, ZNF331, PPHLN1, H3-3A, H3-3B, PIWIL4, ZCCHC8, MTA2, RBM7, ZNF317, H2BC11, GATAD2B, TRIM28, SMARCB1, HDAC2, SS18	0.184706	0.351542	112
1	Reactome	REACTOME_REGULATION_OF_HOMOTYPIC_CELL_CELL_ADHESION	1.37988	0.0850694	0.164111	Up in LC	CTNNB1, ZC3H12A, ILF3, AGO2, MOV10, PRDM8, TNRC6A, AGO3, CTNNA1, CDH24, AMOT	0.202072	0.517297	22
1	Reactome	REACTOME_SPHINGOLIPID_METABOLISM	1.28342	0.0851064	0.164111	Up in LC	UGCG, PSAP, SAMD8, B3GNT5, OSBP, CERS2, SMPD4, PRKD3, ST6GALNAC6, ARSB, CSNK1G2, PRKD2, ASAH1, VAPA, HEXB, NEU1, B4GALT5, SPNS2, CERS5, SPTLC3, B3GALNT1, ST3GAL2, SPTLC1, GM2A, NEU3, CERS4, ST3GAL5, CERT1, ASAH2, SGMS1, SPHK1	0.188204	0.370034	90
1	Reactome	REACTOME_TRANSCRIPTIONAL_REGULATION_BY_NPAS4	1.34095	0.0863558	0.166215	Up in LC	NAMPT, SRF, REST, BMAL1, AGO2, MOV10, RBFOX3, FOS	0.199915	0.478788	27
1	Reactome	REACTOME_FORMATION_OF_THE_CANONICAL_BAF_CBAF_COMPLEX	1.37666	0.0869565	0.167065	Up in LC	BCL7B, SS18L1, SMARCB1, SS18, SMARCC1, ACTB, SMARCA4, SMARCE1, SMARCD1	0.204295	0.549133	17
1	Reactome	REACTOME_REGULATION_OF_TP53_EXPRESSION_AND_DEGRADATION	1.3456	0.0874126	0.167634	Up in LC	UBC, USP7, AKT1, PPP2R1A, PPP2CA, PDPK1, MDM4, SGK1, RICTOR, PHF20, PPP2R1B, RFFL, PRDM1	0.199915	0.458175	35
1	Reactome	REACTOME_DOPAMINE_NEUROTRANSMITTER_RELEASE_CYCLE	1.38073	0.0877193	0.167915	Up in LC	TSPOAP1, SYN1, STX1A	0.199915	0.532651	19
1	Reactome	REACTOME_RHOU_GTPASE_CYCLE	1.33894	0.087931	0.168014	Up in LC	USP9X, GRB2, SRC, ARHGEF7, PIK3R1, CDC42, TXNL1, HGS, DEPDC1B, CLTC, SPTAN1, MYO6, ITSN2, WWP2	0.197822	0.447023	39
1	Reactome	REACTOME_MITOTIC_PROMETAPHASE	1.21655	0.0881175	0.168064	Up in LC	RCC2, AHCTF1, KIF18A, YWHAG, RANBP2, YWHAE, EML4, PPP2R1A, SEH1L, NUP98, DYNLL2, CENPC, SEC13, NDC80, PPP2CA, CSNK1D, MAPRE1, SMC4, TUBGCP6, CENPF, TUBGCP2, DYNC1H1, RAD21, TUBB1, PPP2R5A, HAUS7, NDEL1, PRKACA, TUBA1C, BUB1, TUBB4B, PPP1CC, HSP90AA1, NUF2, TUBA1A, SMC3, CEP131, NCAPH, PDS5B, PDS5A, CSNK2B, CLIP1, PAFAH1B1, KNL1, PPP2R1B, SPC24, HAUS2, TUBB6	0.172324	0.313807	192
1	Reactome	REACTOME_RRNA_PROCESSING	1.2146	0.0892144	0.169847	Up in LC	BUD23, SNU13, RCL1, NCL, DDX21, RPS9, RIOK3, DDX52, MT-RNR2, EXOSC7, NOP2, WDR43, CSNK1D, EXOSC9, KRR1, XRN2, DHX37, DCAF13, UTP18, EXOSC4, DIS3, C1D, NOP58, DKC1, EXOSC2, UTP4, PNO1, EXOSC10, RRP7A, PWP2, NSUN4, UTP15, RIOK1, ELAC2, MT-RNR1, UTP6, NOP14, FTSJ3, EBNA1BP2	0.170932	0.312033	199
1	Reactome	REACTOME_INTEGRATION_OF_ENERGY_METABOLISM	1.29773	0.0916031	0.174079	Up in LC	GNA15, PPP2R1A, SLC2A1, STX1A, ADCY3, PPP2CA, MARCKS, GNG5, ACSL3, GNB1, ADIPOR1, GNG2, PRKACA, GNAI2, ADIPOR2, GNAS, GNB4, VAMP2, FASN	0.181383	0.37824	81
1	Reactome	REACTOME_NICOTINAMIDE_SALVAGE	1.38584	0.0920578	0.174578	Up in LC	NAMPT, PARP6, PARP9, PARP16, PARP10, PARP14	0.197822	0.566371	15
1	Reactome	REACTOME_RESOLUTION_OF_D_LOOP_STRUCTURES_THROUGH_SYNTHESIS_DEPENDENT_STRAND_ANNEALING_SDSA	-1.3518	0.0921986	0.174578	Down in LC	RAD51C, BRCA1, RAD50, PALB2, MRE11, RMI1, TOP3A, RBBP8, RAD51D, ATM, SEM1	0.227987	-0.45283	27
1	Reactome	REACTOME_RESOLUTION_OF_D_LOOP_STRUCTURES	-1.35194	0.0930233	0.175822	Down in LC	RAD51C, BRCA1, SPIDR, RAD50, PALB2, MRE11, RMI1, FIGNL1, TOP3A, SLX1A, RBBP8, RAD51D, ATM, SEM1	0.224966	-0.425714	35
1	Reactome	REACTOME_NEF_MEDIATES_DOWN_MODULATION_OF_CELL_SURFACE_RECEPTORS_BY_RECRUITING_THEM_TO_CLATHRIN_ADAPTERS	1.36133	0.0934256	0.176265	Up in LC	AP1G1, HLA-A, AP2A2, AP2A1	0.191892	0.515626	20
1	Reactome	REACTOME_OPIOID_SIGNALLING	1.27726	0.0947205	0.178387	Up in LC	GNA15, PPP2R1A, PDE4B, ADCY3, PDE1B, PPP2CA, GNG5, GNAI3, PDE4A, CAMKK1, GNB1, GNG2, PPP3R1, PRKACA, GNAI2, GNAL, PDE4C, GNB4, CAMK4, CAMK2B, PLCB4, GRK2, PPP2R1B, PDE1C	0.179782	0.378667	75
1	Reactome	REACTOME_SIGNALING_BY_ERYTHROPOIETIN	1.34039	0.0958188	0.180133	Up in LC	LYN, GRB2, PIK3R1, PIK3CG, NRAS, STAT5A, KRAS	0.190023	0.492491	24
1	Reactome	REACTOME_FORMATION_OF_THE_POLYBROMO_BAF_PBAF_COMPLEX	1.37045	0.0964286	0.180749	Up in LC	BCL7B, ARID2, SMARCB1, SMARCC1, BRD7, ACTB, SMARCA4, SMARCE1, SMARCD1, PHF10	0.191892	0.537697	18
1	Reactome	REACTOME_NEUROTRANSMITTER_RELEASE_CYCLE	1.33722	0.0964912	0.180749	Up in LC	TSPOAP1, GLS, SYN1, STX1A	0.190023	0.455999	34
1	Reactome	REACTOME_EXPORT_OF_VIRAL_RIBONUCLEOPROTEINS_FROM_NUCLEUS	1.32816	0.0968858	0.181164	Up in LC	RANBP2, RAE1, SEH1L, NUP98, NUP153, SEC13, NUP93, NUP54, NUP188, NUP214, NUP50, POM121C, NUP58	0.188204	0.454726	33
1	Reactome	REACTOME_CELL_CELL_JUNCTION_ORGANIZATION	1.32088	0.0976378	0.181932	Up in LC	CTNNB1, ZC3H12A, ILF3, PRKCI, PALS1, AGO2, CADM2, MOV10, NECTIN2, PRDM8, AFDN	0.17822	0.413425	51
1	Reactome	REACTOME_SIGNALING_BY_MODERATE_KINASE_ACTIVITY_BRAF_MUTANTS	1.32319	0.0976431	0.181932	Up in LC	SRC, RAP1B, NRAS, KRAS, ITGB3, BRAF, RAF1, TLN1, BRAP, CSK, CAMK2B	0.184706	0.432468	41
1	Reactome	REACTOME_GLYCOSPHINGOLIPID_METABOLISM	1.31627	0.0986622	0.18318	Up in LC	UGCG, PSAP, B3GNT5, SMPD4, ST6GALNAC6, ARSB, ASAH1, HEXB, NEU1, B4GALT5, B3GALNT1, ST3GAL2, GM2A, NEU3, ST3GAL5, ASAH2	0.183024	0.428672	44
1	Reactome	REACTOME_TRANSCRIPTIONAL_REGULATION_BY_MECP2	1.31854	0.0986622	0.18318	Up in LC	PTPN1, SIN3A, LBR, HTT, MECP2, AGO2, MOV10, PRKACA, SGK1, HDAC2, NCOR1, CAMK4, CAMK2B, NCOR2, TNRC6A, AGO3, AURKB, OPRM1, SLC2A3	0.183024	0.42941	44
1	Reactome	REACTOME_EVASION_BY_RSV_OF_HOST_INTERFERON_RESPONSES	1.33852	0.1	0.185336	Up in LC	ELOC, UBC, EIF2AK2, EP300	0.186433	0.506609	21
1	Reactome	REACTOME_NEGATIVE_EPIGENETIC_REGULATION_OF_RRNA_EXPRESSION	1.27616	0.101072	0.186992	Up in LC	SAP30BP, SAP130, SUDS3, H2AZ2, SMARCA5, SIRT1, SIN3A, POLR1F, BAZ2A, H3-3A, H3-3B, ARID4B, CDK7, H2BC11, HDAC2	0.172324	0.370836	84
1	Reactome	REACTOME_ACTIVATION_OF_GENE_EXPRESSION_BY_SREBF_SREBP	1.31692	0.102389	0.188432	Up in LC	IDI1, ELOVL6, HMGCS1, SREBF2, RXRA, CARM1, MVD, FASN, SQLE, SREBF1, HELZ2, CYP51A1, PPARA, TM7SF2, CREBBP	0.181383	0.431716	42
1	Reactome	REACTOME_CLASS_A_1_RHODOPSIN_LIKE_RECEPTORS	1.21868	0.102351	0.188432	Up in LC	ADORA2A, ECE1, FFAR2, PSAP, PF4, ACKR3, GPR35, PTGER2, ANXA1, GPR183, PPBP, CCL3, CCL5, FPR1, CXCL8, PLPPR3, ACKR2, LPAR3, HTR1F, HCAR2, CCR3, GPR68, GPR132, LPAR1, CCL4, HTR2B, S1PR1, S1PR2, TACR3, FFAR4, DRD4, PTGDR2	0.161979	0.322598	157
1	Reactome	REACTOME_SIGNALING_BY_BMP	1.3461	0.102076	0.188432	Up in LC	SMAD7, SMURF1, UBE2D3, SMAD6	0.183024	0.509857	20
1	Reactome	REACTOME_INTERACTIONS_OF_REV_WITH_HOST_CELLULAR_PROTEINS	1.31862	0.10302	0.18926	Up in LC	RANBP2, RAE1, SEH1L, NUP98, NUP153, SEC13, NUP93, NUP54, NUP188, RANBP1, NUP214, NUP50, POM121C, NUP58	0.184706	0.445383	37
1	Reactome	REACTOME_TRANSCRIPTION_COUPLED_NUCLEOTIDE_EXCISION_REPAIR_TC_NER	1.26906	0.104294	0.191267	Up in LC	UBC, USP7, ELL, RFC1, UVSSA, COPS2, POLE2, ERCC1, XAB2, COPS8, COPS4, ISY1, POLR2A, LIG3, CDK7, COPS3, DDB1, TCEA1	0.169571	0.373879	76
1	Reactome	REACTOME_ACTIVATION_OF_ATR_IN_RESPONSE_TO_REPLICATION_STRESS	-1.27606	0.105263	0.192707	Down in LC	CDC7, RAD17, CDC6, ORC5, ATRIP, ORC4, ORC2, RFC4, MCM10	0.208955	-0.400178	36
1	Reactome	REACTOME_G_PROTEIN_ACTIVATION	1.36171	0.105925	0.193341	Up in LC	GNA15, GNG5, GNB1, GNG2, GNB4	0.183024	0.547053	16
1	Reactome	REACTOME_HDR_THROUGH_HOMOLOGOUS_RECOMBINATION_HRR	-1.23118	0.105978	0.193341	Down in LC	RAD51C, BRCA1, RAD17, POLK, SPIDR, POLD3, POLE4, RAD50, ATRIP, PALB2, MRE11, RMI1, RFC4, FIGNL1, POLH, RAD9B, TOP3A, SLX1A	0.227987	-0.334725	68
1	Reactome	REACTOME_FGFR2_MUTANT_RECEPTOR_ACTIVATION	1.33838	0.107018	0.19459	Up in LC	GTF2F1, NCBP1, GTF2F2, POLR2A, POLR2B, FGFR2, POLR2C, FGF9, POLR2D	0.179782	0.516313	19
1	Reactome	REACTOME_RESPONSE_OF_EIF2AK4_GCN2_TO_AMINO_ACID_DEFICIENCY	-1.20299	0.107034	0.19459	Down in LC	RPL13, RPL18A, EIF2S2, RPLP2, RPL31, RPS14, RPL6, RPL37, RPS2, RPS20, RPS5, RPL28, RPS23, RPL23, RPL27, RPS15, RPS8, RPS7, RPL14, RPL36AL, RPS21, RPL35A, RPL12, RPL23A, RPL18, RPS15A, RPS12, RPS17, RPS24, RPLP1, RPL29, RPL35, RPL13A, RPS4X, RPL10A, RPL36A, RPL11, RPS28, RPL34, RPL37A, RPS6, EIF2AK4, ASNS, RPL26, RPS13, IMPACT, RPS27A, EIF2S1, RPS19, RPL4, RPS27, RPL22	0.24134	-0.307821	98
1	Reactome	REACTOME_TRAF6_MEDIATED_NF_KB_ACTIVATION	1.31067	0.108014	0.196032	Up in LC	NFKB2, NFKBIA, NFKB1, RELA, NFKBIB, TRAF6, HMGB1, CHUK	0.17822	0.481573	24
1	Reactome	REACTOME_SYNTHESIS_OF_PIPS_AT_THE_PLASMA_MEMBRANE	1.29849	0.111465	0.201946	Up in LC	PI4K2A, MTMR6, INPP5K, MTMR14, RAB14, PIK3R1, PIK3CG, PIK3C2A, RAB5A, MTMR2, PIK3R5, PLEKHA2, PIK3CD, ARF1	0.166934	0.408797	50
1	Reactome	REACTOME_TRANSMISSION_ACROSS_CHEMICAL_SYNAPSES	1.20553	0.112329	0.20316	Up in LC	TSPOAP1, GLS, SLC38A1, SRC, SYN1, STX1A, ADCY3, ARHGEF7, NRAS, AP2A2, GNG5, KRAS, GNAI3, CAMKK1, RAC1, RPS6KA6, GNB1, PDPK1, AP2A1, GNG2, NCALD, TUBB1, PRKACA, GNAI2, CHRNE, GNAL, ARL6IP5, KCNJ9, TUBA1C, GNB4, TUBB4B, KCNJ6, VAMP2, TUBA1A, CAMK4, CAMK2B, PPFIA4	0.153159	0.316112	171
1	Hallmark	HALLMARK_SPERMATOGENESIS	1.26842	0.112977	0.203981	Up in LC	ARL4A, EZH2, DBF4, SIRT1, PGS1, TLE4, AGFG1, TTK, BRAF, GSG1, PARP2, PSMG1, CCT6B, BUB1, MLF1, COIL, CAMK4, NCAPH, PACRG, ART3	0.161979	0.368576	83
1	Reactome	REACTOME_INTERLEUKIN_2_FAMILY_SIGNALING	1.31302	0.113636	0.204819	Up in LC	STAT1, GRB2, PIK3R1, STAT5A, STAT3, IL15RA, JAK3, GAB2, SYK, IL2RG, PIK3CD, SOS2, JAK1, PIK3CA	0.173748	0.447079	35
1	Reactome	REACTOME_DISEASES_OF_IMMUNE_SYSTEM	1.30359	0.113946	0.205024	Up in LC	NFKB2, NFKBIA, NFKB1, TRAF3, RELA, TLR3, HMGB1, UNC93B1, CHUK	0.170932	0.460191	28
1	Reactome	REACTOME_PHOSPHOLIPID_METABOLISM	1.21026	0.114286	0.205284	Up in LC	PI4K2A, CHKA, MTMR6, LPCAT1, MFSD2A, PNPLA8, PLAAT3, INPP5K, MTMR14, DDHD1, TNFAIP8L1, GPCPD1, PGS1, PITPNM3, CDS2, RAB14, PIK3R1, PIK3CG, MTMR10, PIK3C2A, PITPNM1, OSBPL8, PCYT2, PI4KA, RAB5A, SLC44A5, PITPNM2, MTMR2, PTDSS1, MGLL, PIK3R5, SBF1, PLEKHA2, INPP5F, PI4KB, PITPNB, GPAT4	0.151149	0.315873	177
1	Reactome	REACTOME_ANTIGEN_PROCESSING_UB_ATP_INDEPENDENT_PROTEASOMAL_DEGRADATION	1.32808	0.117544	0.210775	Up in LC	PSMB7, PSMA3, PSMA6, PSMB2, PSMB3, PSMA2, PSMA7	0.170932	0.512339	19
1	Reactome	REACTOME_DNA_DAMAGE_BYPASS	1.28421	0.119086	0.213177	Up in LC	VCP, UBC, WDR48, RFC1, DTL, POLE2, SPRTN, NPLOC4, USP10, DDB1, UBE2B, UFD1	0.16318	0.409882	48
1	Reactome	REACTOME_LAMININ_INTERACTIONS	1.3186	0.119298	0.213192	Up in LC	LAMB3, ITGB1, LAMA2, ITGA6, NID1, COL4A4, COL7A1	0.169571	0.499069	21
1	Reactome	REACTOME_ROLE_OF_LAT2_NTAL_LAB_ON_CALCIUM_MOBILIZATION	1.31122	0.120419	0.214829	Up in LC	LYN, GRB2, PIK3R1, PDPK1, GAB2, SYK, FCER1A	0.168238	0.477739	25
1	Reactome	REACTOME_FORMATION_OF_TC_NER_PRE_INCISION_COMPLEX	1.28719	0.124409	0.221571	Up in LC	UBC, USP7, UVSSA, COPS2, XAB2, COPS8, COPS4, ISY1, POLR2A, CDK7, COPS3, DDB1, TCEA1, POLR2B	0.156312	0.402879	51
1	Reactome	REACTOME_RHO_GTPASES_ACTIVATE_WASPS_AND_WAVES	1.29858	0.125874	0.2238	Up in LC	ACTR3, GRB2, CYFIP2, CDC42, ARPC2, RAC1, NCKAP1L, WIPF2, ARPC1A, NCKAP1, ABI1	0.164406	0.442165	35
1	Reactome	REACTOME_RIPK1_MEDIATED_REGULATED_NECROSIS	1.29236	0.127178	0.225735	Up in LC	UBC, BIRC3, TNFRSF10B, RIPK1, FLOT1, ITCH, BIRC2, UBE2L3, CDC37, TNFRSF10A	0.16318	0.445578	32
1	Reactome	REACTOME_FORMATION_OF_SENESCENCE_ASSOCIATED_HETEROCHROMATIN_FOCI_SAHF	1.32964	0.127469	0.225869	Up in LC	CDKN1A, HMGA1, UBN1, H1-2, H1-4	0.165657	0.534171	16
1	Reactome	REACTOME_ORGANELLE_BIOGENESIS_AND_MAINTENANCE	-1.10261	0.128079	0.226568	Down in LC	CEP97, TRIP11, TMEM216, MKKS, HAUS4, NPHP3, DNAJC11, CEP41, MAPK14, MTERF1, SCLT1, IFT80, CEP63, PDE6D, SMO, MEF2C, EXOC1, RPGRIP1L, DYNC2H1, CEP135, NPHP4, RAB3IP, MTX2, BBS9, ACSS2, CEP57, BBIP1, RAB11FIP3, TFB1M, CHCHD3, CREB1, CEP89, DYNC2LI1, AKAP9, CEP162, ATP5PF, CCT3, SIRT5, CNTRL, TWNK, CC2D2A, TGS1, IFT25, CRTC3, SDCCAG8, CEP250, TRAF3IP1, ATP5F1C, IDH2, TUBG1, IFT43, IFT74, C2CD3, ATP5…	0.282013	-0.248681	274
1	Reactome	REACTOME_SLC_TRANSPORTER_DISORDERS	1.24177	0.128527	0.226977	Up in LC	RANBP2, SLC2A1, SLC9A6, SLC3A2, RAE1, SEH1L, NUP98, NUP153, SEC13, NUP93, NUP54, SLC35A2, NUP188, SLC12A3, NUP214, SLC17A5, NUP50, SLC16A1, POM121C, SLC26A3, NUP58, SLC1A3, SLC4A4, BSG, SLC11A2	0.153159	0.370899	72
1	Reactome	REACTOME_ADP_SIGNALLING_THROUGH_P2Y_PURINOCEPTOR_1	1.31025	0.129825	0.2285	Up in LC	GNA15, SRC, GNG5, GNB1, GNG2	0.161979	0.50546	19
1	Reactome	REACTOME_EXPRESSION_OF_BMAL_ARNTL_CLOCK_AND_NPAS2	1.30232	0.129825	0.2285	Up in LC	NRIP1, SIRT1, BMAL1, MEF2D, EP300, RORA, NR1D1, RXRA, CARM1, NCOR1, CRTC2, HELZ2, PPARA, USP46, CREBBP	0.161979	0.444098	34
1	Reactome	REACTOME_METABOLISM_OF_NUCLEOTIDES	1.22284	0.130631	0.229534	Up in LC	AMPD2, ENTPD4, GMPR, HPRT1, TXN, CTPS1, UPP1, PNP, UPB1, ADA, PAICS, RRM1, ENTPD7, UCK2, AK8, GUK1, NT5C1B, DCTPP1	0.148262	0.352587	88
1	Reactome	REACTOME_MITOCHONDRIAL_PROTEIN_DEGRADATION	1.22787	0.131657	0.230462	Up in LC	HSPA9, YME1L1, TIMM17A, PMPCA, CS, IDH3A, AFG3L2, OPA1, UQCRC2, MT-ND6, PDK1, ACO2, COX5A, PRKACA, MICU2, GLUD1, LONP1, NDUFA13, ATP5F1A, ACAT1, ALAS1, MDH2, TRIAP1, NDUFS3, MT-CO2, PDHA1, MT-ND2, BDH1	0.146416	0.349694	94
1	Reactome	REACTOME_NR1H2_AND_NR1H3_MEDIATED_SIGNALING	1.29833	0.131579	0.230462	Up in LC	KDM3A, NRIP1, EP300, KDM1A, NR1H2, AGO2, MOV10, RXRA, NCOR1, FASN, NCOR2, SREBF1, TNRC6A, KDM1B, AGO3	0.160801	0.442739	34
1	Reactome	REACTOME_RNA_POLYMERASE_I_TRANSCRIPTION	1.23025	0.131818	0.230462	Up in LC	CHD4, RRN3, H2AZ2, GATAD2A, POLR1F, RBBP7, CHD3, H3-3A, H3-3B, MTA2, CDK7, H2BC11, GATAD2B, HDAC2	0.148262	0.356534	85
1	Reactome	REACTOME_ACTIVATION_OF_THE_PRE_REPLICATIVE_COMPLEX	-1.27122	0.132075	0.230528	Down in LC	CDC7, POLA2, POLE4, CDC6, ORC5, ORC4, ORC2, MCM10	0.188204	-0.408267	33
1	Reactome	REACTOME_INFLAMMASOMES	1.28948	0.135088	0.235394	Up in LC	NFKB2, NLRP3, NFKB1, RELA, TXN, HMOX1	0.158514	0.48805	21
1	Hallmark	HALLMARK_OXIDATIVE_PHOSPHORYLATION	1.17324	0.136243	0.237014	Up in LC	VDAC2, HSPA9, SLC25A3, NDUFV2, DLST, TIMM17A, GRPEL1, PMPCA, CS, IDH3A, NDUFA9, SDHA, LRPPRC, AFG3L2, OPA1, GPI, FDX1, NDUFS7, UQCRC2, ACAA1, MFN2, NDUFS6, LDHB, LDHA, SUPV3L1, ACO2, RHOT2, COX5A, GLUD1, ATP1B1, NDUFS4, CYB5R3, CYCS, NDUFB7, ATP5F1A, ACAT1, ALAS1, MDH2, BDH2, MRPS22, ABCB7, ATP6V0B, SDHD, NDUFS3	0.135002	0.301283	198
1	Reactome	REACTOME_MITOCHONDRIAL_TRNA_AMINOACYLATION	-1.26278	0.136574	0.237196	Down in LC	PPA2, YARS2, NARS2, IARS2, PARS2, FARS2, TARS2	0.183024	-0.446529	21
1	Reactome	REACTOME_CYTOPROTECTION_BY_HMOX1	1.27209	0.137161	0.237821	Up in LC	NLRP3, MAFK, SIN3A, HMOX1, STAT3, COX5A, HMOX2, CYCS, RXRA, CARM1, NCOR1, NCOR2, MT-CO2, HELZ2, PTK6, PPARA, MT-CO3, CREBBP, MT-CO1	0.149208	0.398176	53
1	Reactome	REACTOME_REGULATION_OF_INSULIN_SECRETION	1.26725	0.1375	0.237937	Up in LC	GNA15, SLC2A1, STX1A, MARCKS, GNG5, ACSL3, GNB1, GNG2, PRKACA, GNAI2, GNAS, GNB4, VAMP2	0.147331	0.392118	57
1	Reactome	REACTOME_REGULATION_OF_MITF_M_DEPENDENT_GENES_INVOLVED_IN_LYSOSOME_BIOGENESIS_AND_AUTOPHAGY	1.29735	0.137681	0.237937	Up in LC	ATP6V0D1, ATP6AP2, ATP6V0A1, ASAH1, ATP6V0B, ATP6V1D, ATP6V1H	0.159647	0.517494	17
1	Reactome	REACTOME_PROCESSIVE_SYNTHESIS_ON_THE_LAGGING_STRAND	-1.31215	0.138393	0.238773	Down in LC	POLA2, POLD3	0.17822	-0.508883	15
1	Hallmark	HALLMARK_UV_RESPONSE_DN	1.19149	0.13913	0.239652	Up in LC	BHLHE40, SMAD7, NR1D2, SMAD3, YTHDC1, NFKB1, TENT4A, ANXA2, DYRK1A, LDLR, INSIG1, PMP22, SLC7A1, ITGB3, DUSP1, PRDM2, MIOS, ATP2B1, MGLL, LPAR1, SDC2, RASA2, RXRA, CDC42BPA, TFPI, PLCB4, DLC1, FBLN5, PIK3CD, SCAF8	0.140406	0.326114	120
1	Reactome	REACTOME_MAP2K_AND_MAPK_ACTIVATION	1.28565	0.139823	0.24045	Up in LC	SRC, RAP1B, NRAS, KRAS, ITGB3, BRAF, RAF1, TLN1, CSK	0.156312	0.437548	36
1	Reactome	REACTOME_UPTAKE_AND_ACTIONS_OF_BACTERIAL_TOXINS	1.28229	0.141361	0.242697	Up in LC	HBEGF, MAP2K3, STX1A, HSP90AB1, VAMP2, HSP90AA1, MAP2K4, TXNRD1, MAP2K7	0.154191	0.467201	25
1	Reactome	REACTOME_INWARDLY_RECTIFYING_K_CHANNELS	1.28015	0.141869	0.24317	Up in LC	GNG5, GNB1, GNG2, KCNJ9, GNB4, KCNJ14, KCNJ6	0.153159	0.484876	20
1	Reactome	REACTOME_G_ALPHA_S_SIGNALLING_EVENTS	1.20704	0.142643	0.243701	Up in LC	ADORA2A, ITGB1, SRC, ADCY3, PTGER2, PDE1B, PDE2A, GRK6, GNG5, GNAI3, PDE4A, GNB1, GNG2, ITGA5, PRKACA, GNAI2, GNAS, PDE4C, GNB4	0.141225	0.348032	88
1	Reactome	REACTOME_HIGH_LAMINAR_FLOW_SHEAR_STRESS_ACTIVATES_SIGNALING_BY_PIEZO1_AND_PECAM1_CDH5_KDR_IN_ENDOTHELIAL_CELLS	1.26446	0.142633	0.243701	Up in LC	CTNNB1, AKT1, ADCY3, GNG5, GNB1, PDPK1, GNG2, PRKACA, TLN1, GNAS, RICTOR, GNB4, PIK3CD, PANX1, PIK3CA, ADM, CAPN2, ADCY6, VCL	0.144631	0.393577	55
1	Reactome	REACTOME_GABA_B_RECEPTOR_ACTIVATION	1.26586	0.143351	0.244512	Up in LC	ADCY3, GNG5, GNAI3, GNB1, GNG2, GNAI2, GNAL, KCNJ9, GNB4, KCNJ6	0.152145	0.45198	27
1	Reactome	REACTOME_NEGATIVE_REGULATION_OF_THE_PI3K_AKT_NETWORK	1.20758	0.144377	0.245579	Up in LC	HBEGF, AKT1, GRB2, PPP2R1A, PHLPP1, SRC, PPP2CA, PIK3R1, PIK3CG, AREG, RAC1, IER3, TRAF6, CD80, PPP2R5A, GAB2, EREG, PIK3R5, IL1RAP, FGFR2, RHOG, PIK3CD, PTPN11, PPP2R1B, FGF9, PIK3CA	0.141225	0.348168	90
1	Reactome	REACTOME_SNRNP_ASSEMBLY	1.27346	0.144444	0.245579	Up in LC	RANBP2, RAE1, SEH1L, NUP98, NUP153, SEC13, NUP93, NCBP1, NUP54, NUP188, SNRPB, NUP214, NUP50, POM121C, NUP58, DDX20	0.144631	0.398173	54
1	Reactome	REACTOME_PRC2_METHYLATES_HISTONES_AND_DNA	1.24745	0.145188	0.246443	Up in LC	EZH2, H2AZ2, RBBP7, JARID2, PHF1, H3-3A, H3-3B, H2BC11, SUZ12	0.146416	0.398149	48

## Sheet: Cluster_2
cluster	source	pathway	NES	pval	padj	direction	leadingEdge	log2err	ES	size
2	Reactome	REACTOME_PROCESSING_OF_CAPPED_INTRON_CONTAINING_PRE_MRNA	2.56088	5.79997e-33	6.08417e-30	Up in LC	SRSF7, RANBP2, WBP11, RBM39, BCAS2, TRA2B, NXT1, WTAP, SMU1, SRSF5, DHX9, HNRNPA3, YBX1, HNRNPU, SRSF11, NCBP1, NUP98, FUS, HNRNPL, HNRNPH1, SNW1, CASC3, PCBP2, DDX5, SRSF6, HNRNPM, PRPF8, SNRNP200, NXF1, STEEP1, SF1, SART1, SNU13, PRPF40A, HNRNPA1, U2SURP, TCERG1, DHX8, GTF2F1, SLU7, SDE2, PHF5A, PPIL4, SF3A1, SNRPA1, SRRM1, RBM5, SNRPC, MAGOH, XAB2, FYTTD1, CWC25, NUP54, NKAP, PRPF3, NUP93, NUP…	1.49548	0.669831	279
2	Reactome	REACTOME_MRNA_SPLICING	2.63236	2.3811e-30	1.24889e-27	Up in LC	SRSF7, WBP11, RBM39, BCAS2, TRA2B, SMU1, SRSF5, DHX9, HNRNPA3, YBX1, HNRNPU, SRSF11, NCBP1, FUS, HNRNPL, HNRNPH1, SNW1, CASC3, PCBP2, DDX5, SRSF6, HNRNPM, PRPF8, SNRNP200, STEEP1, SF1, SART1, SNU13, PRPF40A, HNRNPA1, U2SURP, TCERG1, DHX8, GTF2F1, SLU7, SDE2, PHF5A, PPIL4, SF3A1, SNRPA1, SRRM1, RBM5, SNRPC, MAGOH, XAB2, CWC25, NKAP, PRPF3, SNRPD1, TFIP11, HNRNPC, ISY1, HNRNPK, TXNL4A, SRRT, PPIG, …	1.43181	0.702298	211
2	Hallmark	HALLMARK_TNFA_SIGNALING_VIA_NFKB	2.62401	5.78095e-27	2.02141e-24	Up in LC	NR4A2, PER1, DUSP1, JUN, CD69, TNFAIP3, FOS, ZBTB10, NAMPT, CCNL1, NR4A3, FOSB, KLF6, RIPK2, BTG3, IRS2, REL, JUNB, MCL1, RELB, BTG2, CDKN1A, PTGER4, SQSTM1, EIF1, SOCS3, BTG1, NFKB2, PPP1R15A, BHLHE40, SGK1, RELA, NFKBIE, DUSP5, KLF10, TIPARP, NFKB1, NFKBIA, KLF9, RNF19B, PANX1, AREG, BCL6, SLC2A3, ZFP36, CD83, IRF1, TNIP1, CD44, EGR2, BCL3, BIRC3, NINJ1, MXD1, GADD45A, MAFF, ZC3H12A, STAT5A, SA…	1.34993	0.715203	174
2	Hallmark	HALLMARK_MYC_TARGETS_V1	2.34395	4.0202e-18	1.0543e-15	Up in LC	KPNA2, IFRD1, SRSF7, ETF1, HSP90AB1, RRM1, DDX21, GSPT1, NAP1L1, TRA2B, PSMA2, EIF4A1, ABCE1, HNRNPA3, HNRNPU, NCBP1, PSMB2, XRCC6, CTPS1, YWHAE, NPM1, PSMC4, PABPC1, RAD23B, PGK1, EIF1AX, EIF4H, PWP1, HNRNPA1, MCM6, SYNCRIP, PSMD7, PSMC6, YWHAQ, SF3A1, SNRPA1, SLC25A3, NOLC1, SNRPD1, LDHA, CCT2, HNRNPC, PTGES3, TXNL4A, UBE2L3, EIF4G2, PSMB3, U2AF1, LSM7, HNRNPA2B1, VDAC1, CCT4, EIF3B, PSMA6, HNR…	1.09593	0.629294	199
2	Reactome	REACTOME_M_PHASE	1.99305	2.45006e-14	5.14023e-12	Up in LC	LMNA, MASTL, RANBP2, PPP2CA, SUMO1, EML4, PSMA2, H2AZ2, UBE2S, MAPRE1, TUBA1A, PSMC1, CENPM, CENPC, NUP98, NDEL1, H3-3B, PSMB2, AHCTF1, HSP90AA1, RAB1A, IST1, YWHAE, PPP2R1B, NEDD1, CSNK1E, PSMC4, PSMB7, LBR, PSMC2, NCAPH2, PSMD7, PSMC3, PPP2R1A, PSMD11, PSMC6, B9D2, RAD21, RANGAP1, TUBGCP5, STAG2, NUP54, YWHAG, ARPP19, LMNB1, NUP93, NUP153, HAUS8, NUP88, PPP2R5A, UBC, TUBB1, H3C1, PSMB3, CSNK1D,…	0.975995	0.514223	363
2	Reactome	REACTOME_DEUBIQUITINATION	2.13797	4.23146e-14	7.398e-12	Up in LC	TNFAIP3, RIPK2, SIAH2, WDR48, PSMA2, SMAD7, PSMC1, VDAC2, AR, USP9X, JOSD1, MDM2, PSMB2, USP14, HIF1A, NFKBIA, TRAF3, TNIP3, PSMC4, RAD23B, PSMB7, USP7, PSMC2, USP11, PSMD7, USP34, PSMC3, USP22, PSMD11, PSMC6, TNIP1, USP42, H2AC21, POLB, USP30, OTUD3, TOMM20, RHOA, BIRC3, UBC, USP3, CYLD, USP16, PSMB3, USP47, TNKS2, VCP, ASXL1, SUDS3, BECN1, PSMD12, GATA3, H2BC5, USP10, RIPK1, VDAC1, PSMA6, H2BC4…	0.965328	0.561959	244
2	Reactome	REACTOME_UB_SPECIFIC_PROCESSING_PROTEASES	2.20575	5.59343e-13	8.38215e-11	Up in LC	SIAH2, WDR48, PSMA2, SMAD7, PSMC1, VDAC2, AR, USP9X, MDM2, PSMB2, USP14, HIF1A, NFKBIA, PSMC4, PSMB7, USP7, PSMC2, USP11, PSMD7, USP34, PSMC3, USP22, PSMD11, PSMC6, USP42, H2AC21, POLB, USP30, TOMM20, BIRC3, UBC, USP3, CYLD, USP16, PSMB3, USP47, TNKS2, SUDS3, BECN1, PSMD12, GATA3, H2BC5, USP10, RIPK1, VDAC1, PSMA6, H2BC4, ATXN7, TRAF6, PSMD3, USP12, PSMA3, OTUB1, H2BC7, USP48, PSMD6, PSMD2, H2BC2…	0.921426	0.60415	168
2	Reactome	REACTOME_HIV_INFECTION	2.122	1.87052e-12	2.45272e-10	Up in LC	CXCR4, RANBP2, CCNK, VPS37B, CCNT1, PSMA2, FURIN, GTF2B, PSMC1, NCBP1, SKP1, NUP98, PSMB2, SUPT5H, XRCC6, NPM1, PSMC4, PSMB7, UBAP1, PSMC2, HLA-A, GTF2F1, PSMD7, PSMC3, RNMT, PSMD11, PSMC6, RNGTT, CCNT2, AP1G1, CTDP1, RANGAP1, TAF1, NUP54, NUP93, NUP153, CDK7, CDK9, TAF4B, NUP88, UBC, PSIP1, PSMB3, TCEA1, POLR2A, RAE1, NUP58, CD247, PSMD12, ELOC, PSMA6, CHMP2B, TAF5, VPS4B, TAF13, PSMD3, TAF9, SE…	0.898671	0.566137	211
2	Reactome	REACTOME_ANTIVIRAL_MECHANISM_BY_IFN_STIMULATED_GENES	2.19741	6.54885e-12	7.63305e-10	Up in LC	KPNA2, RANBP2, PPP2CA, SUMO1, STAT3, MX1, EIF4A1, ABCE1, DHX9, TUBA1A, NUP98, PPP2R1B, ARIH1, NPM1, PPM1B, PDE12, UBE2N, HERC5, PPP2R1A, EIF2AK2, NUP54, ILF3, NUP93, NUP153, EIF4G1, PTPN2, NUP88, PPP2R5A, UBC, TUBB1, EIF4G2, JAK1, RAE1, NUP58, PRKRA, EIF4A3, BECN1, TUBB2A, EIF4E2, EIF4A2, ILF2, FANCL, KPNA4, SEC13, NUP133, ADAR, DNAJC3, NUP188, KPNA3, TARBP2, UBE2I, NUP214, SPHK1, KPNB1, POM121, …	0.887075	0.614262	140
2	Reactome	REACTOME_SIGNALING_BY_INTERLEUKINS	1.84991	6.28023e-11	6.58797e-09	Up in LC	JUN, FOS, YWHAZ, HSPA9, RIPK2, IRS2, PELI1, JUNB, MCL1, PPP2CA, CDKN1A, STAT3, SQSTM1, PSMA2, SOCS3, ANXA1, PDCD4, NFKB2, PSMC1, SKP1, RELA, PSMB2, HSP90AA1, USP14, NFKB1, HIF1A, PIK3R1, NFKBIA, PPP2R1B, NFKBIB, CAPZA1, PSMC4, YES1, N4BP1, PSMB7, PSMC2, BCL6, UBE2N, F13A1, FSCN1, PSMD7, PSMC3, PPP2R1A, MAPKAPK2, PSMD11, PSMC6, GAB2, PELI3, SNRPA1, IL18R1, TOLLIP, LMNB1, RAP1B, SOS2, PTPN2, UBC, S…	0.839089	0.477369	371
2	Reactome	REACTOME_TRANSCRIPTIONAL_REGULATION_BY_TP53	1.87974	1.15057e-10	1.09723e-08	Up in LC	JUN, FOS, YWHAZ, CYCS, TNFRSF10B, RGCC, PPP2CA, BTG2, PLK3, CCNK, CDKN1A, TP53BP2, CCNT1, PMAIP1, JMY, HIPK1, SGK1, BRD1, MDM2, RBBP7, NDRG1, SUPT5H, YWHAE, PPP2R1B, CHEK1, NPM1, USP7, CDKN1B, BCL6, GTF2F1, MLH1, PPP2R1A, CCNT2, YWHAQ, LAMTOR3, RHEB, CNOT6L, RICTOR, CTDP1, RAD1, RABGGTB, DDIT4, TAF1, BNIP3L, YWHAG, CDK7, SESN3, BRD7, CDK9, CNOT9, BRIP1, TAF4B, GADD45A, UBC, TCEA1, POLR2A, ELOC, M…	0.839089	0.485469	342
2	Reactome	REACTOME_CLASS_I_MHC_MEDIATED_ANTIGEN_PROCESSING_PRESENTATION	1.85835	1.34412e-10	1.17498e-08	Up in LC	UBE2D3, SIAH2, PSMA2, SOCS3, RLIM, FBXO7, UBE2S, PSMC1, SKP1, MYLIP, PSMB2, PDIA3, PSMC4, RNF19B, RNF19A, PSMB7, RNF138, PSMC2, HLA-B, UBE2G1, UBE2N, HERC5, HLA-A, DCAF1, PSMD7, PSMC3, KLHL25, PSMD11, PSMC6, SIAH1, RNF114, FBXO21, HSPA5, UBA6, WSB1, UBR4, UBE4A, PJA2, FZR1, UBE2B, UBC, UBE2L3, PSMB3, ATG14, HLA-F, SEC61A2, CALR, BECN1, PSMD12, CUL3, TRIM39, ELOC, LONRF1, PSMA6, MKRN1, ANAPC2, CBL…	0.826657	0.47995	343
2	Reactome	REACTOME_CIRCADIAN_CLOCK	2.20464	1.93569e-10	1.56196e-08	Up in LC	PER1, NAMPT, PPP1CB, CRY1, CRY2, PSMA2, BHLHE40, PSMC1, BMAL1, SKP1, MEF2D, PSMB2, CSNK1E, PSMC4, PSMB7, PSMC2, SIRT1, PSMD7, PSMC3, PSMD11, PSMC6, PER2, UBC, PSMB3, CSNK1D, PSMD12, SREBF1, PSMA6, CREM, CREBBP, CRTC2, PSMD3, PSMA3, RBM4, PSMD6, FBXL3, RXRA, PSMD2, PSMB6, HELZ2, BTRC, EP300, PSMD1, PSMD13, ATF2	0.826657	0.63811	104
2	Reactome	REACTOME_EUKARYOTIC_TRANSLATION_ELONGATION	-2.35893	2.2332e-10	1.6733e-08	Down in LC	RPS5, RPS8, RPLP2, RPL35, RPS21, RPL28, RPS14, RPS24, RPL13, RPS12, RPLP1, RPL36A, RPL18A, RPS27, FAU, RPL31, RPL19, RPL6, RPS29, RPS19, RPL26L1, RPS9, RPS20, RPS2, RPL13A, RPL35A, RPL14, RPL12, RPL34, RPL27, RPL37A, RPL36, RPL36AL, RPS13, RPS28, EEF1A1, RPL18, RPS6, RPL26, RPS17, RPL10, RPL7, RPS7, RPS4X, RPS10, RPS18, EEF1G, RPS3, RPL15, UBA52, RPL29, RPL4, RPL37, EEF2, RPL30, RPL23A, RPS27A	0.826657	-0.603487	89
2	Reactome	REACTOME_MITOTIC_METAPHASE_AND_ANAPHASE	1.99535	2.66355e-10	1.86271e-08	Up in LC	LMNA, RANBP2, PPP2CA, SUMO1, PSMA2, UBE2S, MAPRE1, TUBA1A, PSMC1, CENPM, CENPC, NUP98, NDEL1, PSMB2, AHCTF1, IST1, PPP2R1B, PSMC4, PSMB7, LBR, PSMC2, PSMD7, PSMC3, PPP2R1A, PSMD11, PSMC6, B9D2, RAD21, RANGAP1, STAG2, NUP54, LMNB1, NUP93, PPP2R5A, UBC, TUBB1, PSMB3, NUP58, DYNC1H1, LEMD2, TUBB2A, PSMD12, DYNLL2, PSMA6, ANAPC15, CHMP2B, ANAPC2, CENPN, CENPA, ANAPC1, PSMD3, VRK1, SEC13, DSN1, NUP133…	0.814036	0.532849	210
2	Hallmark	HALLMARK_APOPTOSIS	2.07531	4.17944e-10	2.68656e-08	Up in LC	LMNA, JUN, CD69, DNAJA1, ETF1, BTG3, MCL1, BTG2, CDKN1A, SQSTM1, PMAIP1, ANXA1, SMAD7, PDCD4, DDIT3, VDAC2, CTNNB1, RELA, CDKN1B, SC5D, IFNGR1, IRF1, MADD, CD44, BNIP3L, DIABLO, BIRC3, GADD45A, CYLD, GNA15, TXNIP, SAT1, PDGFRB, CASP9, ROCK1, CREBBP	0.814036	0.578138	144
2	Reactome	REACTOME_DISEASES_OF_SIGNAL_TRANSDUCTION_BY_GROWTH_FACTOR_RECEPTORS_AND_SECOND_MESSENGERS	1.78543	4.35381e-10	2.68656e-08	Up in LC	LMNA, JUN, DUSP10, DUSP8, IRS2, RANBP2, JUNB, MCL1, PPP2CA, WDR48, PPP1CB, CDKN1A, EML4, STAT3, SQSTM1, PSMA2, PSMC1, CTNNB1, NCBP1, SKP1, SNW1, MDM2, PSMB2, HSP90AA1, PIK3R1, PPP2R1B, NPM1, PSMC4, YES1, PPM1B, PSMB7, PSMC2, AREG, CDKN1B, GTF2F1, PSMD7, PSMC3, PPP2R1A, TFG, TPM4, PSMD11, PSMC6, GAB2, KRAS, EIF2AK3, RICTOR, RAP1B, CCNC, PPP2R5A, UBC, FXR1, ICOS, BRAF, PSMB3, STAT5A, TNKS2, POLR2A,…	0.814036	0.459179	397
2	Reactome	REACTOME_REGULATION_OF_MRNA_STABILITY_BY_PROTEINS_THAT_BIND_AU_RICH_ELEMENTS	2.18816	7.85615e-10	4.57839e-08	Up in LC	YWHAZ, PSMA2, PSMC1, DIS3, PSMB2, DCP2, DCP1A, PSMC4, PABPC1, PSMB7, PSMC2, ZFP36, PSMD7, PSMC3, EXOSC9, MAPKAPK2, PSMD11, PSMC6, EIF4G1, UBC, PSMB3, PSMD12, PSMA6, HNRNPD, PSMD3, PRKCD, XRN1, PSMA3, PSMD6, PSMD2, PSMB6, AKT1, NUP214, PSMD1, PSMD13	0.801216	0.670966	74
2	Reactome	REACTOME_INTERFERON_SIGNALING	1.95847	8.57642e-10	4.73509e-08	Up in LC	KPNA2, RANBP2, PPP2CA, SUMO1, STAT3, SOCS3, SMAD7, MX1, EIF4A1, ABCE1, DHX9, YBX1, TUBA1A, NUP98, PPP2R1B, ARIH1, NPM1, PPM1B, PTPN1, HLA-B, PDE12, UBE2N, HERC5, HLA-A, PPP2R1A, IFNGR1, IRF1, EIF2AK3, EIF2AK2, CD44, HSPA5, NUP54, ILF3, NUP93, NUP153, EIF4G1, PTPN2, NUP88, PPP2R5A, UBC, TUBB1, EIF4G2, JAK1, RAE1, NUP58, IP6K2, PRKRA, TRIM26, HLA-F, EIF4A3, BECN1, TUBB2A, EIF4E2, EIF4A2, HLA-DRB5, …	0.801216	0.516393	240
2	Reactome	REACTOME_ESR_MEDIATED_SIGNALING	2.04265	9.30711e-10	4.88158e-08	Up in LC	JUN, FOS, KPNA2, FOSB, HSP90AB1, CCNT1, CHD1, H2AZ2, GNAI3, JUND, H3-3B, HSP90AA1, DDX5, PIK3R1, AREG, CDKN1B, GTF2F1, KRAS, RAD21, STAG2, UHMK1, CDK9, PTGES3, H3C1, POLR2A, TLE3, GATA3, H2BC5, H3C4, MOV10, H2BC4, NRAS, CREBBP, GNG10, GNB5, USF1, PIK3CA, KDM1A, H2BC7, H4C16, AKT2, SMC3, AGO1, POLR2B, AGO2, H2BC21, AKT1, SPHK1, H4C5, H2AC20, EP300, SMC1A, ATF2, POLR2I, AKT3, H4C4, TNRC6A, GTF2A2, …	0.801216	0.557419	173
2	Reactome	REACTOME_SIGNALING_BY_NUCLEAR_RECEPTORS	1.97305	1.07448e-09	5.36728e-08	Up in LC	JUN, FOS, KPNA2, FOSB, HSP90AB1, CCNT1, CHD1, H2AZ2, GNAI3, JUND, MYLIP, H3-3B, HSP90AA1, DDX5, PIK3R1, AREG, CDKN1B, NR1H2, GTF2F1, ALDH8A1, KRAS, FASN, RAD21, STAG2, DLD, UHMK1, CDK9, KDM3A, PTGES3, H3C1, ABCG1, POLR2A, ARL4C, TLE3, SREBF1, GATA3, H2BC5, H3C4, MOV10, H2BC4, NRAS, CREBBP, GNG10, GNB5, DHRS3, ABCA1, USF1, PIK3CA, KDM1A, H2BC7, H4C16, AKT2, SMC3, AGO1, RXRA, POLR2B, AGO2, H2BC21, …	0.788187	0.522348	222
2	Reactome	REACTOME_HOST_INTERACTIONS_OF_HIV_FACTORS	2.15187	1.27435e-09	6.07634e-08	Up in LC	RANBP2, CCNT1, PSMA2, PSMC1, SKP1, NUP98, PSMB2, NPM1, PSMC4, PSMB7, PSMC2, HLA-A, PSMD7, PSMC3, PSMD11, PSMC6, AP1G1, RANGAP1, NUP54, NUP93, NUP153, CDK9, NUP88, UBC, PSIP1, PSMB3, RAE1, NUP58, CD247, PSMD12, ELOC, PSMA6, PSMD3, SEC13, NUP133, PSMA3, HCK, PSMD6, ARF1, NUP188, PSMD2, RAN, PSMB6, NUP214, BTRC, PSMD1, KPNB1, POM121, PSMD13	0.788187	0.61097	116
2	Reactome	REACTOME_ISG15_ANTIVIRAL_MECHANISM	2.24138	1.58137e-09	7.21241e-08	Up in LC	KPNA2, RANBP2, MX1, EIF4A1, NUP98, ARIH1, PPM1B, UBE2N, HERC5, EIF2AK2, NUP54, NUP93, NUP153, EIF4G1, NUP88, UBC, EIF4G2, JAK1, RAE1, NUP58, EIF4A3, BECN1, EIF4E2, EIF4A2, KPNA4, SEC13, NUP133, NUP188, KPNA3, NUP214, KPNB1, POM121, EIF4E	0.788187	0.68607	73
2	Reactome	REACTOME_ESTROGEN_DEPENDENT_GENE_EXPRESSION	2.11345	1.77965e-09	7.77853e-08	Up in LC	JUN, FOS, KPNA2, FOSB, HSP90AB1, CCNT1, CHD1, H2AZ2, JUND, H3-3B, HSP90AA1, DDX5, GTF2F1, RAD21, STAG2, CDK9, PTGES3, H3C1, POLR2A, TLE3, GATA3, H2BC5, H3C4, MOV10, H2BC4, CREBBP, USF1, KDM1A, H2BC7, H4C16, SMC3, AGO1, POLR2B, AGO2, H2BC21, H4C5, H2AC20, EP300, SMC1A, ATF2, POLR2I, H4C4, TNRC6A, GTF2A2, USF2, NRIP1, H2BC15, POLR2G, SP1, H2BC8, POU2F1, H3-3A, MYB	0.788187	0.601059	118
2	Reactome	REACTOME_ANTIGEN_PROCESSING_UBIQUITINATION_PROTEASOME_DEGRADATION	1.88217	2.74907e-09	1.15351e-07	Up in LC	UBE2D3, SIAH2, PSMA2, SOCS3, RLIM, FBXO7, UBE2S, PSMC1, SKP1, MYLIP, PSMB2, PSMC4, RNF19B, RNF19A, PSMB7, RNF138, PSMC2, UBE2G1, UBE2N, HERC5, DCAF1, PSMD7, PSMC3, KLHL25, PSMD11, PSMC6, SIAH1, RNF114, FBXO21, UBA6, WSB1, UBR4, UBE4A, PJA2, FZR1, UBE2B, UBC, UBE2L3, PSMB3, PSMD12, CUL3, TRIM39, ELOC, LONRF1, PSMA6, MKRN1, ANAPC2, CBLB, ANAPC1, ZNRF2, HERC1, UBR1, UNKL, PSMD3, CUL2, DTX3L, KBTBD8,…	0.774939	0.493006	271
2	Reactome	REACTOME_CELL_CYCLE_CHECKPOINTS	1.90551	3.49319e-09	1.40937e-07	Up in LC	YWHAZ, RANBP2, ORC1, PPP2CA, CDKN1A, PSMA2, UBE2S, MAPRE1, PSMC1, CENPM, CENPC, NUP98, NDEL1, MDM2, PSMB2, AHCTF1, DBF4, YWHAE, PPP2R1B, CHEK1, PSMC4, PSMB7, PSMC2, CDKN1B, UBE2N, MCM6, PSMD7, PSMC3, PPP2R1A, PSMD11, PSMC6, YWHAQ, B9D2, RAD1, RANGAP1, YWHAG, ORC6, BRIP1, PPP2R5A, UBC, PSMB3, DYNC1H1, PSMD12, H2BC5, DYNLL2, PSMA6, ANAPC15, ANAPC2, H2BC4, CENPN, CENPA, ANAPC1, PSMD3, WRN, SEC13, DS…	0.774939	0.499422	258
2	Reactome	REACTOME_TCF_DEPENDENT_SIGNALING_IN_RESPONSE_TO_WNT	2.00983	3.68258e-09	1.43075e-07	Up in LC	YWHAZ, PPP2CA, RUNX3, PSMA2, H2AZ2, PSMC1, CTNNB1, H3-3B, PSMB2, PPP2R1B, CSNK1E, PSMC4, PSMB7, PSMC2, PSMD7, USP34, PSMC3, PPP2R1A, PSMD11, PSMC6, ZNRF3, PPP2R5A, UBC, H3C1, PSMB3, TNKS2, CSNK1A1, TLE3, PSMD12, RBBP5, CUL3, H2BC5, H3C4, PSMA6, H2BC4, CREBBP, PSMD3, RYK, PSMA3, H2BC7, H4C16, AKT2, PSMD6, TLE4, PSMD2, H2BC21, PSMB6, AKT1, LGR6, FZD5, H4C5, BTRC, H2AC20, GSK3B, EP300, PSMD1, PSMD13…	0.774939	0.548322	171
2	Hallmark	HALLMARK_G2M_CHECKPOINT	1.96072	3.9299e-09	1.47231e-07	Up in LC	KPNA2, YTHDC1, GSPT1, CCNT1, TRA2B, TOP1, H2AZ2, UBE2S, HNRNPU, SLC7A5, NUP98, AMD1, EZH2, SFPQ, DBF4, HIF1A, CHEK1, RAD23B, LBR, CDKN1B, MCM6, RBM14, SYNCRIP, RAD21, PRC1, NCL, BCL3, EWSR1, UPF1, ORC6, ILF3, LMNB1, NOLC1, SNRPD1, SQLE, KIF20B, SLC38A1, BRCA2, TLE3, CUL3, PLK4, HNRNPD, CENPA, KIF5B, WRN, GINS2, SLC7A1, KATNA1, RASAL2, SMC4, NDC80, HUS1, H2AZ1, DDX39A, HMMR, CHMP1A, SRSF10, CENPE,…	0.761461	0.528035	192
2	Reactome	REACTOME_SUMOYLATION	1.98846	5.11344e-09	1.84965e-07	Up in LC	NR4A2, RANBP2, NOP58, SUMO1, TOP1, NFKB2, SAFB, AR, NUP98, RELA, SENP2, MDM2, DDX5, NFKBIA, NPM1, NR1H2, PCGF2, EIF2AK2, RAD21, NSMCE3, RANGAP1, STAG2, NUP54, NUP93, NUP153, HNRNPC, ZNF350, NUP88, HNRNPK, NR3C1, RAE1, NUP58, SP3, CREBBP, WRN, HDAC2, UHRF2, SEC13, NUP133, XPC, H4C16, SMC3, PHC2, RXRA, NUP188, UBE2I, NUP214, SMC5, H4C5, CETN2, SENP5, EP300, SMC1A, POM121, INCENP, CHD3, DDX17, H4C4,…	0.761461	0.54366	169
2	Hallmark	HALLMARK_MTORC1_SIGNALING	1.93966	6.27868e-09	2.1338e-07	Up in LC	IDI1, NAMPT, IFRD1, HSPA9, UBE2D3, CXCR4, ETF1, BTG2, CDKN1A, SQSTM1, TFRC, RPN1, DDIT3, HMGCS1, PPP1R15A, CYP51A1, BHLHE40, PNO1, SLC7A5, ACSL3, RAB1A, MTHFD2, NFKBIB, PSMC4, PGK1, PSMC2, GGA2, SLC2A3, SC5D, PSMC6, HSPA5, DDIT4, LDHA, SQLE, NUFIP1, TCEA1, CALR, PSMD12, ATP2A2, EDEM1, GPI, COPS5, RIT1, HPRT1, ACTR2, DHCR7, PSMA3, TM7SF2, GLA, ENO1, XBP1, LDLR, FGL2, DDX39A, PSME3, GMPS, ACACA, AR…	0.761461	0.522602	196
2	Reactome	REACTOME_INTERLEUKIN_1_SIGNALING	2.11138	6.3058e-09	2.1338e-07	Up in LC	RIPK2, PELI1, SQSTM1, PSMA2, NFKB2, PSMC1, SKP1, RELA, PSMB2, USP14, NFKB1, NFKBIA, NFKBIB, PSMC4, N4BP1, PSMB7, PSMC2, UBE2N, PSMD7, PSMC3, PSMD11, PSMC6, PELI3, TOLLIP, UBC, PSMB3, NLRC5, PSMD12, PSMA6, TRAF6, PSMD3, PELI2, PSMA3, PSMD6, PSMD2, MAP3K3, PSMB6, UBE2V1, BTRC, PSMD1, PSMD13, MAP2K4, RBX1, TNIP2	0.761461	0.617352	99
2	Reactome	REACTOME_CELLULAR_RESPONSE_TO_HEAT_STRESS	2.12086	6.80555e-09	2.23094e-07	Up in LC	HSPA9, RANBP2, HSP90AB1, NUP98, DNAJB6, BAG1, HSP90AA1, YWHAE, HSPA13, SIRT1, MAPKAPK2, DEDD2, DNAJC2, DNAJC7, HSPA5, NUP54, NUP93, NUP153, DNAJB1, NUP88, PTGES3, HSPA14, RAE1, VCP, NUP58, BAG3, CREBBP, GML, SEC13, NUP133, BAG4, HSPH1, CCAR2, NUP188, NUP214, RPA3, GSK3B, EP300, POM121	0.761461	0.628112	93
2	Hallmark	HALLMARK_UV_RESPONSE_UP	2.06538	8.27146e-09	2.62932e-07	Up in LC	FOS, FOSB, DNAJA1, BTG3, JUNB, DDX21, BTG2, EIF5, SQSTM1, BTG1, TFRC, RPN1, FURIN, HNRNPU, AMD1, CLTB, NFKBIA, NXF1, HSPA13, PPIF, PSMC3, IRF1, PRPF3, DNAJB1, NUP58, HLA-F, NR4A1, ACAA1, PPP1R2, CDC5L, CHRNA5, PRKCD, ABCB1, IL6ST, APOM, CEBPG, AGO2, TMBIM6, CHKA, LYN, ARRB2, SOD2, FEN1, ATF3	0.74774	0.577102	132
2	Reactome	REACTOME_KEAP1_NFE2L2_PATHWAY	2.10344	9.54897e-09	2.94614e-07	Up in LC	CDKN1A, SQSTM1, PSMA2, PSMC1, SKP1, RELA, PSMB2, NFKB1, PSMC4, PSMB7, PSMC2, AREG, MAP1LC3B, PSMD7, PSMC3, PSMD11, PSMC6, EIF2AK3, UBC, PSMB3, VCP, UBXN7, ABCC1, PSMD12, CUL3, PSMA6, CREBBP, MAFK, PSMD3, PRKCD, NFE2L2, PSMA3, AKT2, PSMD6, PSMD2, PSMB6, AKT1, BTRC, GSK3B, EP300, PSMD1, PSMD13, AKT3, RBX1, ATF4, MAFG, TXN, UFD1, GCLM, SP1, PSMA5, PSMB1, MUL1	0.74774	0.60882	104
2	Reactome	REACTOME_TRANSPORT_OF_MATURE_TRANSCRIPT_TO_CYTOPLASM	2.11533	1.65371e-08	4.95641e-07	Up in LC	SRSF7, RANBP2, NXT1, SRSF5, SRSF11, NCBP1, NUP98, CASC3, SRSF6, NXF1, SLU7, SRRM1, MAGOH, FYTTD1, NUP54, NUP93, NUP153, NUP88, U2AF1, RAE1, NUP58, SLBP, EIF4A3, THOC1, RNPS1, POLDIP3, SRSF3, WDR33, SEC13, SRSF9, NUP133, SARNP, NUP188, DDX39A, SRSF4, NUP214, POM121, EIF4E, DHX38	0.733762	0.636385	81
2	Reactome	REACTOME_HIV_LIFE_CYCLE	1.97983	1.71175e-08	4.98785e-07	Up in LC	CXCR4, RANBP2, CCNK, VPS37B, CCNT1, FURIN, GTF2B, NCBP1, NUP98, SUPT5H, XRCC6, UBAP1, GTF2F1, RNMT, RNGTT, CCNT2, CTDP1, RANGAP1, TAF1, NUP54, NUP93, NUP153, CDK7, CDK9, TAF4B, NUP88, UBC, PSIP1, TCEA1, POLR2A, RAE1, NUP58, ELOC, CHMP2B, TAF5, VPS4B, TAF13, TAF9, SEC13, NUP133, NELFE, POLR2B, NUP188, CCNH, RAN, TAF9B, NELFCD, NUP214, TAF11, FEN1, POM121, POLR2I, NELFA, GTF2A2, CHMP4A, POLR2G, TAF…	0.733762	0.551538	144
2	Reactome	REACTOME_INTERLEUKIN_1_FAMILY_SIGNALING	2.03133	1.94731e-08	5.52088e-07	Up in LC	RIPK2, PELI1, STAT3, SQSTM1, PSMA2, NFKB2, PSMC1, SKP1, RELA, PSMB2, USP14, NFKB1, NFKBIA, NFKBIB, PSMC4, N4BP1, PSMB7, PSMC2, UBE2N, PSMD7, PSMC3, PSMD11, PSMC6, PELI3, IL18R1, TOLLIP, PTPN2, UBC, PSMB3, NLRC5, PSMD12, PSMA6, TRAF6, PSMD3, PELI2, PSMA3, PTPN11, PSMD6, PSMD2, MAP3K3, PSMB6, UBE2V1	0.733762	0.572075	126
2	Reactome	REACTOME_DEGRADATION_OF_CRY_AND_PER_PROTEINS	2.19252	2.07964e-08	5.74091e-07	Up in LC	PER1, CRY1, CRY2, PSMA2, PSMC1, SKP1, PSMB2, PSMC4, PSMB7, PSMC2, PSMD7, PSMC3, PSMD11, PSMC6, PER2, UBC, PSMB3, PSMD12, PSMA6, PSMD3, PSMA3, PSMD6, FBXL3, PSMD2, PSMB6, BTRC, PSMD1, PSMD13	0.733762	0.716474	48
2	Hallmark	HALLMARK_HYPOXIA	1.95686	5.01826e-08	1.34452e-06	Up in LC	DUSP1, JUN, TNFAIP3, FOS, KLF6, CXCR4, IRS2, SIAH2, CDKN1A, BTG1, DDIT3, PPP1R15A, BHLHE40, IDS, TIPARP, KLHL24, NDRG1, FAM162A, PGK1, CDKN1B, SLC2A3, ZFP36, JMJD6, ILVBL, PFKP, LARGE1, HSPA5, DDIT4, BNIP3L, WSB1, LDHA, XPNPEP1, KDM3A, MAFF, NR3C1, PLAC8, FOSL2, GPI, PLAUR, PNRC1, DPYSL4, HEXA, ZNF292, ENO1	0.719513	0.539031	157
2	Reactome	REACTOME_SIGNALING_BY_WNT	1.83356	5.12688e-08	1.34452e-06	Up in LC	YWHAZ, PPP2CA, RUNX3, PSMA2, H2AZ2, PSMC1, CTNNB1, SKP1, VPS26A, H3-3B, PSMB2, CLTB, PPP2R1B, CSNK1E, PSMC4, PSMB7, PSMC2, PSMD7, USP34, PSMC3, PPP2R1A, PSMD11, PSMC6, KRAS, ZNRF3, RHOA, PPP2R5A, UBC, H3C1, PSMB3, TNKS2, CSNK1A1, TLE3, PSMD12, RBBP5, CUL3, H2BC5, H3C4, MOV10, PSMA6, H2BC4, TMED5, CREBBP, GNG10, GNB5, PSMD3, RYK, ROR2, PSMA3, WNT7A, H2BC7, H4C16, AKT2, PSMD6, AGO1, TLE4, PSMD2, AG…	0.719513	0.481466	254
2	Reactome	REACTOME_INTRACELLULAR_SIGNALING_BY_SECOND_MESSENGERS	1.82487	5.8197e-08	1.48899e-06	Up in LC	JUN, KPNA2, IRS2, PPP2CA, CDKN1A, PSMA2, SGK1, PSMC1, MDM2, RBBP7, PSMB2, EZH2, PIK3R1, PPP2R1B, PSMC4, PSMB7, PHLPP1, USP7, PSMC2, AREG, CDKN1B, PSMD7, PSMC3, PPP2R1A, PSMD11, PSMC6, GAB2, LAMTOR3, RHEB, RICTOR, PHLPP2, EED, OTUD3, PPP2R5A, UBC, ICOS, PSMB3, TNKS2, PSMD12, MOV10, PSMA6, NR4A1, MKRN1, PDGFRB, CASP9, RCOR1, TRAF6, PSMD3, HDAC2, PIK3CA, KDM1A, PRKCD, PSMA3, PTPN11, LAMTOR5, AKT2, P…	0.719513	0.478419	259
2	Reactome	REACTOME_MITOTIC_G2_G2_M_PHASES	1.91122	6.74197e-08	1.68389e-06	Up in LC	HSP90AB1, PPP2CA, PPP1CB, CDKN1A, PSMA2, MAPRE1, TUBA1A, PSMC1, SKP1, PSMB2, HSP90AA1, YWHAE, PPP2R1B, NEDD1, CSNK1E, PSMC4, PSMB7, PSMC2, PSMD7, PSMC3, PPP2R1A, PSMD11, PSMC6, TUBGCP5, YWHAG, CDK7, FZR1, HAUS8, UBC, TUBB1, CDK11B, PSMB3, CSNK1D, HAUS2, HAUS3, DYNC1H1, OPTN, TUBB2A, TUBGCP6, PSMD12, PLK4, PSMA6, ALMS1, PSMD3, PSMA3, PSMD6, WEE1, PSMD2, CEP70, CCNH, CCP110, PSMB6, BTRC, NDE1, HMMR…	0.704976	0.519722	177
2	Hallmark	HALLMARK_E2F_TARGETS	1.8793	7.66725e-08	1.87045e-06	Up in LC	KPNA2, CDKN1A, GSPT1, NAP1L1, TRA2B, TFRC, UBE2S, CENPM, ATAD2, RBBP7, EZH2, MTHFD2, XRCC6, CTPS1, CHEK1, RFC1, LBR, CDKN1B, MCM6, SYNCRIP, MLH1, PHF5A, RAD21, RAD1, EED, ORC6, ILF3, LMNB1, NOLC1, NUP153, CNOT9, PNN, PSIP1, PPM1D, BRCA2, SLBP, SPAG5, PLK4, HNRNPD, PRPS1, CSE1L, GINS4, SMC4, PMS2, HUS1, SMC3, WEE1, H2AZ1, RAN, CCP110, AK2, DDX39A, RPA3, HMMR, CENPE, LUC7L3, SMC1A	0.704976	0.505889	193
2	Reactome	REACTOME_DNA_REPLICATION	1.92161	8.49231e-08	2.02464e-06	Up in LC	ORC1, PSMA2, H2AZ2, UBE2S, PSMC1, SKP1, H3-3B, PSMB2, DBF4, PSMC4, PSMB7, RFC1, PSMC2, MCM6, PSMD7, PSMC3, PSMD11, PSMC6, RNASEH1, ORC6, FZR1, UBC, H3C1, PSMB3, POLE2, PSMD12, H2BC5, H3C4, PSMA6, ANAPC15, ANAPC2, H2BC4, ANAPC1, KPNA6, PSMD3, GINS4, GINS2, PSMA3, H2BC7, H4C16, PSMD6, PSMD2, H2BC21, PSMB6, SSBP1, H4C5, RPA3, H2AC20, PSMD1, FEN1, KPNB1, ANAPC10, PSMD13, PRIM2, H4C4, RFC2, RBX1	0.704976	0.528595	158
2	Reactome	REACTOME_HEDGEHOG_LIGAND_BIOGENESIS	2.15227	9.47992e-08	2.16183e-06	Up in LC	PSMA2, PSMC1, PSMB2, PSMC4, PSMB7, PSMC2, PSMD7, PSMC3, PSMD11, PSMC6, UBC, PSMB3, VCP, PSMD12, PSMA6, HHAT, PSMD3, DERL2, SEL1L, PSMA3, PSMD6, PSMD2, PSMB6, GPC5, PSMD1, PSMD13	0.704976	0.703322	48
2	Reactome	REACTOME_SEPARATION_OF_SISTER_CHROMATIDS	1.91709	9.38622e-08	2.16183e-06	Up in LC	RANBP2, PPP2CA, PSMA2, UBE2S, MAPRE1, TUBA1A, PSMC1, CENPM, CENPC, NUP98, NDEL1, PSMB2, AHCTF1, PPP2R1B, PSMC4, PSMB7, PSMC2, PSMD7, PSMC3, PPP2R1A, PSMD11, PSMC6, B9D2, RAD21, RANGAP1, STAG2, PPP2R5A, UBC, TUBB1, PSMB3, DYNC1H1, TUBB2A, PSMD12, DYNLL2, PSMA6, ANAPC15, ANAPC2, CENPN, CENPA, ANAPC1, PSMD3, SEC13, DSN1, NUP133, PSMA3, NDC80, CLIP1, SMC3, PSMD6, DYNC1LI1, PSMD2, PSMB6, NDE1, CENPE, …	0.704976	0.525744	166
2	Reactome	REACTOME_ACTIVATION_OF_NF_KAPPAB_IN_B_CELLS	2.14968	1.00153e-07	2.23533e-06	Up in LC	REL, PSMA2, PSMC1, SKP1, RELA, NFKBIE, PSMB2, NFKB1, NFKBIA, NFKBIB, PSMC4, PSMB7, PSMC2, PSMD7, PSMC3, PSMD11, PSMC6, UBC, PSMB3, PSMD12, PSMA6, PSMD3, PSMA3, PSMD6, PSMD2, PSMB6, MALT1, BTRC, PSMD1, PSMD13	0.704976	0.691243	54
2	Reactome	REACTOME_PROGRAMMED_CELL_DEATH	1.91376	1.37873e-07	3.01309e-06	Up in LC	LMNA, YWHAZ, CYCS, SDCBP, TNFRSF10B, PELI1, STAT3, TP53BP2, PSMA2, PMAIP1, PSMC1, CTNNB1, PSMB2, HSP90AA1, YWHAE, PSMC4, PSMB7, PSMC2, PSMD7, PSMC3, PSMD11, PSMC6, IRF1, YWHAQ, YWHAG, H1-4, DIABLO, LMNB1, BIRC3, UBC, UBE2L3, PSMB3, H1-2, PSMD12, RIPK1, VIM, DYNLL2, PSMA6, CHMP2B, TICAM1, CASP9, ROCK1, STK26, CDC37, PSMD3, PRKCD, OGT, PSMA3, OPA1, AKT2, PSMD6, PSMD2, TFDP2, PSMB6, AKT1, FNTA, BIRC…	0.690132	0.518224	185
2	Reactome	REACTOME_REGULATION_OF_HSF1_MEDIATED_HEAT_SHOCK_RESPONSE	2.06571	1.49434e-07	3.19911e-06	Up in LC	HSPA9, RANBP2, NUP98, DNAJB6, BAG1, YWHAE, HSPA13, SIRT1, MAPKAPK2, DEDD2, DNAJC2, DNAJC7, HSPA5, NUP54, NUP93, NUP153, DNAJB1, NUP88, HSPA14, RAE1, NUP58, BAG3, GML, SEC13, NUP133, BAG4, HSPH1, CCAR2, NUP188, NUP214, RPA3, GSK3B, POM121	0.690132	0.632367	76
2	Reactome	REACTOME_HH_MUTANTS_ABROGATE_LIGAND_SECRETION	2.14109	1.80888e-07	3.79503e-06	Up in LC	PSMA2, PSMC1, PSMB2, PSMC4, PSMB7, PSMC2, PSMD7, PSMC3, PSMD11, PSMC6, UBC, PSMB3, VCP, PSMD12, PSMA6, HHAT, PSMD3, DERL2, SEL1L, PSMA3, PSMD6, PSMD2, PSMB6, PSMD1, PSMD13	0.690132	0.715632	43
2	Reactome	REACTOME_PTEN_REGULATION	1.98624	1.89203e-07	3.89165e-06	Up in LC	JUN, PSMA2, PSMC1, RBBP7, PSMB2, EZH2, PSMC4, PSMB7, USP7, PSMC2, PSMD7, PSMC3, PSMD11, PSMC6, LAMTOR3, RHEB, EED, OTUD3, UBC, PSMB3, TNKS2, PSMD12, MOV10, PSMA6, MKRN1, RCOR1, PSMD3, HDAC2, KDM1A, PSMA3, LAMTOR5, AKT2, PHC2, PSMD6, AGO1, PSMD2, AGO2, PSMB6, AKT1, USP13, PSMD1, PSMD13, ATF2, AKT3, CHD3, TNRC6A, CHD4, PSMA5, BMI1, PSMB1, SCMH1, WWP2, HDAC5	0.690132	0.564354	119
2	Reactome	REACTOME_DNA_REPLICATION_PRE_INITIATION	1.9804	2.03276e-07	4.10069e-06	Up in LC	ORC1, PSMA2, H2AZ2, UBE2S, PSMC1, H3-3B, PSMB2, DBF4, PSMC4, PSMB7, PSMC2, MCM6, PSMD7, PSMC3, PSMD11, PSMC6, ORC6, FZR1, UBC, H3C1, PSMB3, POLE2, PSMD12, H2BC5, H3C4, PSMA6, ANAPC15, ANAPC2, H2BC4, ANAPC1, KPNA6, PSMD3, PSMA3, H2BC7, H4C16, PSMD6, PSMD2, H2BC21, PSMB6, H4C5, RPA3, H2AC20, PSMD1, KPNB1, ANAPC10, PSMD13, PRIM2, H4C4	0.690132	0.557925	124
2	Reactome	REACTOME_DEFECTIVE_CFTR_CAUSES_CYSTIC_FIBROSIS	2.10598	2.18528e-07	4.32521e-06	Up in LC	PSMA2, PSMC1, PSMB2, PSMC4, PSMB7, PSMC2, PSMD7, PSMC3, PSMD11, PSMC6, UBC, PSMB3, VCP, PSMD12, PSMA6, DERL1, PSMD3, DERL2, SEL1L, PSMA3, PSMD6, PSMD2, PSMB6, PSMD1, PSMD13	0.690132	0.694243	47
2	Reactome	REACTOME_NUCLEAR_EVENTS_MEDIATED_BY_NFE2L2	2.04609	2.56401e-07	4.98082e-06	Up in LC	SQSTM1, PSMA2, PSMC1, SKP1, RELA, PSMB2, NFKB1, PSMC4, PSMB7, PSMC2, AREG, PSMD7, PSMC3, PSMD11, PSMC6, UBC, PSMB3, ABCC1, PSMD12, PSMA6, CREBBP, MAFK, PSMD3, NFE2L2, PSMA3, PSMD6, PSMD2, PSMB6, BTRC, GSK3B, EP300, PSMD1, PSMD13, RBX1, ATF4, MAFG, TXN, GCLM, SP1, PSMA5, PSMB1	0.674963	0.620918	78
2	Reactome	REACTOME_AUTOPHAGY	1.90992	3.21088e-07	5.91655e-06	Up in LC	UBE2D3, HSP90AB1, VPS37B, SQSTM1, GABARAPL1, TUBA1A, VDAC2, HSP90AA1, ULK1, ATG13, ATG16L1, UBAP1, UBE2N, MAP1LC3B, ATG3, LAMTOR3, RHEB, USP30, TOMM20, RB1CC1, UBC, TUBB1, UBE2L3, WIPI2, VCP, ATG14, DYNC1H1, OPTN, BECN1, TUBB2A, VIM, DYNLL2, VDAC1, CHMP2B, MTMR14, PRKAA1, LAMP2, LAMTOR5, TOMM5, MFN2	0.674963	0.533899	140
2	Reactome	REACTOME_DECTIN_1_MEDIATED_NONCANONICAL_NF_KB_SIGNALING	2.09304	3.19144e-07	5.91655e-06	Up in LC	RELB, PSMA2, NFKB2, PSMC1, SKP1, RELA, PSMB2, PSMC4, PSMB7, PSMC2, PSMD7, PSMC3, PSMD11, PSMC6, UBC, PSMB3, PSMD12, PSMA6, PSMD3, PSMA3, PSMD6, PSMD2, PSMB6, BTRC, PSMD1, PSMD13	0.674963	0.689976	47
2	Reactome	REACTOME_DISORDERS_OF_TRANSMEMBRANE_TRANSPORTERS	1.97277	3.2149e-07	5.91655e-06	Up in LC	RANBP2, PSMA2, PSMC1, NUP98, SLC16A1, PSMB2, PSMC4, PSMB7, PSMC2, PSMD7, PSMC3, PSMD11, PSMC6, NUP54, NUP93, NUP153, SLC4A4, NUP88, UBC, PSMB3, RAE1, VCP, NUP58, PSMD12, SLC6A20, PSMA6, DERL1, SLC26A4, KCNJ11, ABCA1, PSMD3, DERL2, SEC13, SLC3A1, NUP133, SEL1L, PSMA3, SLC3A2, SLC11A2, SLC26A3, ABCC6, PSMD6, NUP188, PSMD2, PSMB6, NUP214, SLC35A2, HEPH, PSMD1, SLC40A1, POM121, PSMD13	0.674963	0.552395	129
2	Reactome	REACTOME_MYD88_INDEPENDENT_TLR4_CASCADE	1.97526	4.045e-07	7.31588e-06	Up in LC	JUN, FOS, UBE2D3, RIPK2, PPP2CA, NFKB2, SKP1, RELA, USP14, NFKB1, NFKBIA, TRAF3, PPP2R1B, NFKBIB, N4BP1, UBE2N, PPP2R1A, MAPKAPK2, BIRC3, UBC, OPTN, NLRC5, DUSP4, RIPK1, TICAM1, MAPK7, MAPK9, TRAF6	0.674963	0.566142	108
2	Reactome	REACTOME_APOPTOSIS	1.89866	4.24567e-07	7.54866e-06	Up in LC	LMNA, YWHAZ, CYCS, TNFRSF10B, STAT3, TP53BP2, PSMA2, PMAIP1, PSMC1, CTNNB1, PSMB2, YWHAE, PSMC4, PSMB7, PSMC2, PSMD7, PSMC3, PSMD11, PSMC6, YWHAQ, YWHAG, H1-4, DIABLO, LMNB1, UBC, PSMB3, H1-2, PSMD12, RIPK1, VIM, DYNLL2, PSMA6, TICAM1, CASP9, ROCK1, STK26, PSMD3, PRKCD, PSMA3, OPA1, AKT2, PSMD6, PSMD2, TFDP2, PSMB6, AKT1, FNTA, BIRC2, CLSPN, PLEC, PSMD1, KPNB1, PSMD13, ACIN1, AKT3, GSDME	0.674963	0.523704	156
2	Reactome	REACTOME_SIGNALING_BY_HEDGEHOG	1.95889	4.45932e-07	7.79639e-06	Up in LC	PSMA2, TUBA1A, PSMC1, SKP1, PSMB2, PSMC4, PSMB7, PSMC2, PSMD7, PSMC3, PSMD11, PSMC6, SPOPL, UBC, TUBB1, PSMB3, GNAS, VCP, CSNK1A1, TUBB2A, PSMD12, CUL3, PSMA6, TULP3, HHAT, PSMD3, DERL2, SEL1L, PSMA3, IFT57, PSMD6, PSMD2, ADCY4, PSMB6, GPC5, FUZ, BTRC, ARRB2, PTCH2, PRKAR2A, GSK3B, PSMD1, PSMD13	0.674963	0.556581	119
2	Reactome	REACTOME_CELLULAR_RESPONSE_TO_HYPOXIA	2.08393	4.56712e-07	7.85395e-06	Up in LC	UBE2D3, PSMA2, PSMC1, PSMB2, HIF1A, PSMC4, PSMB7, PSMC2, PSMD7, PSMC3, PSMD11, PSMC6, UBC, PSMB3, PSMD12, ELOC, PSMA6, CREBBP, PSMD3, CUL2, PSMA3, PSMD6, PSMD2, PSMB6, EP300, PSMD1, PSMD13	0.674963	0.659868	59
2	Reactome	REACTOME_NEGATIVE_REGULATION_OF_NOTCH4_SIGNALING	2.13609	4.70097e-07	7.95374e-06	Up in LC	YWHAZ, PSMA2, PSMC1, SKP1, PSMB2, PSMC4, PSMB7, PSMC2, PSMD7, PSMC3, PSMD11, PSMC6, UBC, PSMB3, PSMD12, PSMA6, PSMD3, PSMA3, PSMD6, PSMD2, PSMB6, AKT1, PSMD1, PSMD13, RBX1, PSMA5, PSMB1, NOTCH4	0.674963	0.710653	44
2	Reactome	REACTOME_DDX58_IFIH1_MEDIATED_INDUCTION_OF_INTERFERON_ALPHA_BETA	2.0682	6.13886e-07	1.02217e-05	Up in LC	TNFAIP3, UBE2D3, HSP90AB1, NFKB2, RELA, HSP90AA1, PCBP2, NFKB1, NFKBIA, TRAF3, NFKBIB, HERC5, RNF125, UBC, CYLD, TAX1BP1, RNF216, NLRC5, RIPK1, CREBBP, TRAF6, OTUD5	0.659444	0.641334	67
2	Reactome	REACTOME_ABC_TRANSPORTER_DISORDERS	2.07741	6.39216e-07	1.04771e-05	Up in LC	PSMA2, PSMC1, PSMB2, PSMC4, PSMB7, PSMC2, PSMD7, PSMC3, PSMD11, PSMC6, UBC, PSMB3, VCP, PSMD12, PSMA6, DERL1, KCNJ11, ABCA1, PSMD3, DERL2, SEL1L, PSMA3, ABCC6, PSMD6, PSMD2, PSMB6, PSMD1, PSMD13	0.659444	0.662854	57
2	Reactome	REACTOME_S_PHASE	1.89909	6.64049e-07	1.07167e-05	Up in LC	ORC1, CDKN1A, PSMA2, UBE2S, PSMC1, SKP1, PSMB2, PSMC4, PSMB7, RFC1, PSMC2, CDKN1B, MCM6, PSMD7, PSMC3, PSMD11, PSMC6, RAD21, STAG2, ORC6, CDK7, FZR1, UBC, PSMB3, POLE2, PSMD12, PSMA6, ANAPC15, ANAPC2, ANAPC1, PSMD3, GINS4, GINS2, MAX, PSMA3, AKT2, SMC3, PSMD6, WEE1, PSMD2, TFDP2, CCNH, PSMB6, AKT1, RPA3, GSK3B, PSMD1, FEN1, ANAPC10, SMC1A, PSMD13, PRIM2, AKT3, PDS5A, RFC2, RBX1	0.659444	0.524607	148
2	Reactome	REACTOME_REGULATION_OF_PTEN_STABILITY_AND_ACTIVITY	2.08703	7.03105e-07	1.11751e-05	Up in LC	PSMA2, PSMC1, PSMB2, PSMC4, PSMB7, PSMC2, PSMD7, PSMC3, PSMD11, PSMC6, OTUD3, UBC, PSMB3, TNKS2, PSMD12, PSMA6, MKRN1, PSMD3, PSMA3, AKT2, PSMD6, PSMD2, PSMB6, AKT1, USP13, PSMD1, PSMD13, AKT3	0.659444	0.671099	54
2	Reactome	REACTOME_REGULATION_OF_RUNX3_EXPRESSION_AND_ACTIVITY	2.09045	7.56581e-07	1.18456e-05	Up in LC	RUNX3, PSMA2, PSMC1, MDM2, PSMB2, PSMC4, PSMB7, PSMC2, PSMD7, PSMC3, PSMD11, PSMC6, UBC, PSMB3, PSMD12, PSMA6, PSMD3, PSMA3, PSMD6, PSMD2, PSMB6, EP300, PSMD1, PSMD13, SMURF1, PSMA5, PSMB1	0.659444	0.695452	45
2	Reactome	REACTOME_CELLULAR_RESPONSE_TO_CHEMICAL_STRESS	1.83221	8.95252e-07	1.38106e-05	Up in LC	CYCS, CDKN1A, STAT3, SQSTM1, PSMA2, PSMC1, SKP1, RELA, PSMB2, NFKB1, PSMC4, PSMB7, PSMC2, AREG, MAP1LC3B, PSMD7, PSMC3, PSMD11, PSMC6, EIF2AK3, BLVRA, UBC, PSMB3, VCP, UBXN7, TXNIP, ABCC1, PSMD12, CUL3, MT-CO3, PSMA6, CREBBP, MAFK, PSMD3, MT-CO2, PRKCD, NFE2L2, PSMA3, AKT2, PSMD6, RXRA, PSMD2, PSMB6, AKT1, HELZ2, BTRC, GSK3B, SOD2, EP300, PSMD1, COX7B, PSMD13, AKT3, RBX1, ATF4, MAFG, TXN, UFD1, A…	0.659444	0.498237	177
2	Reactome	REACTOME_CLEC7A_DECTIN_1_SIGNALING	1.99407	9.57811e-07	1.45615e-05	Up in LC	RELB, PSMA2, NFKB2, PSMC1, SKP1, RELA, PSMB2, NFKB1, NFKBIA, PSMC4, PSMB7, PSMC2, UBE2N, PSMD7, PSMC3, PSMD11, PSMC6, UBC, PSMB3, PSMD12, PSMA6, TRAF6, PSMD3, PRKCD, PSMA3, PSMD6, PSMD2, PSMB6, UBE2V1, MALT1, BTRC, ITPR1, CLEC7A, PSMD1, PSMD13	0.643552	0.594788	85
2	Hallmark	HALLMARK_INTERFERON_GAMMA_RESPONSE	1.82269	9.88076e-07	1.4807e-05	Up in LC	CD69, TNFAIP3, NAMPT, RIPK2, PELI1, CDKN1A, STAT3, PSMA2, SOCS3, BTG1, MX1, CD74, PSMB2, NFKB1, ARL4A, MTHFD2, HIF1A, NFKBIA, PTPN1, HLA-B, SELP, LAP3, HLA-A, IRF1, EIF2AK2, PFKP, NUP93, CMTR1, PTPN2, STAT4, TRIM26, TXNIP, NLRC5, KLRK1, RIPK1, PDE4B, C1R, SLAMF7, ADAR, APOL6, PSMA3, IL15, PTGS2, IL2RB, FGL2, FPR1, HELZ2, IRF9, PARP12, SOD2	0.643552	0.491612	189
2	Reactome	REACTOME_SIGNALING_BY_NOTCH	1.83006	1.13585e-06	1.67818e-05	Up in LC	JUN, YWHAZ, PSMA2, FURIN, H2AZ2, YBX1, PSMC1, SKP1, SNW1, H3-3B, PSMB2, HIF1A, PSMC4, PSMB7, PSMC2, PSMD7, PSMC3, PSMD11, PSMC6, CCNC, UBC, H3C1, PSMB3, TLE3, PSMD12, ATP2A2, B4GALT1, H2BC5, H3C4, MOV10, PSMA6, NOTCH2NLB, H2BC4, MAML1, CREBBP, PSMD3, HDAC2, MAMLD1, NOTCH2NLC, SEL1L, PSMA3, NEURL1, H2BC7, H4C16, ST3GAL4, PSMD6, AGO1, TLE4, PSMD2, TFDP2, AGO2, H2BC21, PSMB6, AKT1, ATP2A1, H4C5, APH…	0.643552	0.494019	190
2	Reactome	REACTOME_SCF_BETA_TRCP_MEDIATED_DEGRADATION_OF_EMI1	2.12248	1.2016e-06	1.75066e-05	Up in LC	PSMA2, PSMC1, SKP1, PSMB2, PSMC4, PSMB7, PSMC2, PSMD7, PSMC3, PSMD11, PSMC6, FZR1, UBC, PSMB3, PSMD12, PSMA6, PSMD3, PSMA3, PSMD6, PSMD2, PSMB6, BTRC, PSMD1, PSMD13	0.643552	0.714035	41
2	Reactome	REACTOME_ABC_FAMILY_PROTEINS_MEDIATED_TRANSPORT	1.98496	1.31132e-06	1.86811e-05	Up in LC	PSMA2, PSMC1, PSMB2, PSMC4, PSMB7, PSMC2, PSMD7, PSMC3, PSMD11, PSMC6, UBC, ABCG1, PSMB3, VCP, ABCC1, PSMD12, PSMA6, DERL1, ABCF1, KCNJ11, PSMD3, DERL2, ABCB1, SEL1L, PSMA3, ABCC6, PSMD6, PSMD2, PSMB6	0.643552	0.599403	80
2	Reactome	REACTOME_AUF1_HNRNP_D0_BINDS_AND_DESTABILIZES_MRNA	2.09406	1.32273e-06	1.86811e-05	Up in LC	PSMA2, PSMC1, PSMB2, PSMC4, PABPC1, PSMB7, PSMC2, PSMD7, PSMC3, PSMD11, PSMC6, EIF4G1, UBC, PSMB3, PSMD12, PSMA6, HNRNPD, PSMD3, PSMA3, PSMD6, PSMD2, PSMB6, PSMD1, PSMD13	0.643552	0.700654	42
2	Reactome	REACTOME_SARS_COV_INFECTIONS	1.64028	1.33564e-06	1.86811e-05	Up in LC	YWHAZ, KPNA2, ATP1B3, RIPK2, RANBP2, HSP90AB1, SUMO1, G3BP2, RPN1, FURIN, NUP98, RELA, ARID4B, RBBP7, HSP90AA1, PCBP2, DDX5, NFKB1, NFKBIA, YWHAE, TRAF3, NPM1, HNRNPA1, HLA-B, UBE2N, HLA-A, MAP1LC3B, IFNGR1, ANO9, PSMC6, YWHAQ, NUP54, YWHAG, NUP93, NUP153, SNRPD1, NUP88, PTGES3, UBC, PPIG, NR3C1, JAK1, ZDHHC20, DDX20, RAE1, VCP, ATG14, NUP58, CSNK1A1, HLA-F, VPS33B, SUDS3, CRBN, BECN1, SNRPF, CUL…	0.643552	0.422165	387
2	Reactome	REACTOME_SARS_COV_2_ACTIVATES_MODULATES_INNATE_AND_ADAPTIVE_IMMUNE_RESPONSES	1.92686	1.36109e-06	1.87867e-05	Up in LC	KPNA2, RIPK2, RANBP2, HSP90AB1, G3BP2, NUP98, HSP90AA1, TRAF3, HLA-B, UBE2N, HLA-A, NUP54, NUP93, NUP153, NUP88, UBC, JAK1, RAE1, ATG14, NUP58, HLA-F, BECN1, CREBBP, CNBP, TRAF6, SEC13, NUP133, SEC24B, SEC23A, PTPN11, NUP188, HLA-C, IL17RC, UBE2V1, NUP214, SEC24C	0.643552	0.554204	107
2	Reactome	REACTOME_G1_S_DNA_DAMAGE_CHECKPOINTS	2.06636	1.41315e-06	1.92519e-05	Up in LC	CDKN1A, PSMA2, PSMC1, MDM2, PSMB2, CHEK1, PSMC4, PSMB7, PSMC2, CDKN1B, PSMD7, PSMC3, PSMD11, PSMC6, UBC, PSMB3, PSMD12, PSMA6, PSMD3, PSMA3, PSMD6, PHF20, PSMD2, PSMB6, PSMD1, PSMD13	0.643552	0.664452	54
2	Hallmark	HALLMARK_UNFOLDED_PROTEIN_RESPONSE	1.93348	1.4623e-06	1.96661e-05	Up in LC	YWHAZ, HSPA9, TSPYL2, EIF4A1, SLC7A5, FUS, MTHFD2, DCP2, DCP1A, NPM1, PAIP1, EXOSC9, EIF2AK3, HSPA5, DDIT4, NOLC1, EIF4G1, EIF4A3, CALR, TUBB2A, EDEM1, NOP14, BAG3, SRPRB, KIF5B, HERPUD1, EIF4A2, CNOT2, MTREX, DNAJC3, XBP1, CEBPG, SDAD1, ZBTB17, SPCS3, SEC31A, ATF3, EIF4E, SRPRA, EXOC2, ATF4, DKC1, EIF2S1, DNAJB9	0.643552	0.554004	109
2	Hallmark	HALLMARK_P53_PATHWAY	1.81659	1.53202e-06	2.03429e-05	Up in LC	JUN, FOS, TSPYL2, BTG2, PLK3, CCNK, CDKN1A, BTG1, DDIT3, PPP1R15A, MDM2, NDRG1, RNF19B, FAM162A, CD81, TOB1, STOM, DDIT4, NINJ1, MXD1, GADD45A, COQ8A, CGRRF1, H1-2, PPM1D, HEXIM1, IP6K2, TXNIP, SAT1, ISCU, HINT1, F2R, SEC61A1, SLC3A2, XPC, ACVR1B, TRAF4, AEN, ELP1, ERCC5, RXRA, PLK2, RPS27L, CCP110, DNTTIP2, AK1, SPHK1, PTPRE, ATF3, POM121, NUDT15	0.643552	0.493989	177
2	Reactome	REACTOME_GENE_SILENCING_BY_RNA	1.96621	1.58445e-06	2.07761e-05	Up in LC	RANBP2, MYBL1, H2AZ2, NUP98, H3-3B, HSP90AA1, NUP54, NUP93, NUP153, ELAC2, NUP88, H3C1, POLR2A, RAE1, NUP58, PRKRA, H2BC5, H3C4, H2BC4, SEC13, NUP133, H2BC7, H4C16, AGO1, POLR2B, NUP188, AGO2, PIWIL4, H2BC21, RAN, TARBP2, NUP214, H4C5, H2AC20, TSN, POM121, POLR2I, H4C4, TNRC6A, H2BC15, POLR2G, H2BC8, H3-3A, H3C12, PLD6, NUP107, H2BC11, DGCR8, TDRD9, SEH1L	0.643552	0.566631	106
2	Reactome	REACTOME_CELLULAR_SENESCENCE	1.83174	2.05847e-06	2.6016e-05	Up in LC	JUN, FOS, CDKN1A, STAT3, H2AZ2, UBE2S, RELA, H3-3B, MDM2, RBBP7, EZH2, NFKB1, CDKN1B, MAPKAPK2, EED, H1-4, LMNB1, FZR1, UBC, H3C1, H1-2, UBN1, H2BC5, H3C4, MOV10, ANAPC15, ANAPC2, H2BC4, MAPK7, MAPK9, ANAPC1, TERF2, H2BC7, H4C16, PHC2, TINF2, CXCL8, AGO1, TFDP2, CDKN2D, H2BC21, ERF, H4C5, H2AC20, ANAPC10, EP400, H4C4, TNRC6A, MAP2K4, TXN, MAP3K5, H2BC15, H1-3, SP1, E2F1, TERF1, BMI1, ETS2, H2BC8,…	0.627257	0.50183	162
2	Reactome	REACTOME_DOWNSTREAM_TCR_SIGNALING	1.96598	2.02672e-06	2.6016e-05	Up in LC	RIPK2, PSMA2, PSMC1, SKP1, RELA, PSMB2, NFKB1, PIK3R1, NFKBIA, PSMC4, PSMB7, PSMC2, UBE2N, PSMD7, PSMC3, PSMD11, PSMC6, UBC, PSMB3, CD247, PSMD12, PSMA6, TRAF6, PSMD3, HLA-DRB5, PIK3CA, PSMA3, PSMD6, PSMD2, PSMB6, UBE2V1, HLA-DQB1, MALT1, BTRC, PSMD1, PSMD13	0.627257	0.58545	84
2	Reactome	REACTOME_NS1_MEDIATED_EFFECTS_ON_HOST_PATHWAYS	2.0678	2.04555e-06	2.6016e-05	Up in LC	KPNA2, RANBP2, NUP98, EIF2AK2, NUP54, NUP93, NUP153, NUP88, RAE1, NUP58, KPNA4, SEC13, NUP133, NUP188, KPNA3, NUP214, KPNB1, POM121	0.627257	0.698641	40
2	Reactome	REACTOME_SELENOAMINO_ACID_METABOLISM	-1.9518	2.20891e-06	2.7585e-05	Down in LC	RPS5, RPS8, RPLP2, PAPSS1, RPL35, RPS21, RPL28, INMT, RPS14, RPS24, RPL13, TXNRD1, RPS12, RPLP1, RPL36A, RPL18A, RPS27, FAU, RPL31, RPL19, RPL6, RPS29, RPS19, RPL26L1, SCLY, RPS9, RPS20, RPS2, RPL13A, RPL35A, RPL14, RPL12, RPL34, RPL27, RPL37A, RPL36, RPL36AL, DARS1, RPS13, RPS28, RPL18, RPS6, RPL26, PAPSS2, RPS17, SARS1, RPL10, RPL7, RPS7, RPS4X, RPS10, RPS18, RPS3, AIMP2, SEPHS2, RPL15, UBA52, …	0.627257	-0.482811	112
2	Reactome	REACTOME_REGULATION_OF_ORNITHINE_DECARBOXYLASE_ODC	2.08083	2.27232e-06	2.80431e-05	Up in LC	PSMA2, PSMC1, PSMB2, PSMC4, PSMB7, PSMC2, PSMD7, AZIN1, PSMC3, PSMD11, PSMC6, PSMB3, PSMD12, PSMA6, PSMD3, PSMA3, PSMD6, PSMD2, PSMB6, PSMD1, PSMD13, OAZ1, PSMA5, PSMB1, ODC1	0.627257	0.713105	37
2	Reactome	REACTOME_CYCLIN_A_CDK2_ASSOCIATED_EVENTS_AT_S_PHASE_ENTRY	1.93109	2.37311e-06	2.86224e-05	Up in LC	CDKN1A, PSMA2, PSMC1, SKP1, PSMB2, PSMC4, PSMB7, PSMC2, CDKN1B, PSMD7, PSMC3, PSMD11, PSMC6, CDK7, FZR1, UBC, PSMB3, PSMD12, PSMA6, PSMD3, MAX, PSMA3, AKT2, PSMD6, WEE1, PSMD2, TFDP2, CCNH, PSMB6, AKT1, PSMD1, PSMD13, AKT3	0.627257	0.592139	74
2	Reactome	REACTOME_FCERI_MEDIATED_NF_KB_ACTIVATION	1.95538	2.37383e-06	2.86224e-05	Up in LC	PSMA2, PSMC1, SKP1, RELA, PSMB2, NFKB1, NFKBIA, PSMC4, PSMB7, PSMC2, UBE2N, PSMD7, PSMC3, PSMD11, PSMC6, UBC, PSMB3, PSMD12, PSMA6, TRAF6, PSMD3, PSMA3, PSMD6, PSMD2, PSMB6, UBE2V1, FCER1G, LYN, MALT1, BTRC, PSMD1, PSMD13	0.627257	0.596762	77
2	Reactome	REACTOME_DEGRADATION_OF_AXIN	2.06586	2.86908e-06	3.38165e-05	Up in LC	PSMA2, PSMC1, PSMB2, PSMC4, PSMB7, PSMC2, PSMD7, PSMC3, PSMD11, PSMC6, UBC, PSMB3, TNKS2, PSMD12, PSMA6, PSMD3, PSMA3, PSMD6, PSMD2, PSMB6, PSMD1, PSMD13	0.627257	0.691217	42
2	Reactome	REACTOME_DOWNSTREAM_SIGNALING_EVENTS_OF_B_CELL_RECEPTOR_BCR	1.99029	2.84913e-06	3.38165e-05	Up in LC	REL, PSMA2, PSMC1, SKP1, RELA, NFKBIE, PSMB2, NFKB1, NFKBIA, NFKBIB, PSMC4, PSMB7, PSMC2, PSMD7, PSMC3, PSMD11, PSMC6, KRAS, UBC, PSMB3, PSMD12, PSMA6, NRAS, PSMD3, PSMA3, PSMD6, PSMD2, PSMB6, MALT1, BTRC, PSMD1, PSMD13	0.627257	0.615562	68
2	Reactome	REACTOME_NEDDYLATION	1.76247	3.1647e-06	3.68864e-05	Up in LC	UBE2D3, FEM1C, CDKN1A, SQSTM1, PSMA2, SOCS3, FBXO7, PSMC1, SKP1, NAE1, COPS8, RBBP7, PSMB2, HIF1A, PSMC4, COPS2, PSMB7, COPS4, PSMC2, PSMD7, PSMC3, KLHL25, PSMD11, PSMC6, FBXO21, DCUN1D1, WSB1, COMMD9, UBC, PSMB3, VCP, UBXN7, FEM1B, PSMD12, RBBP5, CUL3, ELOC, PSMA6, COPS5, PSMD3, CUL2, PUM2, KBTBD8, LRRC41, NFE2L2, PSMA3, FBXO31, RNF7, ASB7, PSMD6, DDB1, FBXL3, PSMD2, DCAF16, COMMD5, NUB1, ANKRD9…	0.627257	0.469737	212
2	Reactome	REACTOME_HEDGEHOG_OFF_STATE	1.94736	3.48909e-06	4.02204e-05	Up in LC	PSMA2, TUBA1A, PSMC1, SKP1, PSMB2, PSMC4, PSMB7, PSMC2, PSMD7, PSMC3, PSMD11, PSMC6, UBC, TUBB1, PSMB3, GNAS, CSNK1A1, TUBB2A, PSMD12, PSMA6, TULP3, PSMD3, PSMA3, IFT57, PSMD6, PSMD2, ADCY4, PSMB6, FUZ, BTRC, PRKAR2A, GSK3B, PSMD1, PSMD13	0.627257	0.577445	90
2	Reactome	REACTOME_SIGNALING_BY_NOTCH4	1.99563	3.63549e-06	4.13433e-05	Up in LC	YWHAZ, PSMA2, PSMC1, SKP1, SNW1, PSMB2, PSMC4, PSMB7, PSMC2, PSMD7, PSMC3, PSMD11, PSMC6, UBC, PSMB3, PSMD12, PSMA6, MAML1, CREBBP, PSMD3, MAMLD1, PSMA3, PSMD6, PSMD2, PSMB6, AKT1, APH1B, NCSTN, EP300, PSMD1, PSMD13	0.627257	0.618829	67
2	Reactome	REACTOME_TRANSCRIPTIONAL_ACTIVITY_OF_SMAD2_SMAD3_SMAD4_HETEROTRIMER	2.01395	3.66533e-06	4.13433e-05	Up in LC	UBE2D3, PPM1A, JUNB, CCNK, CCNT1, SMAD7, FURIN, YBX1, SNW1, USP9X, CCNT2, CCNC, CDK9, UBC	0.627257	0.658121	48
2	Reactome	REACTOME_MAPK_FAMILY_SIGNALING_CASCADES	1.69866	3.80569e-06	4.24383e-05	Up in LC	DUSP1, JUN, DUSP10, DUSP8, IRS2, PPP2CA, PPP1CB, PSMA2, PSMC1, PSMB2, DUSP5, PIK3R1, PPP2R1B, PSMC4, PSMB7, PSMC2, AREG, PSMD7, PSMC3, PPP2R1A, PSMD11, PSMC6, MAPK6, KRAS, LAMTOR3, RAP1B, DNAJB1, PPP2R5A, UBC, RASA3, BRAF, JAK1, PSMB3, CDC14A, PSMD12, CUL3, DUSP4, MOV10, PAQR3, PSMA6, DUSP2, CDC42, PDGFRB, NRAS, DLG3, GOLGA7, PSMD3, ABHD17C, PIK3CA, BRAP, RASAL2, PSMA3, PTPN11, IL6ST, PSMD6, PTPR…	0.627257	0.446313	251
2	Reactome	REACTOME_SENESCENCE_ASSOCIATED_SECRETORY_PHENOTYPE_SASP	1.93555	3.84331e-06	4.24383e-05	Up in LC	JUN, FOS, CDKN1A, STAT3, H2AZ2, UBE2S, RELA, H3-3B, NFKB1, CDKN1B, FZR1, UBC, H3C1, H2BC5, H3C4, ANAPC15, ANAPC2, H2BC4, MAPK7, ANAPC1, H2BC7, H4C16, CXCL8, CDKN2D, H2BC21, H4C5, H2AC20, ANAPC10	0.610527	0.577498	83
2	Reactome	REACTOME_DEGRADATION_OF_DVL	2.05333	4.12833e-06	4.46902e-05	Up in LC	PSMA2, PSMC1, PSMB2, PSMC4, PSMB7, PSMC2, PSMD7, PSMC3, PSMD11, PSMC6, UBC, PSMB3, PSMD12, CUL3, PSMA6, PSMD3, PSMA3, PSMD6, PSMD2, PSMB6, PSMD1, PSMD13, RBX1, PSMA5, PSMB1, DACT1	0.610527	0.683121	44
2	Reactome	REACTOME_SCF_SKP2_MEDIATED_DEGRADATION_OF_P27_P21	2.0057	4.13246e-06	4.46902e-05	Up in LC	CDKN1A, PSMA2, PSMC1, SKP1, PSMB2, PSMC4, PSMB7, PSMC2, CDKN1B, PSMD7, PSMC3, PSMD11, PSMC6, UBC, PSMB3, PSMD12, PSMA6, PSMD3, PSMA3, PSMD6, PSMD2, PSMB6, PSMD1, PSMD13	0.610527	0.654131	49
2	Hallmark	HALLMARK_INFLAMMATORY_RESPONSE	1.81274	4.32489e-06	4.62939e-05	Up in LC	CD69, RGS1, NAMPT, KLF6, RIPK2, BTG2, CDKN1A, PTGER4, GNAI3, RELA, NFKB1, HIF1A, NFKBIA, CD55, IRF1, EIF2AK2, IL18R1, MXD1, SLC4A4, SLC1A2, GNA15, ATP2A2, PDE4B, GPR132, AHR, PLAUR, ABCA1, SLC7A1, BEST1, ABI1, ACVR1B, SLC11A2, C5AR1, IL15, CXCL8, LDLR, IL2RB, MEFV, FPR1, FZD5, LYN, SPHK1, AQP9, TNFRSF9, PTPRE, ITGB3, PVR, SCN1B	0.610527	0.497674	159
2	Reactome	REACTOME_HSP90_CHAPERONE_CYCLE_FOR_STEROID_HORMONE_RECEPTORS_SHR_IN_THE_PRESENCE_OF_LIGAND	2.0289	4.46685e-06	4.73306e-05	Up in LC	DNAJA1, HSP90AB1, TUBA1A, AR, HSP90AA1, CAPZA1, DNAJA2, DCTN6, CAPZA2, DNAJB1, PTGES3, TUBB1, NR3C1, DYNC1H1, TUBB2A, DYNLL2, DCTN4	0.610527	0.674977	45
2	Reactome	REACTOME_G2_M_CHECKPOINTS	1.84281	4.62184e-06	4.84831e-05	Up in LC	YWHAZ, ORC1, PSMA2, PSMC1, PSMB2, DBF4, YWHAE, CHEK1, PSMC4, PSMB7, PSMC2, UBE2N, MCM6, PSMD7, PSMC3, PSMD11, PSMC6, YWHAQ, RAD1, YWHAG, ORC6, BRIP1, UBC, PSMB3, PSMD12, H2BC5, PSMA6, H2BC4, PSMD3, WRN, PSMA3, H2BC7, H4C16, HUS1, RHNO1, PSMD6, WEE1, PSMD2, TOPBP1, H2BC21, PSMB6, CLSPN, H4C5, RPA3, PSMD1, PSMD13, H4C4, RFC2	0.610527	0.514911	139
2	Reactome	REACTOME_TRANSCRIPTIONAL_REGULATION_BY_SMALL_RNAS	1.94246	4.84199e-06	5.02896e-05	Up in LC	RANBP2, H2AZ2, NUP98, H3-3B, NUP54, NUP93, NUP153, NUP88, H3C1, POLR2A, RAE1, NUP58, H2BC5, H3C4, H2BC4, SEC13, NUP133, H2BC7, H4C16, AGO1, POLR2B, NUP188, AGO2, H2BC21, RAN, NUP214, H4C5, H2AC20, POM121, POLR2I, H4C4, TNRC6A, H2BC15, POLR2G, H2BC8, H3-3A, H3C12, NUP107, H2BC11, SEH1L	0.610527	0.582573	82
2	Reactome	REACTOME_DEGRADATION_OF_GLI1_BY_THE_PROTEASOME	2.0051	4.92956e-06	5.06972e-05	Up in LC	PSMA2, PSMC1, SKP1, PSMB2, PSMC4, PSMB7, PSMC2, PSMD7, PSMC3, PSMD11, PSMC6, UBC, PSMB3, PSMD12, PSMA6, PSMD3, PSMA3, PSMD6, PSMD2, PSMB6, BTRC, PSMD1, PSMD13, RBX1, PSMA5, PSMB1	0.610527	0.66512	46
2	Reactome	REACTOME_MITOTIC_PROPHASE	1.88219	5.3604e-06	5.45928e-05	Up in LC	LMNA, MASTL, RANBP2, PPP2CA, H2AZ2, NUP98, H3-3B, RAB1A, PPP2R1B, NCAPH2, PPP2R1A, NUP54, ARPP19, LMNB1, NUP93, NUP153, NUP88, H3C1, RAE1, NUP58, LEMD2, GORASP2, RAB2A, H2BC5, H3C4, H2BC4, ENSA, VRK1, SEC13, SMC4, NUP133, H2BC7, H4C16, NUP188, H2BC21, NUP214, H4C5, H2AC20, POM121, H4C4, LPIN1, NUMA1, H2BC15, H2BC8, H3-3A, EMD, H3C12, NUP107, H2BC11, CNEP1R1, CCNB1, MAPK1, SEH1L	0.610527	0.5344	116
2	Reactome	REACTOME_INTERACTIONS_OF_REV_WITH_HOST_CELLULAR_PROTEINS	2.05049	5.43184e-06	5.47884e-05	Up in LC	RANBP2, NUP98, NPM1, RANGAP1, NUP54, NUP93, NUP153, NUP88, RAE1, NUP58, SEC13, NUP133, NUP188, RAN, NUP214, KPNB1, POM121	0.610527	0.702709	37
2	Reactome	REACTOME_ANTIGEN_PROCESSING_CROSS_PRESENTATION	1.89483	6.29494e-06	6.28894e-05	Up in LC	PSMA2, PSMC1, PSMB2, PDIA3, PSMC4, PSMB7, PSMC2, HLA-B, HLA-A, PSMD7, PSMC3, PSMD11, PSMC6, UBC, PSMB3, HLA-F, SEC61A2, CALR, PSMD12, PSMA6, VAMP3, PSMD3, PSMA3, SEC61A1, SEC22B, PSMD6, PSMD2, HLA-C, PSMB6, PSMD1, PSMD13, S100A9, PSMA5, VAMP8, NCF2, PSMB1	0.610527	0.561506	92
2	Reactome	REACTOME_RUNX1_REGULATES_TRANSCRIPTION_OF_GENES_INVOLVED_IN_DIFFERENTIATION_OF_HSCS	1.92249	6.91976e-06	6.78395e-05	Up in LC	PSMA2, H2AZ2, PSMC1, H3-3B, PSMB2, PSMC4, PSMB7, PSMC2, PSMD7, PSMC3, PSMD11, PSMC6, CDK7, UBC, H3C1, PSMB3, PSMD12, GATA3, H2BC5, H3C4, PSMA6, H2BC4, PSMD3, PSMA3, H2BC7, H4C16, PSMD6, PSMD2, CCNH, H2BC21, PSMB6, H4C5, H2AC20, PSMD1, PSMD13, H4C4, H2BC15, PSMA5, H2BC8, PSMB1, H3-3A, MYB	0.610527	0.570073	90
2	Reactome	REACTOME_UBIQUITIN_DEPENDENT_DEGRADATION_OF_CYCLIN_D	2.01938	6.87646e-06	6.78395e-05	Up in LC	PSMA2, PSMC1, PSMB2, PSMC4, PSMB7, PSMC2, PSMD7, PSMC3, PSMD11, PSMC6, UBC, PSMB3, PSMD12, PSMA6, PSMD3, PSMA3, PSMD6, PSMD2, PSMB6, GSK3B, PSMD1, PSMD13	0.610527	0.690277	39
2	Reactome	REACTOME_RESPONSE_OF_EIF2AK4_GCN2_TO_AMINO_ACID_DEFICIENCY	-1.94986	7.10171e-06	6.89786e-05	Down in LC	RPS5, RPS8, RPLP2, RPL35, RPS21, RPL28, ASNS, RPS14, RPS24, RPL13, RPS12, RPLP1, RPL36A, RPL18A, RPS27, FAU, RPL31, RPL19, RPL6, RPS29, RPS19, RPL26L1, RPS9, RPS20, RPS2, RPL13A, RPL35A, RPL14, RPL12, RPL34, RPL27, RPL37A, RPL36, RPL36AL, RPS13, TRIB3, RPS28, RPL18, RPS6, RPL26, RPS17, CEBPB, RPL10, RPL7, RPS7, RPS4X, RPS10, RPS18, RPS3, RPL15, UBA52, RPL29, RPL4, RPL37, RPL30, RPL23A, RPS27A	0.610527	-0.492111	98
2	Reactome	REACTOME_REGULATION_OF_APOPTOSIS	2.02524	7.41023e-06	7.1315e-05	Up in LC	PSMA2, PSMC1, PSMB2, PSMC4, PSMB7, PSMC2, PSMD7, PSMC3, PSMD11, PSMC6, UBC, PSMB3, PSMD12, PSMA6, PSMD3, PSMA3, OPA1, PSMD6, PSMD2, PSMB6, PSMD1, PSMD13	0.610527	0.684261	40
2	Reactome	REACTOME_C_TYPE_LECTIN_RECEPTORS_CLRS	1.86362	8.39429e-06	7.86215e-05	Up in LC	RELB, PSMA2, NFKB2, PSMC1, SKP1, RELA, PSMB2, NFKB1, NFKBIA, PSMC4, PSMB7, PSMC2, UBE2N, PSMD7, PSMC3, PSMD11, PSMC6, KRAS, UBC, PSMB3, PSMD12, PSMA6, NRAS, CREBBP, TRAF6, PSMD3, PRKCD, PSMA3, PSMD6, PSMD2, PSMB6, UBE2V1, FCER1G, LYN, MALT1, BTRC, ITPR1, CLEC7A, EP300, PSMD1, PSMD13, RPS6KA5, MUC6	0.593325	0.530366	114
2	Reactome	REACTOME_FBXL7_DOWN_REGULATES_AURKA_DURING_MITOTIC_ENTRY_AND_IN_EARLY_MITOSIS	2.05321	8.36981e-06	7.86215e-05	Up in LC	PSMA2, PSMC1, SKP1, PSMB2, PSMC4, PSMB7, PSMC2, PSMD7, PSMC3, PSMD11, PSMC6, UBC, PSMB3, PSMD12, PSMA6, PSMD3, PSMA3, PSMD6, PSMD2, PSMB6, PSMD1, PSMD13, RBX1, PSMA5, PSMB1	0.593325	0.69073	41
2	Reactome	REACTOME_REGULATION_OF_RUNX2_EXPRESSION_AND_ACTIVITY	1.98006	8.32563e-06	7.86215e-05	Up in LC	PSMA2, PSMC1, SKP1, PSMB2, PSMC4, PSMB7, PSMC2, PSMD7, PSMC3, PSMD11, PSMC6, UBC, NR3C1, PSMB3, PSMD12, PSMA6, PSMD3, PSMA3, PSMD6, PSMD2, PSMB6, GSK3B, PSMD1, PSMD13, RBX1, SMURF1, PSMA5, PSMB1	0.593325	0.637117	52
2	Reactome	REACTOME_CDK_MEDIATED_PHOSPHORYLATION_AND_REMOVAL_OF_CDC6	1.96735	8.58763e-06	7.97206e-05	Up in LC	PSMA2, UBE2S, PSMC1, PSMB2, PSMC4, PSMB7, PSMC2, PSMD7, PSMC3, PSMD11, PSMC6, FZR1, UBC, PSMB3, PSMD12, PSMA6, ANAPC15, ANAPC2, ANAPC1, PSMD3, PSMA3, PSMD6, PSMD2, PSMB6, PSMD1, ANAPC10, PSMD13	0.593325	0.62615	58
2	Reactome	REACTOME_DEGRADATION_OF_BETA_CATENIN_BY_THE_DESTRUCTION_COMPLEX	1.92291	8.67364e-06	7.98127e-05	Up in LC	PPP2CA, PSMA2, PSMC1, CTNNB1, SKP1, PSMB2, PPP2R1B, PSMC4, PSMB7, PSMC2, PSMD7, PSMC3, PPP2R1A, PSMD11, PSMC6, PPP2R5A, UBC, PSMB3, CSNK1A1, TLE3, PSMD12, PSMA6, PSMD3, PSMA3, PSMD6, TLE4, PSMD2, PSMB6, BTRC, GSK3B, PSMD1, PSMD13	0.593325	0.588878	72
2	Reactome	REACTOME_ASYMMETRIC_LOCALIZATION_OF_PCP_PROTEINS	1.99494	8.97782e-06	8.11874e-05	Up in LC	PSMA2, PSMC1, PSMB2, PSMC4, PSMB7, PSMC2, PSMD7, PSMC3, PSMD11, PSMC6, UBC, PSMB3, PSMD12, PSMA6, PSMD3, PSMA3, PSMD6, PSMD2, PSMB6, FZD5, PSMD1, PSMD13, SMURF1, PSMA5, PSMB1	0.593325	0.66368	45
2	Reactome	REACTOME_SUMOYLATION_OF_RNA_BINDING_PROTEINS	1.97889	8.96422e-06	8.11874e-05	Up in LC	RANBP2, NOP58, SUMO1, NUP98, PCGF2, NUP54, NUP93, NUP153, HNRNPC, NUP88, HNRNPK, RAE1, NUP58, SEC13, NUP133, PHC2, NUP188, UBE2I, NUP214, POM121	0.593325	0.656425	46
2	Reactome	REACTOME_MAPK6_MAPK4_SIGNALING	1.92687	9.76732e-06	8.7572e-05	Up in LC	JUN, PSMA2, PSMC1, PSMB2, PSMC4, PSMB7, PSMC2, PSMD7, PSMC3, PSMD11, PSMC6, MAPK6, DNAJB1, UBC, PSMB3, CDC14A, PSMD12, MOV10, PSMA6, CDC42, PSMD3, PSMA3, PSMD6, AGO1, PSMD2, FOXO1, AGO2, PSMB6	0.593325	0.593406	71
2	Reactome	REACTOME_SWITCHING_OF_ORIGINS_TO_A_POST_REPLICATIVE_STATE	1.88826	1.03632e-05	9.21268e-05	Up in LC	ORC1, PSMA2, UBE2S, PSMC1, SKP1, PSMB2, PSMC4, PSMB7, PSMC2, MCM6, PSMD7, PSMC3, PSMD11, PSMC6, ORC6, FZR1, UBC, PSMB3, PSMD12, PSMA6, ANAPC15, ANAPC2, ANAPC1, PSMD3, PSMA3, PSMD6, PSMD2, PSMB6, PSMD1, ANAPC10, PSMD13	0.593325	0.576275	77
2	Reactome	REACTOME_VIF_MEDIATED_DEGRADATION_OF_APOBEC3G	2.04015	1.07155e-05	9.44581e-05	Up in LC	PSMA2, PSMC1, PSMB2, PSMC4, PSMB7, PSMC2, PSMD7, PSMC3, PSMD11, PSMC6, UBC, PSMB3, PSMD12, ELOC, PSMA6, PSMD3, PSMA3, PSMD6, PSMD2, PSMB6, PSMD1, PSMD13, RBX1, PSMA5, PSMB1	0.593325	0.686336	41
2	Reactome	REACTOME_STABILIZATION_OF_P53	2.01101	1.16424e-05	0.000100933	Up in LC	PSMA2, PSMC1, MDM2, PSMB2, PSMC4, PSMB7, PSMC2, PSMD7, PSMC3, PSMD11, PSMC6, UBC, PSMB3, PSMD12, PSMA6, PSMD3, PSMA3, PSMD6, PHF20, PSMD2, PSMB6, PSMD1, PSMD13, PSMA5, PSMB1, MDM4	0.593325	0.669041	44
2	Reactome	REACTOME_TRANSCRIPTIONAL_REGULATION_BY_RUNX1	1.74803	1.1576e-05	0.000100933	Up in LC	NR4A3, PSMA2, SOCS3, H2AZ2, PSMC1, H3-3B, PSMB2, PAX5, PSMC4, ZFPM1, PSMB7, PSMC2, ELF1, PSMD7, PSMC3, PSMD11, PSMC6, CDK7, UBC, H3C1, PSMB3, KMT2C, PSMD12, RBBP5, GATA3, H2BC5, H3C4, MOV10, PSMA6, H2BC4, CREBBP, PSMD3, SMARCD1, PCGF5, PF4, PSMA3, PTPN11, H2BC7, H4C16, RYBP, PHC2, PSMD6, SETD1A, AGO1, PSMD2, ARID1B, AGO2, CCNH, H2BC21, PSMB6, H4C5, H2AC20, EP300, PSMD1, PSMD13, SMARCD2, SMARCC1, …	0.593325	0.472836	186
2	Reactome	REACTOME_TOLL_LIKE_RECEPTOR_9_TLR9_CASCADE	1.82911	1.17696e-05	0.000101199	Up in LC	JUN, FOS, RIPK2, PELI1, PPP2CA, NFKB2, SKP1, RELA, USP14, NFKB1, RBSN, NFKBIA, PPP2R1B, NFKBIB, N4BP1, UBE2N, PPP2R1A, MAPKAPK2, PELI3, UBC, NLRC5, DUSP4, TICAM1, MAPK7, MAPK9, TRAF6	0.593325	0.52609	107
2	Reactome	REACTOME_THE_ROLE_OF_GTSE1_IN_G2_M_PROGRESSION_AFTER_G2_CHECKPOINT	1.97797	1.34689e-05	0.000114869	Up in LC	HSP90AB1, CDKN1A, PSMA2, MAPRE1, TUBA1A, PSMC1, PSMB2, HSP90AA1, PSMC4, PSMB7, PSMC2, PSMD7, PSMC3, PSMD11, PSMC6, UBC, TUBB1, PSMB3, TUBB2A, PSMD12, PSMA6, PSMD3, PSMA3, PSMD6, PSMD2, PSMB6	0.593325	0.633682	56
2	Reactome	REACTOME_EPIGENETIC_REGULATION_OF_GENE_EXPRESSION	1.61481	1.4974e-05	0.00012629	Up in LC	ZNF331, DDX21, KANSL2, SMARCA5, KDM6A, H2AZ2, ZNF317, SAP30BP, PPHLN1, H3-3B, ARID4B, RBBP7, EZH2, MED17, SIRT1, ZNF136, POLR1F, MED23, MED30, EED, CDK7, CCNC, ZNF273, KAT8, MED6, MBIP, H3C1, SF3B1, PSIP1, BCL7B, KMT2C, SUDS3, RBBP5, H2BC5, H3C4, H2BC4, CREBBP, PHF1, SMARCD1, HDAC2, BAZ2A, SAP130, OGT, MTREX, H2BC7, H4C16, SETD1A, RXRA, PHF20, ARID1B, PIWIL4, CCNH, H2BC21, UBE2I, MED4, WDR82, POL…	0.593325	0.422367	280
2	Reactome	REACTOME_TP53_REGULATES_TRANSCRIPTION_OF_DNA_REPAIR_GENES	1.93113	1.50488e-05	0.00012629	Up in LC	JUN, FOS, CCNK, CCNT1, SUPT5H, CHEK1, GTF2F1, MLH1, CCNT2, CTDP1, CDK7, CDK9, TCEA1, POLR2A, ELOC, PMS2, NELFE, FANCD2, POLR2B, CCNH, NELFCD, ATF2, POLR2I, NELFA	0.593325	0.605528	61
2	Reactome	REACTOME_HEDGEHOG_ON_STATE	1.95427	1.53994e-05	0.000128206	Up in LC	PSMA2, PSMC1, PSMB2, PSMC4, PSMB7, PSMC2, PSMD7, PSMC3, PSMD11, PSMC6, SPOPL, UBC, PSMB3, CSNK1A1, PSMD12, CUL3, PSMA6, PSMD3, PSMA3, PSMD6, PSMD2, PSMB6, ARRB2, PTCH2, PSMD1, PSMD13, RBX1, SMURF1, PSMA5, PSMB1	0.57561	0.606634	65
2	Reactome	REACTOME_SIGNALING_BY_TGF_BETA_RECEPTOR_COMPLEX	1.8885	1.57959e-05	0.000130471	Up in LC	UBE2D3, PPM1A, STRAP, JUNB, PPP1CB, CCNK, CCNT1, SMAD7, FURIN, PPP1R15A, YBX1, SNW1, USP9X, CCNT2, RHOA, CCNC, CDK9, UBC	0.57561	0.562907	86
2	Reactome	REACTOME_MAPK1_MAPK3_SIGNALING	1.6859	1.6759e-05	0.000137345	Up in LC	DUSP1, DUSP10, DUSP8, IRS2, PPP2CA, PPP1CB, PSMA2, PSMC1, PSMB2, DUSP5, PIK3R1, PPP2R1B, PSMC4, PSMB7, PSMC2, AREG, PSMD7, PSMC3, PPP2R1A, PSMD11, PSMC6, KRAS, LAMTOR3, RAP1B, PPP2R5A, UBC, RASA3, BRAF, JAK1, PSMB3, PSMD12, CUL3, DUSP4, PAQR3, PSMA6, DUSP2, PDGFRB, NRAS, DLG3, GOLGA7, PSMD3, ABHD17C, PIK3CA, BRAP, RASAL2, PSMA3, PTPN11, IL6ST, PSMD6, PTPRA, FGF9, PSMD2, IL2RB, PSMB6, FNTA, NEFL, …	0.57561	0.448195	217
2	Reactome	REACTOME_NEGATIVE_REGULATORS_OF_DDX58_IFIH1_SIGNALING	2.01699	1.75483e-05	0.000142699	Up in LC	TNFAIP3, UBE2D3, PCBP2, TRAF3, HERC5, RNF125, UBC, CYLD, TAX1BP1, RNF216, NLRC5, OTUD5	0.57561	0.698385	35
2	Reactome	REACTOME_CROSS_PRESENTATION_OF_SOLUBLE_EXOGENOUS_ANTIGENS_ENDOSOMES	2.01295	1.85366e-05	0.000149576	Up in LC	PSMA2, PSMC1, PSMB2, PSMC4, PSMB7, PSMC2, PSMD7, PSMC3, PSMD11, PSMC6, PSMB3, PSMD12, PSMA6, PSMD3, PSMA3, PSMD6, PSMD2, PSMB6, PSMD1, PSMD13	0.57561	0.677187	41
2	Reactome	REACTOME_POSTMITOTIC_NUCLEAR_PORE_COMPLEX_NPC_REFORMATION	2.01765	1.89752e-05	0.000151946	Up in LC	SUMO1, NUP98, AHCTF1, RANGAP1, NUP54, NUP93, NUP58, SEC13, NUP133, NUP188, RAN, UBE2I, KPNB1, POM121	0.57561	0.734703	27
2	Reactome	REACTOME_CHROMATIN_ORGANIZATION	1.66413	1.94164e-05	0.000154301	Up in LC	KANSL2, MORF4L1, NFKB2, KDM6A, H2AZ2, RELA, BRD1, ARID4B, RBBP7, EZH2, NFKB1, SUPT7L, KDM5C, ELP2, KAT7, JMJD6, USP22, PHF10, SETD7, H2AC21, EED, BRD7, BRD9, KAT8, KDM3A, MBIP, H3C1, BCL7B, KMT2C, SUDS3, RBBP5, H2BC5, ENY2, H3C4, YEATS4, MORF4L2, H2BC4, ATXN7, RCOR1, CREBBP, HAT1, DMAP1, SMARCD1, KAT6A, HDAC2, TAF9, KDM1A, SAP130, OGT, H2BC7, H4C16, SETD1A, ELP1, PHF20, ARID1B, MSL2, H2BC21, PADI…	0.57561	0.437251	253
2	Reactome	REACTOME_NUCLEAR_IMPORT_OF_REV_PROTEIN	2.01123	2.00089e-05	0.000157815	Up in LC	RANBP2, NUP98, NPM1, NUP54, NUP93, NUP153, NUP88, RAE1, NUP58, SEC13, NUP133, NUP188, RAN, NUP214, KPNB1, POM121	0.57561	0.696885	34
2	Reactome	REACTOME_NUCLEAR_ENVELOPE_NE_REASSEMBLY	1.92573	2.04965e-05	0.000159265	Up in LC	LMNA, PPP2CA, SUMO1, TUBA1A, NUP98, AHCTF1, IST1, LBR, PPP2R1A, RANGAP1, NUP54, LMNB1, NUP93, TUBB1, NUP58, LEMD2, TUBB2A, CHMP2B, VRK1, SEC13, NUP133, NUP188, RAN, UBE2I, KPNB1, POM121	0.57561	0.598184	66
2	Reactome	REACTOME_SYNTHESIS_OF_DNA	1.86146	2.04315e-05	0.000159265	Up in LC	ORC1, PSMA2, UBE2S, PSMC1, SKP1, PSMB2, PSMC4, PSMB7, RFC1, PSMC2, MCM6, PSMD7, PSMC3, PSMD11, PSMC6, ORC6, FZR1, UBC, PSMB3, POLE2, PSMD12, PSMA6, ANAPC15, ANAPC2, ANAPC1, PSMD3, GINS4, GINS2, PSMA3, PSMD6, PSMD2, PSMB6, RPA3, PSMD1, FEN1, ANAPC10, PSMD13, PRIM2, RFC2, RBX1	0.57561	0.536445	106
2	Reactome	REACTOME_MEIOTIC_SYNAPSIS	1.92533	2.08458e-05	0.000160789	Up in LC	LMNA, H2AZ2, SYCE2, RAD21, STAG2, LMNB1, H2BC5, H2BC4, TERF2, DIDO1, H2BC7, H4C16, SMC3, TINF2, SMC1B, H2BC21, UBE2I, H4C5, SYNE2, STAG3, H2AC20, SMC1A, H4C4, H2BC15, TERF1, H2BC8, REC8, H2BC11, H2BC17, TEX12, SYCP3, SYCP2, H4C3	0.57561	0.616316	55
2	Reactome	REACTOME_SUMOYLATION_OF_DNA_REPLICATION_PROTEINS	1.94038	2.11778e-05	0.000162157	Up in LC	RANBP2, SUMO1, TOP1, NUP98, RANGAP1, NUP54, NUP93, NUP153, NUP88, RAE1, NUP58, SEC13, NUP133, NUP188, UBE2I, NUP214, POM121, INCENP	0.57561	0.643651	46
2	Reactome	REACTOME_REGULATION_OF_RAS_BY_GAPS	1.95047	2.26594e-05	0.000172244	Up in LC	PSMA2, PSMC1, PSMB2, PSMC4, PSMB7, PSMC2, PSMD7, PSMC3, PSMD11, PSMC6, KRAS, UBC, RASA3, PSMB3, PSMD12, CUL3, PSMA6, NRAS, PSMD3, RASAL2, PSMA3, PSMD6, PSMD2, PSMB6, PSMD1, PSMD13, RBX1, PSMA5, PSMB1	0.57561	0.627188	54
2	Reactome	REACTOME_HCMV_LATE_EVENTS	1.86468	2.34506e-05	0.000176976	Up in LC	RANBP2, VPS37B, NUP98, UBAP1, H2AC21, NUP54, NUP93, NUP153, NUP88, HNRNPK, H3C1, RAE1, NUP58, H2BC5, H3C4, CHMP2B, H2BC4, SEC13, NUP133, H2BC7, H4C16, NUP188, H2BC21, NUP214, H4C5, CHMP1A, H2AC20, POM121, H2AC11, VPS36, H4C4, VPS25, CHMP4A, H2BC15, H2BC8, H2BC18, H3C12, NUP107, VPS4A, H2BC11, CHMP4B, SEH1L, H2AC17, H2BC17, VPS28, H4C3	0.57561	0.552931	90
2	Reactome	REACTOME_NEGATIVE_REGULATION_OF_MAPK_PATHWAY	1.99758	2.56274e-05	0.000192022	Up in LC	DUSP1, DUSP10, DUSP8, PPP2CA, DUSP5, PPP2R1B, PPP2R1A, KRAS, PPP2R5A, UBC, BRAF, DUSP4, PAQR3, DUSP2, NRAS, BRAP	0.57561	0.672014	41
2	Reactome	REACTOME_MITOPHAGY	1.97166	2.82598e-05	0.000210245	Up in LC	UBE2D3, SQSTM1, VDAC2, ULK1, UBE2N, MAP1LC3B, TOMM20, UBC, UBE2L3, OPTN, VDAC1, TOMM5, MFN2, UBE2V1, VDAC3, TOMM40, ATG9A, TOMM70	0.57561	0.67572	38
2	Reactome	REACTOME_PROTEASOME_ASSEMBLY	1.95697	2.92439e-05	0.000216034	Up in LC	PSMA2, PSMC1, PSME4, PSMB2, PSMC4, PSMB7, PSMC2, PSMD7, PSMC3, POMP, PSMD11, PSMC6, PSMD5, PSMB3, PSMD12, PSMA6, PSMD3, PSMA3, PSMD6, PSMD2, PSMB6, PSME3, PSMD1, PSMD13	0.57561	0.631656	51
2	Reactome	REACTOME_UCH_PROTEINASES	1.86123	2.96356e-05	0.000217397	Up in LC	PSMA2, SMAD7, PSMC1, PSMB2, PSMC4, PSMB7, PSMC2, PSMD7, PSMC3, PSMD11, PSMC6, H2AC21, UBC, PSMB3, ASXL1, PSMD12, PSMA6, PSMD3, ACTR5, OGT, PSMA3, BAP1, PSMD6, PSMD2, PSMB6, INO80D, NFRKB, H2AC20, PSMD1, INO80C, H2AC11, PSMD13, USP15, MCRS1, HCFC1, PSMA5, PSMB1	0.57561	0.559941	81
2	Reactome	REACTOME_MATERNAL_TO_ZYGOTIC_TRANSITION_MZT	1.85914	3.07828e-05	0.000222765	Up in LC	EIF4A1, KDM6A, H2AZ2, H3-3B, PAIP2, PABPC1, PAIP1, CNOT6L, EIF4G1, CNOT9, H3C1, EIF4A3, H2BC5, ELOC, H3C4, H2BC4, CREBBP, EIF4A2, CNOT2, CNOT8, EIF4B, H2BC7, H4C16, ZFP36L2, AGO2, H2BC21, H4C5, H2AC20, EP300, EIF4E, H4C4, H2BC15, TUT4, H2BC8, H3-3A, DIS3L2, H3C12, KDM5A, CNOT11, H2BC11	0.557332	0.559314	81
2	Reactome	REACTOME_PINK1_PRKN_MEDIATED_MITOPHAGY	2.01583	3.07921e-05	0.000222765	Up in LC	UBE2D3, SQSTM1, VDAC2, UBE2N, MAP1LC3B, TOMM20, UBC, UBE2L3, OPTN, VDAC1, TOMM5, MFN2, UBE2V1, VDAC3, TOMM40, ATG9A, TOMM70	0.557332	0.712292	31
2	Reactome	REACTOME_TOLL_LIKE_RECEPTOR_CASCADES	1.73541	3.12277e-05	0.000224369	Up in LC	JUN, FOS, UBE2D3, RIPK2, PELI1, PPP2CA, NFKB2, SKP1, RELA, USP14, NFKB1, RBSN, NFKBIA, TRAF3, PPP2R1B, NFKBIB, N4BP1, UBE2N, PPP2R1A, MAPKAPK2, PELI3, BIRC3, UBC, OPTN, NLRC5, DUSP4, RIPK1, TICAM1, MAPK7, MAPK9, TRAF6, UNC93B1, PELI2, PTPN11	0.557332	0.475737	160
2	Reactome	REACTOME_TRANSPORT_OF_THE_SLBP_DEPENDANT_MATURE_MRNA	1.98015	3.3606e-05	0.000239814	Up in LC	RANBP2, NCBP1, NUP98, NXF1, NUP54, NUP93, NUP153, NUP88, RAE1, NUP58, SLBP, SEC13, NUP133, NUP188, NUP214, POM121, EIF4E	0.557332	0.686046	36
2	Reactome	REACTOME_HCMV_INFECTION	1.77336	3.39731e-05	0.000240796	Up in LC	RANBP2, VPS37B, TUBA1A, NUP98, RBBP7, EZH2, NFKB1, UBAP1, H2AC21, EED, NUP54, NUP93, NUP153, NUP88, HNRNPK, TUBB1, H3C1, RAE1, NUP58, DYNC1H1, TUBB2A, H2BC5, H3C4, DYNLL2, CHMP2B, H2BC4, SEC13, NUP133, H2BC7, H4C16, DYNC1LI1, NUP188, H2BC21, NUP214, H4C5, CHMP1A, H2AC20, POM121, H2AC11, VPS36, H4C4, VPS25, CHMP4A, TRIM28, H2BC15, H2BC8, SUZ12, H2BC18, H3C12, NUP107, VPS4A, H2BC11, CHMP4B, SEH1L, …	0.557332	0.499423	126
2	Reactome	REACTOME_MITOTIC_G1_PHASE_AND_G1_S_TRANSITION	1.77047	3.60325e-05	0.000253678	Up in LC	ORC1, PPP2CA, CDKN1A, PSMA2, PSMC1, SKP1, PSMB2, DBF4, PPP2R1B, PSMC4, PSMB7, PSMC2, CDKN1B, MCM6, PSMD7, PSMC3, PPP2R1A, PSMD11, PSMC6, ORC6, DYRK1A, CDK7, UBC, PSMB3, POLE2, PSMD12, PSMA6, PSMD3, MAX, PSMA3, AKT2, PSMD6, WEE1, PSMD2, TFDP2, CDKN2D, CCNH, PSMB6, AKT1, LYN, RPA3, PSMD1, PSMD13, PRIM2, AKT3	0.557332	0.493744	137
2	Reactome	REACTOME_MITOTIC_PROMETAPHASE	1.68202	3.69885e-05	0.000258673	Up in LC	RANBP2, PPP2CA, EML4, MAPRE1, TUBA1A, CENPM, CENPC, NUP98, NDEL1, AHCTF1, HSP90AA1, YWHAE, PPP2R1B, NEDD1, CSNK1E, PPP2R1A, B9D2, RAD21, RANGAP1, TUBGCP5, STAG2, YWHAG, HAUS8, PPP2R5A, TUBB1, CSNK1D, HAUS2, HAUS3, DYNC1H1, TUBB2A, TUBGCP6, DYNLL2, PLK4, CENPN, CENPA, ALMS1, SEC13, SMC4, DSN1, NUP133, NDC80, CLIP1, SMC3, DYNC1LI1, CEP70, CCP110, NDE1, CENPE, CETN2, CEP72, SMC1A, INCENP, RCC2, PDS5…	0.557332	0.45298	192
2	Reactome	REACTOME_NEUTROPHIL_DEGRANULATION	1.52364	3.73941e-05	0.000259778	Up in LC	YPEL5, SDCBP, DDX3X, HSP90AB1, FTH1, ATP6AP2, LAMP1, PSMA2, GYG1, VAPA, HSP90AA1, NFKB1, IST1, XRCC6, DYNLT1, TOM1, CD55, PSMB7, PSMC2, ATP11B, HLA-B, PPBP, SLC2A3, ATP8A1, STOM, PSMD7, PSMC3, RAB5C, PSMD11, LAMTOR3, ADGRG3, CD44, RAB18, TOLLIP, UBR4, RHOA, RAP1B, RAB14, CCT2, BST1, COMMD9, PLAC8, VCP, DYNC1H1, PSMD12, B4GALT1, ARMC8, DDOST, ATAD3B, GPI, NRAS, ACAA1, ROCK1, PLAUR, ACTR1B, GOLGA7,…	0.557332	0.390622	425
2	Reactome	REACTOME_TRANSCRIPTIONAL_REGULATION_BY_RUNX3	1.85693	3.99091e-05	0.000275425	Up in LC	RUNX3, CDKN1A, PSMA2, PSMC1, CTNNB1, SNW1, MDM2, PSMB2, PSMC4, PSMB7, PSMC2, PSMD7, PSMC3, PSMD11, PSMC6, KRAS, UBC, PSMB3, PSMD12, PSMA6, MAML1, CREBBP, PSMD3, MAMLD1, PSMA3, PSMD6, PSMD2, PSMB6, EP300, PSMD1, PSMD13	0.557332	0.560742	80
2	Reactome	REACTOME_GOLGI_ASSOCIATED_VESICLE_BIOGENESIS	1.90449	4.08822e-05	0.000280297	Up in LC	FTH1, SNX9, TFRC, SH3D19, PIK3C2A, HIP1R, NAPA, BLOC1S6, CPD, RAB5C, NECAP1, AP1G1, PICALM, ACBD3, CLINT1, AP4B1	0.557332	0.612803	52
2	Reactome	REACTOME_SUMOYLATION_OF_UBIQUITINYLATION_PROTEINS	1.9425	4.13389e-05	0.000281588	Up in LC	RANBP2, SUMO1, NUP98, MDM2, NUP54, NUP93, NUP153, NUP88, RAE1, NUP58, SEC13, NUP133, NUP188, UBE2I, NUP214, POM121	0.557332	0.663997	39
2	Reactome	REACTOME_CHOLESTEROL_BIOSYNTHESIS	1.99295	4.30905e-05	0.000290898	Up in LC	IDI1, HMGCS1, CYP51A1, LBR, SC5D, FDFT1, SQLE, SREBF1, DHCR7, TM7SF2	0.557332	0.731618	26
2	Reactome	REACTOME_SIGNALING_BY_ALK_IN_CANCER	1.79557	4.35377e-05	0.000290898	Up in LC	JUN, RANBP2, JUNB, MCL1, CDKN1A, EML4, STAT3, SQSTM1, SKP1, MDM2, PIK3R1, NPM1, PPM1B, TFG, TPM4, EIF2AK3, UBC, ICOS, STAT5A, MOV10, MECP2, MAPK9, KIF5B, PIK3CA, AGO1, AGO2, MYH9, BIRC6, SEC31A	0.557332	0.533702	89
2	Reactome	REACTOME_SIGNALING_BY_TGFB_FAMILY_MEMBERS	1.79194	4.32985e-05	0.000290898	Up in LC	UBE2D3, PPM1A, STRAP, JUNB, PPP1CB, CCNK, CCNT1, SMAD7, FURIN, PPP1R15A, YBX1, SNW1, USP9X, CCNT2, GREM2, RHOA, CCNC, CDK9, UBC, MOV10, TGIF1, BMPR1B, ACVR1B, SKI, AGO1, RXRA, TFDP2, AGO2, ZFYVE9, APH1B, SKIL, NCSTN, ARRB2, EP300, ITGB3, USP15, TNRC6A, DRAP1, TGFBR3, SMURF1, SP1	0.557332	0.501762	129
2	Reactome	REACTOME_ORC1_REMOVAL_FROM_CHROMATIN	1.88775	4.53473e-05	0.000301072	Up in LC	ORC1, PSMA2, PSMC1, SKP1, PSMB2, PSMC4, PSMB7, PSMC2, MCM6, PSMD7, PSMC3, PSMD11, PSMC6, ORC6, UBC, PSMB3, PSMD12, PSMA6, PSMD3, PSMA3, PSMD6, PSMD2, PSMB6, PSMD1, PSMD13	0.557332	0.602336	57
2	Reactome	REACTOME_APC_C_CDH1_MEDIATED_DEGRADATION_OF_CDC20_AND_OTHER_APC_C_CDH1_TARGETED_PROTEINS_IN_LATE_MITOSIS_EARLY_G1	1.89714	4.60841e-05	0.000304039	Up in LC	PSMA2, UBE2S, PSMC1, PSMB2, PSMC4, PSMB7, PSMC2, PSMD7, PSMC3, PSMD11, PSMC6, FZR1, UBC, PSMB3, PSMD12, PSMA6, ANAPC15, ANAPC2, ANAPC1, PSMD3, PSMA3, PSMD6, PSMD2, PSMB6, PSMD1, ANAPC10, PSMD13	0.557332	0.600723	59
2	Reactome	REACTOME_SARS_COV_2_INFECTION	1.60917	4.81471e-05	0.000315664	Up in LC	YWHAZ, KPNA2, RIPK2, RANBP2, HSP90AB1, SUMO1, G3BP2, RPN1, FURIN, NUP98, HSP90AA1, DDX5, YWHAE, TRAF3, HLA-B, UBE2N, HLA-A, MAP1LC3B, ANO9, YWHAQ, NUP54, YWHAG, NUP93, NUP153, SNRPD1, NUP88, UBC, JAK1, ZDHHC20, DDX20, RAE1, VCP, ATG14, NUP58, CSNK1A1, HLA-F, VPS33B, BECN1, SNRPF, DDOST, CHMP2B, ISCU, CREBBP, CNBP, TRAF6, GOLGA7, SEC13, MAGT1, NUP133, SEC24B, SEC23A, PTPN11, AGRN, ZCRB1, AKT2, ST3…	0.557332	0.421261	269
2	Reactome	REACTOME_ACTIVATION_OF_APC_C_AND_APC_C_CDC20_MEDIATED_DEGRADATION_OF_MITOTIC_PROTEINS	1.87742	5.12555e-05	0.000333957	Up in LC	PSMA2, UBE2S, PSMC1, PSMB2, PSMC4, PSMB7, PSMC2, PSMD7, PSMC3, PSMD11, PSMC6, UBC, PSMB3, PSMD12, PSMA6, ANAPC15, ANAPC2, ANAPC1, PSMD3, PSMA3, PSMD6, PSMD2, PSMB6, PSMD1, ANAPC10, PSMD13, PSMA5, NEK2, PSMB1, MAD2L1	0.557332	0.588686	61
2	Reactome	REACTOME_GASTRULATION	1.8547	5.50883e-05	0.000356714	Up in LC	CXCR4, PSMA2, PSMC1, CTNNB1, SNW1, PSMB2, PSMC4, PSMB7, PSMC2, PSMD7, PSMC3, GATA6, PSMD11, PSMC6, PSMB3, PSMD12, PSMA6, ZEB2, MAML1, CREBBP, PSMD3, MAMLD1, PSMA3, PSMD6, PSMD2, CLDN7, PSMB6, EP300, PSMD1, PSMD13	0.557332	0.573628	68
2	Reactome	REACTOME_PKR_MEDIATED_SIGNALING	1.87388	5.61038e-05	0.000359929	Up in LC	PPP2CA, SUMO1, STAT3, DHX9, TUBA1A, PPP2R1B, ARIH1, NPM1, HERC5, PPP2R1A, EIF2AK2, ILF3, PTPN2, PPP2R5A, TUBB1, PRKRA, TUBB2A, ILF2, FANCL, ADAR, DNAJC3, TARBP2, UBE2I, SPHK1	0.557332	0.582079	66
2	Reactome	REACTOME_SIGNALING_BY_CSF3_G_CSF	1.95387	5.6271e-05	0.000359929	Up in LC	UBE2D3, STAT3, SOCS3, GAB2, KRAS, UBC, JAK1, STAT5A, ELOC, HCK, PTPN11, RNF7, LYN	0.557332	0.703499	29
2	Reactome	REACTOME_APC_C_MEDIATED_DEGRADATION_OF_CELL_CYCLE_PROTEINS	1.84269	5.7972e-05	0.000364791	Up in LC	PSMA2, UBE2S, PSMC1, SKP1, PSMB2, PSMC4, PSMB7, PSMC2, PSMD7, PSMC3, PSMD11, PSMC6, FZR1, UBC, PSMB3, CDC14A, PSMD12, PSMA6, ANAPC15, ANAPC2, ANAPC1, PSMD3, PSMA3, PSMD6, PSMD2, PSMB6, BTRC, PSMD1, ANAPC10, PSMD13	0.557332	0.564311	72
2	Reactome	REACTOME_MRNA_SPLICING_MINOR_PATHWAY	1.93924	5.91178e-05	0.000364791	Up in LC	SRSF7, YBX1, NCBP1, SRSF6, PRPF8, SNRNP200, GTF2F1, SNRPD1, TXNL4A, SF3B1, POLR2A, EFTUD2, SNRPF, ZCRB1, SNRNP40, POLR2B, SF3B2, SNRPG, POLR2I, RNPC3, POLR2G, SNRPE, PRPF6, SNRNP25, SF3B6	0.557332	0.628265	50
2	Reactome	REACTOME_M_DECAY_DEGRADATION_OF_MATERNAL_MRNAS_BY_MATERNALLY_STORED_FACTORS	1.95883	5.89294e-05	0.000364791	Up in LC	EIF4A1, PAIP2, PABPC1, PAIP1, CNOT6L, EIF4G1, CNOT9, EIF4A3, ELOC, EIF4A2, CNOT2, CNOT8, EIF4B, ZFP36L2, AGO2	0.557332	0.713283	27
2	Reactome	REACTOME_SUMOYLATION_OF_SUMOYLATION_PROTEINS	1.95313	5.856e-05	0.000364791	Up in LC	RANBP2, SUMO1, NUP98, NUP54, NUP93, NUP153, NUP88, RAE1, NUP58, SEC13, NUP133, NUP188, UBE2I, NUP214, POM121	0.557332	0.676275	35
2	Reactome	REACTOME_TOLL_LIKE_RECEPTOR_TLR1_TLR2_CASCADE	1.7781	5.8628e-05	0.000364791	Up in LC	JUN, FOS, RIPK2, PELI1, PPP2CA, NFKB2, SKP1, RELA, USP14, NFKB1, NFKBIA, PPP2R1B, NFKBIB, N4BP1, UBE2N, PPP2R1A, MAPKAPK2, PELI3, UBC, NLRC5, DUSP4, MAPK7, MAPK9, TRAF6	0.557332	0.509631	108
2	Reactome	REACTOME_ZBP1_DAI_MEDIATED_INDUCTION_OF_TYPE_I_IFNS	1.98426	5.83192e-05	0.000364791	Up in LC	NFKB2, DHX9, RELA, NFKB1, NFKBIA, NFKBIB, RIPK1, TICAM1	0.557332	0.763521	20
2	Reactome	REACTOME_FOXO_MEDIATED_TRANSCRIPTION	1.91976	6.76942e-05	0.00041527	Up in LC	YWHAZ, CDKN1A, BTG1, DDIT3, CDKN1B, BCL6, SIRT1, YWHAQ, YWHAG, GADD45A, NR3C1, TXNIP, SREBF1, CREBBP, HDAC2, AKT2, FOXO1, AKT1, SOD2, EP300, AKT3, TXN, BBC3, FOXO4	0.538434	0.619645	51
2	Hallmark	HALLMARK_ANDROGEN_RESPONSE	1.78084	8.44617e-05	0.000512328	Up in LC	IDI1, ZBTB10, RRP12, HMGCS1, ELL2, SGK1, GNAI3, VAPA, ACSL3, NDRG1, XRCC6, UAP1, SAT1, B4GALT1, CENPN, BMPR1B, UBE2J1, TMEM50A, STK39, ABHD2, AKT1, UBE2I, TARP, SPCS3, ELK4	0.538434	0.527728	92
2	Reactome	REACTOME_TRANSCRIPTION_OF_THE_HIV_GENOME	1.84473	8.44927e-05	0.000512328	Up in LC	CCNK, CCNT1, GTF2B, NCBP1, SUPT5H, GTF2F1, RNMT, RNGTT, CCNT2, CTDP1, TAF1, CDK7, CDK9, TAF4B, TCEA1, POLR2A, ELOC, TAF5, TAF13, TAF9, NELFE, POLR2B, CCNH, TAF9B, NELFCD, TAF11, POLR2I, NELFA, GTF2A2, POLR2G, TAF2, TAF10	0.538434	0.572038	67
2	Reactome	REACTOME_SELECTIVE_AUTOPHAGY	1.7989	9.42318e-05	0.000568099	Up in LC	UBE2D3, SQSTM1, TUBA1A, VDAC2, HSP90AA1, ULK1, UBE2N, MAP1LC3B, USP30, TOMM20, UBC, TUBB1, UBE2L3, VCP, DYNC1H1, OPTN, TUBB2A, VIM, DYNLL2, VDAC1, TOMM5, MFN2, DYNC1LI1, UBE2V1	0.538434	0.550689	76
2	Reactome	REACTOME_METABOLISM_OF_POLYAMINES	1.88924	9.50996e-05	0.000570054	Up in LC	PSMA2, PSMC1, AMD1, PSMB2, PSMC4, PSMB7, PSMC2, PSMD7, AZIN1, PSMC3, PSMD11, PSMC6, PSMB3, SAT1, PSMD12, PSMA6, PSMD3, PSMA3, PSMD6, PSMD2, PSMB6, PSMD1, PSMD13, OAZ1, PSMA5, PSMB1, ODC1	0.538434	0.628514	45
2	Reactome	REACTOME_TRNA_PROCESSING_IN_THE_NUCLEUS	1.84815	9.59818e-05	0.000572074	Up in LC	RANBP2, NUP98, FAM98B, RTRAF, DDX1, NUP54, NUP93, NUP153, ELAC2, NUP88, RAE1, NUP58, RPP30, RPP14, SEC13, NUP133, NUP188, RAN, NUP214, POM121	0.538434	0.589702	57
2	Hallmark	HALLMARK_HEME_METABOLISM	1.67645	0.000105183	0.000623374	Up in LC	YPEL5, RBM38, TENT5C, SDCBP, BTG2, TFRC, TOP1, RIOK3, FBXO7, ELL2, NUDT4, ISCA1, CAST, RNF19A, SEC14L1, CIR1, CCDC28A, SIDT2, RBM5, DCUN1D1, BNIP3L, ADIPOR1, BLVRA, RCL1, NR3C1, TCEA1, OPTN, UCP2, PICALM, FOXJ2, RHCE, MKRN1, KHNYN, HEBP1, MARCHF8, GAPVD1, LAMP2	0.538434	0.456275	175
2	Reactome	REACTOME_REGULATION_OF_CHOLESTEROL_BIOSYNTHESIS_BY_SREBP_SREBF	1.83921	0.000108268	0.000638051	Up in LC	IDI1, HMGCS1, CYP51A1, SC5D, FASN, FDFT1, SQLE, SREBF1, CREBBP, DHCR7, SEC24B, SEC23A, TM7SF2, RXRA, RAN, HELZ2, ACACA, SREBF2, SEC24C, KPNB1	0.538434	0.588747	55
2	Reactome	REACTOME_ACTIVATION_OF_ANTERIOR_HOX_GENES_IN_HINDBRAIN_DEVELOPMENT_DURING_EARLY_EMBRYOGENESIS	1.75246	0.000111854	0.000655502	Up in LC	JUN, KDM6A, H2AZ2, H3-3B, RBBP7, EZH2, PCGF2, EED, EGR2, CNOT9, H3C1, POLR2A, KMT2C, RBBP5, H2BC5, H3C4, H2BC4, CREBBP, HOXC4, H2BC7, H4C16, RXRA, POLR2B, H2BC21, H4C5, H2AC20, EP300, POLR2I, H4C4, PBX1, H2BC15, POLR2G, H2BC8, H3-3A, SUZ12, ZNF335, H3C12, H2BC11, WDR5	0.538434	0.520888	89
2	Hallmark	HALLMARK_TGF_BETA_SIGNALING	1.85146	0.000117243	0.000683268	Up in LC	UBE2D3, PPM1A, JUNB, SMAD7, FURIN, PPP1R15A, CTNNB1, ARID4B, KLF10, RHOA, CDK9	0.538434	0.603825	49
2	Reactome	REACTOME_RHOBTB2_GTPASE_CYCLE	1.88188	0.000122739	0.000711341	Up in LC	HSP90AB1, TRA2B, HSP90AA1, SRRM1, CCT2, HNRNPC, TXNL1, TWF1, CUL3, TMOD3, CDC37, DBN1, MYO6	0.518848	0.714818	23
2	Reactome	REACTOME_RESPIRATORY_SYNCYTIAL_VIRUS_INFECTION_PATHWAY	1.73675	0.000124728	0.000714969	Up in LC	HSP90AB1, PPP1CB, FURIN, HSP90AA1, ARIH1, MED17, HERC5, MED21, RAB5C, MED23, EIF2AK2, MED30, NCL, CCNC, MED6, UBC, JAK1, BECN1, ELOC, CREBBP, MED26, AGRN, MED28, RAB5A, SEC11C, MED4, GPC5, SPCS3, HSPG2, MED10, EP300, KPNB1	0.518848	0.502685	104
2	Reactome	REACTOME_TRANSCRIPTIONAL_REGULATION_BY_RUNX2	1.77074	0.000124543	0.000714969	Up in LC	CDKN1A, PSMA2, PSMC1, AR, SKP1, PSMB2, PSMC4, YES1, PSMB7, PSMC2, RBM14, PSMD7, PSMC3, PSMD11, PSMC6, UBC, NR3C1, PSMB3, PPM1D, PSMD12, PSMA6, PSMD3, PSMA3, AKT2, PSMD6, PSMD2, PSMB6, AKT1, GSK3B, PSMD1, PSMD13, AKT3, RBX1, SMURF1, PSMA5, LGALS3, PSMB1	0.518848	0.52731	84
2	Reactome	REACTOME_SIGNALING_BY_NTRKS	1.77382	0.000126026	0.000718484	Up in LC	FOS, FOSB, IRS2, JUNB, PPP2CA, STAT3, FURIN, SGK1, MEF2D, JUND, PIK3R1, PPP2R1B, PPP2R1A, MAPKAPK2, KRAS, EGR2, RHOA, PCSK6, BRAF, DUSP4, NRAS, MAPK7, RIT1, PIK3CA, KIDINS220, PTPN11, PCSK5, DOCK3	0.518848	0.506035	112
2	Reactome	REACTOME_RNA_POLYMERASE_II_TRANSCRIPTION_TERMINATION	1.82786	0.000128532	0.000728813	Up in LC	SRSF7, SRSF5, SRSF11, NCBP1, CASC3, SRSF6, SLU7, SRRM1, MAGOH, FYTTD1, U2AF1, CPSF6, SLBP, EIF4A3, SNRPF, THOC1, RNPS1, PCF11, POLDIP3, SRSF3, WDR33, SRSF9, SARNP, SNRPG, DDX39A, SRSF4, PAPOLA, DHX38, U2AF2, ALYREF, SNRPE, CPSF7, FIP1L1	0.518848	0.567782	66
2	Reactome	REACTOME_RHO_GTPASES_ACTIVATE_PKNS	1.83946	0.000131686	0.000742683	Up in LC	YWHAZ, PPP1CB, H2AZ2, AR, H3-3B, YWHAE, YWHAQ, YWHAG, RHOA, H3C1, H2BC5, H3C4, H2BC4, KDM1A, H2BC7, H4C16, MYH10, H2BC21, MYH9, H4C5, H2AC20	0.518848	0.571216	64
2	Hallmark	HALLMARK_ESTROGEN_RESPONSE_EARLY	1.6647	0.000140457	0.00078791	Up in LC	FOS, RRP12, SIAH2, NXT1, LRIG1, PMAIP1, MYBL1, BHLHE40, SLC7A5, AR, SLC16A1, BAG1, KLF10, TIPARP, SEC14L2, PPIF, AREG, TOB1, ELF1, GAB2, FASN, CD44, FDFT1, AMFR, B4GALT1, DHRS3, ESRP2, KAZN, DHCR7, IL6ST, SYNGR1, GLA, XBP1, CELSR1, ABHD2, CLDN7	0.518848	0.458525	154
2	Reactome	REACTOME_FORMATION_OF_PARAXIAL_MESODERM	1.88089	0.000142575	0.000793394	Up in LC	PSMA2, PSMC1, CTNNB1, SNW1, PSMB2, PSMC4, PSMB7, PSMC2, PSMD7, PSMC3, PSMD11, PSMC6, PSMB3, PSMD12, PSMA6, MAML1, CREBBP, PSMD3, MAMLD1, PSMA3, PSMD6, PSMD2, PSMB6, EP300, PSMD1, PSMD13	0.518848	0.607098	51
2	Reactome	REACTOME_INTERACTIONS_OF_VPR_WITH_HOST_CELLULAR_PROTEINS	1.90234	0.000142947	0.000793394	Up in LC	RANBP2, NUP98, NUP54, NUP93, NUP153, NUP88, PSIP1, RAE1, NUP58, SEC13, NUP133, NUP188, NUP214, POM121	0.518848	0.659088	36
2	Reactome	REACTOME_RIP_MEDIATED_NFKB_ACTIVATION_VIA_ZBP1	1.91164	0.000150746	0.000832278	Up in LC	NFKB2, DHX9, RELA, NFKB1, NFKBIA, NFKBIB, RIPK1, TICAM1	0.518848	0.772147	17
2	Reactome	REACTOME_SARS_COV_2_HOST_INTERACTIONS	1.65529	0.000154254	0.000847187	Up in LC	YWHAZ, KPNA2, RIPK2, RANBP2, HSP90AB1, G3BP2, NUP98, HSP90AA1, YWHAE, TRAF3, HLA-B, UBE2N, HLA-A, MAP1LC3B, YWHAQ, NUP54, YWHAG, NUP93, NUP153, SNRPD1, NUP88, UBC, JAK1, DDX20, RAE1, ATG14, NUP58, HLA-F, VPS33B, BECN1, SNRPF, CREBBP, CNBP, TRAF6, SEC13, NUP133, SEC24B, SEC23A, PTPN11, AKT2, SMN1, NUP188, RPS27L, HLA-C, IL17RC, SNRPG, AKT1, UBE2V1, NUP214	0.518848	0.44775	179
2	Reactome	REACTOME_HIV_ELONGATION_ARREST_AND_RECOVERY	1.9162	0.000163972	0.000895867	Up in LC	CCNK, CCNT1, SUPT5H, GTF2F1, CCNT2, CTDP1, CDK9, TCEA1, POLR2A, ELOC, NELFE, POLR2B, NELFCD, POLR2I, NELFA, POLR2G	0.518848	0.673084	32
2	Reactome	REACTOME_SOMITOGENESIS	1.8657	0.000171379	0.000931487	Up in LC	PSMA2, PSMC1, CTNNB1, PSMB2, PSMC4, PSMB7, PSMC2, PSMD7, PSMC3, PSMD11, PSMC6, PSMB3, PSMD12, PSMA6, PSMD3, PSMA3, PSMD6, PSMD2, PSMB6, PSMD1, PSMD13	0.518848	0.630357	40
2	Reactome	REACTOME_FC_EPSILON_RECEPTOR_FCERI_SIGNALING	1.71886	0.000198157	0.00107148	Up in LC	JUN, FOS, PSMA2, PSMC1, SKP1, RELA, PSMB2, NFKB1, PIK3R1, NFKBIA, PSMC4, PSMB7, PSMC2, UBE2N, PSMD7, PSMC3, PSMD11, PSMC6, GAB2, KRAS, UBC, PSMB3, PSMD12, PSMA6, NRAS, MAPK9, TRAF6, PSMD3, PIK3CA, PSMA3, VAV3, PSMD6, PSMD2, PSMB6, UBE2V1, FCER1G, LYN, MALT1, BTRC, ITPR1, PSMD1, VAV2, PSMD13	0.518848	0.483325	127
2	Reactome	REACTOME_HCMV_EARLY_EVENTS	1.71208	0.000200254	0.00107726	Up in LC	RANBP2, TUBA1A, NUP98, RBBP7, EZH2, NFKB1, H2AC21, EED, NUP54, NUP93, NUP153, NUP88, TUBB1, H3C1, RAE1, NUP58, DYNC1H1, TUBB2A, H2BC5, H3C4, DYNLL2, H2BC4, SEC13, NUP133, H2BC7, H4C16, DYNC1LI1, NUP188, H2BC21, NUP214, H4C5, H2AC20, POM121, H2AC11, H4C4, TRIM28, H2BC15, H2BC8, SUZ12, H2BC18, H3C12, NUP107, H2BC11, SEH1L, ELK1, H2AC17, TUBB4B, TBL1X, H2BC17	0.518848	0.495546	104
2	Reactome	REACTOME_SUMOYLATION_OF_CHROMATIN_ORGANIZATION_PROTEINS	1.79294	0.000203842	0.00109097	Up in LC	RANBP2, SUMO1, NUP98, PCGF2, NUP54, NUP93, NUP153, NUP88, RAE1, NUP58, HDAC2, SEC13, NUP133, H4C16, PHC2, NUP188, UBE2I, NUP214, H4C5, POM121, CHD3, H4C4, BMI1, SCMH1, SUZ12, SUMO3, NUP107, SEH1L, CBX8	0.518848	0.562197	61
2	Reactome	REACTOME_DEADENYLATION_DEPENDENT_MRNA_DECAY	1.8284	0.000210022	0.00111834	Up in LC	EIF4A1, DDX6, DIS3, DCP2, DCP1A, PABPC1, PAIP1, EXOSC9, CNOT6L, EIF4G1, CNOT9, LSM7, EIF4A3, EIF4A2, LSM5, CNOT2, CNOT8, XRN1, HBS1L, EIF4B, LSM3, PATL1	0.518848	0.585762	56
2	Reactome	REACTOME_RRNA_MODIFICATION_IN_THE_NUCLEUS_AND_CYTOSOL	1.81235	0.000212062	0.0011235	Up in LC	BUD23, NOP58, UTP18, PNO1, SNU13, KRR1, DDX52, GAR1, RCL1, NOC4L, WDR43, NOP14, UTP15, FCF1, RRP36, WDR75, DHX37, NOL11, RRP7A, WDR36, UTP4, DDX47	0.518848	0.573875	59
2	Reactome	REACTOME_SIGNALING_BY_THE_B_CELL_RECEPTOR_BCR	1.71642	0.000213587	0.00112589	Up in LC	REL, PSMA2, PSMC1, SKP1, RELA, NFKBIE, PSMB2, NFKB1, PIK3R1, NFKBIA, NFKBIB, PSMC4, PSMB7, PSMC2, PSMD7, PSMC3, PSMD11, PSMC6, KRAS, UBC, PSMB3, PSMD12, PSMA6, NRAS, PSMD3, PSMA3, PSMD6, PSMD2, PSMB6, LYN, MALT1, BTRC, ITPR1, PSMD1, PSMD13	0.518848	0.491952	108
2	Reactome	REACTOME_RHOBTB_GTPASE_CYCLE	1.88978	0.000243673	0.00127807	Up in LC	HSP90AB1, TRA2B, HSP90AA1, COPS2, COPS4, SRRM1, CCT2, HNRNPC, TXNL1, TWF1, CUL3, VIM, ROCK1, TMOD3, CDC37, DBN1, MYO6, RHOBTB1	0.518848	0.654338	35
2	Reactome	REACTOME_TRANS_GOLGI_NETWORK_VESICLE_BUDDING	1.77855	0.000249173	0.00130041	Up in LC	FTH1, SNX9, TFRC, SH3D19, PIK3C2A, HIP1R, NAPA, CLTB, BLOC1S6, CPD, RAB5C, NECAP1, AP1G1, PICALM, ACBD3, CLINT1, AP4B1	0.498493	0.551514	67
2	Reactome	REACTOME_ANTIGEN_PRESENTATION_FOLDING_ASSEMBLY_AND_PEPTIDE_LOADING_OF_CLASS_I_MHC	1.88776	0.000268996	0.00139003	Up in LC	PDIA3, HLA-B, HLA-A, HSPA5, ATG14, HLA-F, CALR, BECN1, SEC13, SEC24B, SEC23A, HLA-C, SEC24C, SEC31A	0.498493	0.682878	28
2	Reactome	REACTOME_VIRAL_MESSENGER_RNA_SYNTHESIS	1.86223	0.000268716	0.00139003	Up in LC	RANBP2, NUP98, GTF2F1, NUP54, NUP93, NUP153, NUP88, POLR2A, RAE1, NUP58, SEC13, NUP133, POLR2B, NUP188, NUP214, POM121, POLR2I	0.498493	0.619545	44
2	Reactome	REACTOME_N_GLYCAN_TRIMMING_IN_THE_ER_AND_CALNEXIN_CALRETICULIN_CYCLE	1.88452	0.000272131	0.00139934	Up in LC	PSMC1, MARCHF6, PDIA3, RAD23B, RNF103, AMFR, UBC, VCP, CALR, EDEM1, DERL1, DERL2, SEL1L, GANAB, PRKCSH	0.498493	0.652519	35
2	Reactome	REACTOME_REGULATION_OF_TP53_ACTIVITY	1.64539	0.00027463	0.0014053	Up in LC	PPP2CA, PLK3, TP53BP2, JMY, HIPK1, SGK1, BRD1, MDM2, RBBP7, PPP2R1B, CHEK1, USP7, PPP2R1A, RICTOR, RAD1, TAF1, BRD7, BRIP1, TAF4B, UBC, TAF5, PRKAA1, TAF13, WRN, KAT6A, HDAC2, TAF9, NUAK1, PIP4P1, TP53INP1, HUS1, RHNO1, AKT2, PRDM1, PHF20, TOPBP1, TAF9B, AKT1, TAF11, RPA3, EP300, AKT3, CHD3, RNF34, RFC2	0.498493	0.454125	152
2	Reactome	REACTOME_HATS_ACETYLATE_HISTONES	1.71488	0.000287338	0.00146319	Up in LC	KANSL2, MORF4L1, BRD1, RBBP7, SUPT7L, ELP2, KAT7, USP22, H2AC21, KAT8, MBIP, H3C1, H2BC5, ENY2, H3C4, YEATS4, MORF4L2, H2BC4, ATXN7, CREBBP, HAT1, DMAP1, KAT6A, TAF9, SAP130, OGT, H2BC7, H4C16, ELP1, PHF20, MSL2, H2BC21, H4C5, TAF5L, H2AC20, EP300, H2AC11, ATF2, EP400, TADA2B, H4C4, MCRS1, H2BC15, KANSL3, HCFC1, TAF10, H2BC8, ING3, BRPF1, H2BC18, H3C12, H2BC11, WDR5	0.498493	0.486975	117
2	Reactome	REACTOME_NUCLEAR_RECEPTOR_TRANSCRIPTION_PATHWAY	1.85983	0.000301761	0.00151458	Up in LC	NR4A2, NR4A3, NR1D2, AR, NRBP1, NR1H2, ESRRB, NR3C1, NRBF2, NR4A1, RXRA, NR6A1	0.498493	0.644359	36
2	Reactome	REACTOME_REPRODUCTION	1.69436	0.000299554	0.00151458	Up in LC	LMNA, CXCR4, H2AZ2, H3-3B, SYCE2, MLH1, RAD21, STAG2, LMNB1, H3C1, BRCA2, B4GALT1, H2BC5, H3C4, H2BC4, TERF2, DIDO1, IZUMO4, H2BC7, H4C16, SMC3, PRDM1, TINF2, SMC1B, H2BC21, UBE2I, H4C5, SYNE2, RPA3, STAG3, H2AC20, SMC1A, CATSPERD, H4C4, DMC1, MND1, H2BC15, MSH4, TERF1, H2BC8, H3-3A, TET2, REC8	0.498493	0.489223	105
2	Reactome	REACTOME_SUMOYLATION_OF_DNA_DAMAGE_RESPONSE_AND_REPAIR_PROTEINS	1.73612	0.000300801	0.00151458	Up in LC	RANBP2, SUMO1, NUP98, PCGF2, RAD21, NSMCE3, STAG2, NUP54, NUP93, NUP153, NUP88, RAE1, NUP58, WRN, SEC13, NUP133, XPC, SMC3, PHC2, NUP188, UBE2I, NUP214, SMC5, CETN2, SMC1A, POM121	0.498493	0.53147	76
2	Reactome	REACTOME_DNA_REPAIR	1.52494	0.000310668	0.00155186	Up in LC	KPNA2, WDR48, SUMO1, UVSSA, SMARCA5, H2AZ2, COPS8, XRCC6, CHEK1, COPS2, RAD23B, RFC1, USP7, COPS4, UBE2N, MLH1, TDP1, ALKBH5, RAD1, POLB, XAB2, CDK7, ISY1, PPP4C, BRIP1, UBE2B, UBC, TCEA1, POLR2A, VCP, BRCA2, POLE2, MUTYH, H2BC5, USP10, H2BC4, TERF2, COPS5, WRN, FANCL, ACTR5, PRPF19, APBB1, PMS2, XPC, BAP1, H2BC7, H4C16, HUS1, RHNO1, FANCD2, RNF4, DDB1, TINF2, ERCC5, POLR2B, TOPBP1, CCNH, H2BC21,…	0.498493	0.395407	309
2	Reactome	REACTOME_PROTEIN_UBIQUITINATION	1.71052	0.000323991	0.00161074	Up in LC	UBE2D3, UBE2S, USP9X, USP7, UBE2G1, UBE2N, HLA-A, UBA6, UBE2B, UBC, UBE2L3, VCP, H2BC5, PAF1, DERL1, H2BC4, WAC, H2BC7, UBE2A, UBE2Q2, RNF40, RNF152, H2BC15, H2BC8, PRKDC	0.498493	0.524503	74
2	Reactome	REACTOME_PRC2_METHYLATES_HISTONES_AND_DNA	1.80257	0.000328266	0.0016243	Up in LC	H2AZ2, H3-3B, RBBP7, EZH2, EED, H3C1, H2BC5, H3C4, H2BC4, PHF1, H2BC7, H4C16, H2BC21, H4C5, H2AC20, H4C4, MTF2, H2BC15, H2BC8, H3-3A, SUZ12, H3C12, H2BC11	0.498493	0.589046	48
2	Reactome	REACTOME_PCP_CE_PATHWAY	1.75426	0.000345282	0.00170047	Up in LC	PSMA2, PSMC1, PSMB2, CLTB, PSMC4, PSMB7, PSMC2, PSMD7, PSMC3, PSMD11, PSMC6, RHOA, UBC, PSMB3, PSMD12, PSMA6, PSMD3, RYK, ROR2, PSMA3, PSMD6, PSMD2, PSMB6, FZD5, ARRB2, PSMD1, PSMD13	0.498493	0.536966	73
2	Reactome	REACTOME_TAK1_DEPENDENT_IKK_AND_NF_KAPPA_B_ACTIVATION	1.82588	0.000377243	0.00184919	Up in LC	RIPK2, NFKB2, RELA, USP14, NFKB1, NFKBIA, NFKBIB, N4BP1, UBE2N, UBC, NLRC5, TRAF6	0.498493	0.610279	43
2	Reactome	REACTOME_SIGNALING_BY_FGFR2	1.76932	0.000407277	0.00198713	Up in LC	PPP2CA, NCBP1, HNRNPH1, HNRNPM, PIK3R1, HNRNPA1, GTF2F1, PPP2R1A, KRAS, UBC, PTBP1, BRAF, POLR2A, TIAL1, NRAS, ESRP2, PIK3CA, PTPN11, FGF9, POLR2B	0.498493	0.564548	57
2	Hallmark	HALLMARK_CHOLESTEROL_HOMEOSTASIS	1.76386	0.000410918	0.00199561	Up in LC	IDI1, STX5, HMGCS1, CYP51A1, CTNNB1, SC5D, FASN, FDFT1, SQLE, CXCL16, PLAUR, PNRC1, DHCR7, TP53INP1, TM7SF2, LDLR, CHKA, SREBF2, ATF3, NIBAN1, NFIL3, STARD4, LGALS3, HMGCR	0.498493	0.547903	66
2	Reactome	REACTOME_OXIDATIVE_STRESS_INDUCED_SENESCENCE	1.70409	0.00043313	0.00209379	Up in LC	JUN, FOS, H2AZ2, H3-3B, MDM2, RBBP7, EZH2, MAPKAPK2, EED, UBC, H3C1, H2BC5, H3C4, MOV10, H2BC4, MAPK9, H2BC7, H4C16, PHC2, AGO1, TFDP2, CDKN2D, H2BC21, H4C5, H2AC20, H4C4, TNRC6A, MAP2K4, TXN, MAP3K5, H2BC15, E2F1, BMI1, H2BC8, MDM4, SCMH1, H3-3A, SUZ12, H3C12, H2BC11, MAPK1, CBX8	0.498493	0.499839	97
2	Reactome	REACTOME_NUCLEOTIDE_EXCISION_REPAIR	1.68326	0.000446804	0.00213964	Up in LC	SUMO1, UVSSA, COPS8, COPS2, RAD23B, RFC1, USP7, COPS4, UBE2N, XAB2, CDK7, ISY1, UBC, TCEA1, POLR2A, POLE2, COPS5, ACTR5, PRPF19, XPC, DDB1, ERCC5, POLR2B, CCNH, UBE2I, RPA3, INO80D, NFRKB, CETN2, INO80C, COPS3, POLR2I, PARP2, RFC2, RBX1, MCRS1, POLR2G	0.498493	0.48245	108
2	Reactome	REACTOME_RAF_INDEPENDENT_MAPK1_3_ACTIVATION	1.8526	0.000448734	0.00213964	Up in LC	DUSP1, DUSP10, DUSP8, DUSP5, JAK1, DUSP4, DUSP2, PTPN11, IL6ST	0.498493	0.715377	21
2	Reactome	REACTOME_REGULATION_OF_GLUCOKINASE_BY_GLUCOKINASE_REGULATORY_PROTEIN	1.88716	0.000444765	0.00213964	Up in LC	RANBP2, NUP98, NUP54, NUP93, NUP153, NUP88, RAE1, NUP58, SEC13, NUP133, NUP188, NUP214, POM121	0.498493	0.672584	30
2	Reactome	REACTOME_PRE_NOTCH_EXPRESSION_AND_PROCESSING	1.71508	0.000462893	0.00219717	Up in LC	JUN, FURIN, H2AZ2, SNW1, H3-3B, H3C1, ATP2A2, B4GALT1, H2BC5, H3C4, MOV10, NOTCH2NLB, H2BC4, MAML1, CREBBP, MAMLD1, NOTCH2NLC, SEL1L, H2BC7, H4C16, ST3GAL4, AGO1, TFDP2, AGO2, H2BC21, ATP2A1, H4C5, H2AC20, EP300, H4C4, TNRC6A, H2BC15, E2F1, H2BC8, NOTCH4, ELF3, H3-3A	0.498493	0.511216	86
2	Reactome	REACTOME_INTERLEUKIN_4_AND_INTERLEUKIN_13_SIGNALING	1.71063	0.000465652	0.00220031	Up in LC	FOS, JUNB, MCL1, CDKN1A, STAT3, SOCS3, ANXA1, HSP90AA1, HIF1A, PIK3R1, BCL6, F13A1, FSCN1, JAK1, GATA3, VIM, ITGAX, CXCL8, FOXO1, PTGS2, AKT1	0.498493	0.519116	78
2	Reactome	REACTOME_GLUCOSE_METABOLISM	1.73499	0.000471988	0.00222025	Up in LC	RANBP2, PPP2CA, NUP98, PPP2R1B, PGK1, PPP2R1A, PFKP, NUP54, NUP93, NUP153, NUP88, PFKFB2, RAE1, NUP58, ADPGK, GPI, SEC13, NUP133, ENO1, NUP188, NUP214	0.498493	0.531067	73
2	Reactome	REACTOME_INACTIVATION_OF_CSF3_G_CSF_SIGNALING	1.85191	0.000505621	0.00236784	Up in LC	UBE2D3, STAT3, SOCS3, UBC, JAK1, STAT5A, ELOC, HCK, RNF7, LYN	0.477271	0.69237	24
2	Reactome	REACTOME_TRANSPORT_OF_MATURE_MRNAS_DERIVED_FROM_INTRONLESS_TRANSCRIPTS	1.80778	0.000508755	0.00237193	Up in LC	RANBP2, NCBP1, NUP98, NXF1, NUP54, NUP93, NUP153, NUP88, RAE1, NUP58, SLBP, WDR33, SEC13, NUP133, NUP188, NUP214, POM121, EIF4E	0.477271	0.604228	43
2	Reactome	REACTOME_ACTIVATION_OF_GENE_EXPRESSION_BY_SREBF_SREBP	1.80603	0.000554493	0.00257373	Up in LC	IDI1, HMGCS1, CYP51A1, SC5D, FASN, FDFT1, SQLE, SREBF1, CREBBP, DHCR7, TM7SF2, RXRA, HELZ2, ACACA, SREBF2	0.477271	0.604282	42
2	Reactome	REACTOME_SARS_COV_1_MODULATES_HOST_TRANSLATION_MACHINERY	-1.8374	0.000564266	0.00260755	Down in LC	RPS5, RPS8, RPS21, RPS14, RPS24, RPS12, RPS27, FAU, RPS29, RPS19, RPS9, RPS20, RPS2, RPS13, RPS28, EEF1A1, RPS6, RPS17, RPS7, RPS4X, RPS10, RPS18, RPS3	0.477271	-0.574163	35
2	Reactome	REACTOME_NUCLEAR_EVENTS_KINASE_AND_TRANSCRIPTION_FACTOR_ACTIVATION	1.80059	0.000569363	0.00261957	Up in LC	FOS, FOSB, JUNB, PPP2CA, SGK1, MEF2D, JUND, PPP2R1B, PPP2R1A, MAPKAPK2, EGR2, DUSP4, MAPK7	0.477271	0.58118	51
2	Reactome	REACTOME_ATTENUATION_PHASE	1.83943	0.000622021	0.00284934	Up in LC	HSP90AB1, DNAJB6, HSP90AA1, DEDD2, DNAJB1, PTGES3, CREBBP, GML, HSPH1	0.477271	0.687703	24
2	Reactome	REACTOME_MITOTIC_SPINDLE_CHECKPOINT	1.6656	0.000628032	0.00286437	Up in LC	RANBP2, PPP2CA, UBE2S, MAPRE1, CENPM, CENPC, NUP98, NDEL1, AHCTF1, PPP2R1B, PPP2R1A, B9D2, RANGAP1, PPP2R5A, DYNC1H1, DYNLL2, ANAPC15, ANAPC2, CENPN, CENPA, ANAPC1, SEC13, DSN1, NUP133, NDC80, CLIP1, DYNC1LI1, NDE1, CENPE, ANAPC10, INCENP, RCC2, KIF18A, CLASP1, CDCA8, CENPF, CLASP2, MAD2L1, PMF1, SGO1, NUDC, PPP2R5B, PPP2R5C, CENPO, ZWILCH, NUP107	0.477271	0.477388	108
2	Reactome	REACTOME_MEIOSIS	1.69646	0.000634621	0.00288189	Up in LC	LMNA, H2AZ2, H3-3B, SYCE2, MLH1, RAD21, STAG2, LMNB1, H3C1, BRCA2, H2BC5, H3C4, H2BC4, TERF2, DIDO1, H2BC7, H4C16, SMC3, TINF2, SMC1B, H2BC21, UBE2I, H4C5, SYNE2, RPA3, STAG3, H2AC20, SMC1A, H4C4, DMC1, MND1, H2BC15, MSH4, TERF1, H2BC8, H3-3A, REC8	0.477271	0.505667	86
2	Reactome	REACTOME_CELLULAR_RESPONSE_TO_STARVATION	-1.54754	0.000647595	0.00292814	Down in LC	RPS5, ATP6V0E2, RPS8, ATP6V1C1, RPLP2, RPL35, RPS21, RPL28, ASNS, RPS14, RPS24, RPL13, RPS12, RPLP1, RPL36A, RPL18A, RPS27, FAU, ATP6V1F, RPL31, RPL19, RPL6, RPS29, RRAGB, RPS19, RPL26L1, RPS9, LAMTOR1, RPS20, RPS2, RPL13A, RPL35A, RPL14, RPL12, RPL34, RPL27, RPL37A, RPL36, RPL36AL, RPS13, TRIB3, RPS28, RPL18, RPS6, RPL26, RPS17, WDR59, CEBPB, RPL10, RPL7, LAMTOR4, RPS7, RPS4X, SESN1, RPS10, RPS1…	0.477271	-0.367047	149
2	Hallmark	HALLMARK_MYC_TARGETS_V2	1.75477	0.000651172	0.00293167	Up in LC	RRP12, WDR74, NPM1, SUPV3L1, NOLC1, TFB2M, RCL1, LAS1L, NOC4L, WDR43, PLK4, DUSP2, PPRC1, TCOF1, DDX18, GRWD1, MYBBP1A, HSPE1, MRTO4, MPHOSPH10, NDUFAF4, GNL3, PRMT3, MAP3K6, HSPD1, IPO4, TBRG4, MCM4, UTP20, PHB1	0.477271	0.558491	58
2	Hallmark	HALLMARK_ADIPOGENESIS	1.54672	0.000668052	0.00299482	Up in LC	ATP1B3, G3BP2, PDCD4, RIOK3, UBQLN1, SLC5A6, RNF11, ATL2, RMDN3, NDUFS3, ARL4A, SORBS1, PPM1B, BCL6, TOB1, STOM, PPP1R15B, IDH3A, IFNGR1, YWHAG, DLD, GHITM, ACO2, GADD45A, UBC, SDHB, STAT5A, CAVIN2, UCP2, ABCA1, NDUFA5, BAZ2A, DHCR7	0.477271	0.418522	180
2	Reactome	REACTOME_EXPORT_OF_VIRAL_RIBONUCLEOPROTEINS_FROM_NUCLEUS	1.87341	0.000686712	0.00305274	Up in LC	RANBP2, NUP98, NUP54, NUP93, NUP153, NUP88, RAE1, NUP58, SEC13, NUP133, NUP188, RAN, NUP214, POM121	0.477271	0.653744	33
2	Reactome	REACTOME_RHOBTB1_GTPASE_CYCLE	1.79161	0.000686793	0.00305274	Up in LC	TRA2B, COPS2, COPS4, SRRM1, CCT2, HNRNPC, TXNL1, CUL3, VIM, ROCK1, DBN1, MYO6, RHOBTB1	0.477271	0.680528	23
2	Reactome	REACTOME_OVARIAN_TUMOR_DOMAIN_PROTEASES	1.78434	0.000703139	0.0031122	Up in LC	TNFAIP3, RIPK2, TRAF3, TNIP3, TNIP1, OTUD3, RHOA, UBC, VCP, RIPK1, TRAF6, OTUD5, OTUB1	0.477271	0.609933	39
2	Reactome	REACTOME_TRNA_PROCESSING	1.62296	0.000731806	0.00322548	Up in LC	RANBP2, NUP98, MT-RNR2, FTSJ1, FAM98B, RTRAF, DDX1, NUP54, NUP93, NUP153, ELAC2, NUP88, RAE1, NUP58, RPP30, RPP14, TRMT6, TRMT61B, SEC13, NUP133, URM1, TRMT10C, NUP188, RAN, NUP214, NSUN2, TRMT12, TYW5, QTRT2, POM121	0.477271	0.463786	110
2	Reactome	REACTOME_SIGNALING_BY_RECEPTOR_TYROSINE_KINASES	1.42155	0.000841148	0.0036919	Up in LC	FOS, FOSB, IRS2, JUNB, PPP2CA, STAT3, LRIG1, FURIN, SGK1, CTNNB1, NCBP1, MEF2D, HNRNPH1, JUND, HSP90AA1, HNRNPM, HIF1A, PIK3R1, PPP2R1B, CHEK1, YES1, ATP6V1E1, PTPN1, AREG, HNRNPA1, GTF2F1, PPP2R1A, MAPKAPK2, GAB2, KRAS, RICTOR, PDE3B, EGR2, RHOA, RAP1B, PCSK6, PTPN2, UBC, PTBP1, BRAF, STAT5A, POLR2A, PXN, TIAL1, DUSP4, SH2D2A, EPS15, ATP6V1B2, CDC42, PDGFRB, NRAS, MAPK7, ROCK1, ELMO2, RIT1, CDC3…	0.477271	0.365088	414
2	Hallmark	HALLMARK_COAGULATION	1.67186	0.000854128	0.00373325	Up in LC	ANXA1, FURIN, PEF1, ARF4, USP11, ADAM9, MAFF, RAPGEF3, HTRA1, ISCU, C1R, CASP9, S100A13, PF4, PROS1, LAMP2, F2RL2, CSRP1, SERPINB2, RABIF, ITGB3, CTSO, PECAM1, TMPRSS6	0.477271	0.497242	87
2	Reactome	REACTOME_INTRA_GOLGI_AND_RETROGRADE_GOLGI_TO_ER_TRAFFIC	1.53149	0.000863576	0.00375888	Up in LC	STX5, TMF1, TUBA1A, ARF4, NAPA, RAB1A, CAPZA1, NAA30, BNIP1, DCTN6, SYS1, RAB30, CAPZA2, COPA, RAB18, TUBB1, KIF20B, DYNC1H1, TUBB2A, CYTH1, DYNLL2, DCTN4, TMED10, ARFGAP2, KIFAP3, GOSR1, VAMP3, KIF5B, KIF9, SURF4, SEC22B, TMED7, ARL1, PAFAH1B2, STX16, ARF1, COPE, DYNC1LI1, GCC1, CENPE, RAB9A, RAB43, KLC1, COG1, KIF18A, KIF16B, RAB39A, MAN2A1, ARCN1, RAB36, GOLGA4, GCC2, RAB3GAP2, YKT6, KIF3C, KI…	0.477271	0.414401	180
2	Reactome	REACTOME_DEADENYLATION_OF_MRNA	1.81907	0.000874199	0.0037894	Up in LC	EIF4A1, PABPC1, PAIP1, CNOT6L, EIF4G1, CNOT9, EIF4A3, EIF4A2, CNOT2, CNOT8, EIF4B, EIF4E, PAN3, TUT4	0.477271	0.676519	25
2	Reactome	REACTOME_AMYLOID_FIBER_FORMATION	1.71034	0.000879568	0.00379698	Up in LC	SIAH2, FURIN, USP9X, H3-3B, GGA2, SIAH1, UBC, H3C1, H2BC5, H3C4, H2BC4, CST3, H2BC7, H4C16, LTF, H2AZ1, H2BC21, H4C5, APH1B, HSPG2, NCSTN, H2AC20, GGA3, ITM2B, H4C4, H2BC15, H2BC8, H3-3A, H3C12, H2BC11, SNCA	0.477271	0.528139	70
2	Reactome	REACTOME_RECRUITMENT_OF_MITOTIC_CENTROSOME_PROTEINS_AND_COMPLEXES	1.67811	0.000896737	0.00385524	Up in LC	MAPRE1, TUBA1A, HSP90AA1, YWHAE, NEDD1, CSNK1E, PPP2R1A, TUBGCP5, YWHAG, HAUS8, CDK11B, CSNK1D, HAUS2, HAUS3, DYNC1H1, TUBGCP6, PLK4, ALMS1, CEP70, CCP110, NDE1, CETN2, CEP72	0.477271	0.50485	81
2	Reactome	REACTOME_TNFS_BIND_THEIR_PHYSIOLOGICAL_RECEPTORS	-1.85988	0.000903806	0.00386977	Down in LC	TNFRSF1A, TNFSF14, TNFSF13B, CD27, TNFRSF8, TNFRSF1B, TNFRSF14, EDAR	0.477271	-0.621282	26
2	Reactome	REACTOME_BETA_CATENIN_INDEPENDENT_WNT_SIGNALING	1.61841	0.000910926	0.0038844	Up in LC	PSMA2, PSMC1, CTNNB1, PSMB2, CLTB, PSMC4, PSMB7, PSMC2, PSMD7, PSMC3, PSMD11, PSMC6, KRAS, RHOA, UBC, PSMB3, PSMD12, MOV10, PSMA6, GNG10, GNB5, PSMD3, RYK, ROR2, PSMA3, PSMD6, AGO1, PSMD2, AGO2, PSMB6, FZD5, PDE6A, ITPR1, ARRB2, PSMD1, PSMD13, TNRC6A, GNG2, SMURF1, PSMA5, PSMB1	0.477271	0.458774	120
2	Reactome	REACTOME_DISEASES_OF_PROGRAMMED_CELL_DEATH	1.6687	0.000923171	0.00392067	Up in LC	LMNA, JUN, H2AZ2, H3-3B, RBBP7, EZH2, YWHAE, CAST, EED, LMNB1, H3C1, H2BC5, H3C4, RIPK1, H2BC4, H2BC7, H4C16, H2BC21, H4C5, H2AC20, SOD2, PRIM2, H4C4, GSDME	0.477271	0.506393	78
2	Reactome	REACTOME_RNA_POLYMERASE_II_PRE_TRANSCRIPTION_EVENTS	1.66757	0.000935904	0.00395872	Up in LC	CCNK, CCNT1, GTF2B, NCBP1, SUPT5H, GTF2F1, SUPT6H, CCNT2, CTDP1, TAF1, AFF4, CDK7, CDK9, TAF4B, TCEA1, POLR2A, PAF1, ELOC, TAF5, TAF13, TAF9, NELFE, POLR2B, CCNH, TAF9B, NELFCD, TAF11, POLR2I, NELFA, GTF2A2, POLR2G, TAF2, TAF10	0.477271	0.50605	78
2	Reactome	REACTOME_UNFOLDED_PROTEIN_RESPONSE_UPR	1.67313	0.000942681	0.00397137	Up in LC	LMNA, TSPYL2, DDIT3, DNAJB11, DIS3, DCP2, EXOSC9, EIF2AK3, HSPA5, CREB3, CALR, EDEM1, CREBRF, SRPRB, HERPUD1, DNAJC3, XBP1, CXCL8, CEBPG, ZBTB17, DDX11, SEC31A, ATF3, PLA2G4B, SRPRA, MYDGF, ATF4, EIF2S1, DNAJB9	0.477271	0.498711	86
2	Reactome	REACTOME_GOLGI_TO_ER_RETROGRADE_TRANSPORT	1.60756	0.000990662	0.00415682	Up in LC	TUBA1A, ARF4, NAPA, RAB1A, CAPZA1, BNIP1, DCTN6, CAPZA2, COPA, RAB18, TUBB1, KIF20B, DYNC1H1, TUBB2A, DYNLL2, DCTN4, TMED10, ARFGAP2, KIFAP3, KIF5B, KIF9, SURF4, SEC22B, TMED7, PAFAH1B2, ARF1, COPE, DYNC1LI1	0.45506	0.458167	113
2	Reactome	REACTOME_DEVELOPMENTAL_CELL_LINEAGES_OF_THE_EXOCRINE_PANCREAS	1.78954	0.00103394	0.00432111	Up in LC	CXCR4, ANXA1, CD74, GATA6, SLC4A4	0.45506	0.651639	27
2	Reactome	REACTOME_SNRNP_ASSEMBLY	1.72866	0.00105886	0.00440772	Up in LC	RANBP2, NCBP1, NUP98, NUP54, NUP93, NUP153, SNRPD1, NUP88, DDX20, RAE1, NUP58, SNRPF, SEC13, NUP133, SMN1, NUP188, SNRPG, NUP214, POM121, GEMIN6, SNRPE	0.45506	0.555862	54
2	Reactome	REACTOME_GENERATION_OF_SECOND_MESSENGER_MOLECULES	-1.78294	0.00109052	0.00452156	Down in LC	GRAP2, CD4, ITK, LCK, EVL, FYB1, LAT, LCP2, WAS, PLCG1, CD3D, CD3E, NCK1	0.45506	-0.561965	34
2	Reactome	REACTOME_PHOSPHORYLATED_BMAL1_CLOCK_ARNTL_CLOCK_ACTIVATES_EXPRESSION_OF_CORE_CLOCK_GENES	1.8003	0.00112551	0.00464825	Up in LC	PER1, CRY1, CRY2, BHLHE40, BMAL1, PER2, CREM, CREBBP, RBM4	0.45506	0.695182	21
2	Reactome	REACTOME_SMAD2_SMAD3_SMAD4_HETEROTRIMER_REGULATES_TRANSCRIPTION	1.79367	0.00117483	0.00483294	Up in LC	JUNB, CCNK, CCNT1, SMAD7, FURIN, YBX1, CCNT2, CCNC, CDK9, UBC, TGIF1	0.45506	0.621502	34
2	Reactome	REACTOME_RHO_GTPASE_EFFECTORS	1.46623	0.00119993	0.00491689	Up in LC	YWHAZ, RANBP2, PPP2CA, PPP1CB, H2AZ2, MAPRE1, TUBA1A, CENPM, AR, CTNNB1, CENPC, NUP98, NDEL1, H3-3B, AHCTF1, YWHAE, PPP2R1B, CDKN1B, PPP2R1A, YWHAQ, B9D2, PRC1, RANGAP1, YWHAG, RHOA, PPP2R5A, TUBB1, H3C1, DYNC1H1, TUBB2A, H2BC5, H3C4, DYNLL2, CDC42, H2BC4, CENPN, CENPA, ARPC2, ROCK1, KIF5B, ACTR2, KDM1A, SEC13, PRKCD, ABI1, DSN1, NUP133, NDC80, CLIP1, H2BC7, H4C16, DYNC1LI1, MYH10, H2BC21, NOXA1,…	0.45506	0.383748	275
2	Reactome	REACTOME_ASPARAGINE_N_LINKED_GLYCOSYLATION	1.46087	0.00129401	0.00528177	Up in LC	STX5, RPN1, GNE, TUBA1A, PSMC1, DPM1, ARF4, NAPA, RAB1A, MARCHF6, PDIA3, CAPZA1, RAD23B, UAP1, CD55, AREG, RNF103, PPP6C, TFG, DCTN6, CAPZA2, COPA, AMFR, ALG9, UBC, TUBB1, AMDHD2, CSNK1D, VCP, DYNC1H1, TRAPPC10, CALR, TUBB2A, B4GALT1, DDOST, EDEM1, DYNLL2, DCTN4, DERL1, TMED10, ARFGAP2, GOSR1, ANK3, DERL2, SEC22C, SEC13, MAGT1, SEC24B, SEL1L, SEC23A, SCFD1, SEC22B, TMED7, NUS1, SEC16A, B4GALT5, S…	0.45506	0.381678	284
2	Reactome	REACTOME_RESOLUTION_OF_SISTER_CHROMATID_COHESION	1.60044	0.00130611	0.0053105	Up in LC	RANBP2, PPP2CA, MAPRE1, TUBA1A, CENPM, CENPC, NUP98, NDEL1, AHCTF1, PPP2R1B, PPP2R1A, B9D2, RAD21, RANGAP1, STAG2, PPP2R5A, TUBB1, DYNC1H1, TUBB2A, DYNLL2, CENPN, CENPA, SEC13, DSN1, NUP133, NDC80, CLIP1, SMC3, DYNC1LI1, NDE1, CENPE, SMC1A, INCENP, RCC2, PDS5A, KIF18A, CLASP1, CDCA8, CENPF, CLASP2, MAD2L1, PMF1, SGO1, NUDC, PPP2R5B, PPP2R5C, CENPO, ZWILCH, NUP107	0.45506	0.454285	115
2	Hallmark	HALLMARK_OXIDATIVE_PHOSPHORYLATION	1.53641	0.00132558	0.00536886	Up in LC	CYCS, HSPA9, FDX1, DLST, VDAC2, NDUFS3, NDUFV2, ISCA1, ATP6V1E1, SDHA, SUPV3L1, IDH3A, SLC25A3, LRPPRC, DLD, UQCRC2, NDUFS6, LDHA, ACO2, PMPCA, SDHB, GLUD1, TIMM17A, NDUFB6, MDH1, VDAC1, ISCU, GPI, AFG3L2, ACAA1, TIMM9, CYB5R3, NDUFA5, NDUFB4, NDUFS4, IDH3B, OPA1, NDUFA6, ATP5MC3, MFN2, ATP5PO, MRPS22, NDUFAB1, MRPS15, PHYH, ATP6V0E1, COX7B, VDAC3, ETFDH, ATP5MC2, MDH2, ATP6V1H	0.45506	0.4129	198
2	Reactome	REACTOME_CYTOSOLIC_SENSORS_OF_PATHOGEN_ASSOCIATED_DNA	1.71883	0.00138072	0.00557066	Up in LC	NFKB2, POLR3E, DHX9, CTNNB1, RELA, NFKB1, NFKBIA, XRCC6, NFKBIB, CRCP, UBC, RIPK1, TICAM1, CREBBP	0.45506	0.536728	62
2	Reactome	REACTOME_REGULATION_OF_PLK1_ACTIVITY_AT_G2_M_TRANSITION	1.64224	0.00142029	0.00570837	Up in LC	PPP1CB, MAPRE1, TUBA1A, SKP1, HSP90AA1, YWHAE, NEDD1, CSNK1E, PPP2R1A, YWHAG, HAUS8, UBC, CSNK1D, HAUS2, HAUS3, DYNC1H1, OPTN, PLK4, ALMS1, CEP70, CCP110, BTRC, NDE1, CETN2, CEP72, CLASP1, NEK2, PRKAR2B, SFI1, HAUS6, RAB8A, CUL1, CDK5RAP2, CCNB1, PCNT, TUBB4B, PPP1R12A	0.45506	0.488432	87
2	Reactome	REACTOME_TP53_REGULATES_TRANSCRIPTION_OF_ADDITIONAL_CELL_CYCLE_GENES_WHOSE_EXACT_ROLE_IN_THE_P53_PATHWAY_REMAIN_UNCERTAIN	1.8064	0.00147473	0.00590453	Up in LC	RGCC, BTG2, PLK3, NPM1, CNOT6L, CNOT9, CNOT2, CNOT8, PLK2	0.45506	0.695082	20
2	Reactome	REACTOME_SRP_DEPENDENT_COTRANSLATIONAL_PROTEIN_TARGETING_TO_MEMBRANE	-1.59486	0.00154436	0.00615983	Down in LC	RPS5, RPS8, RPLP2, RPL35, RPS21, RPL28, RPS14, RPS24, RPL13, RPS12, RPLP1, RPL36A, RPL18A, RPS27, FAU, RPL31, RPL19, RPL6, RPS29, SSR4, RPS19, RPL26L1, RPS9, RPS20, SSR1, RPS2, RPL13A, RPL35A, RPL14, RPL12, RPL34, RPL27, RPL37A, RPL36, RPL36AL, RPS13, RPS28, RPL18, RPS6, RPL26	0.45506	-0.39524	109
2	Reactome	REACTOME_NEGATIVE_EPIGENETIC_REGULATION_OF_RRNA_EXPRESSION	1.61525	0.0015643	0.00621571	Up in LC	SMARCA5, H2AZ2, SAP30BP, H3-3B, ARID4B, SIRT1, POLR1F, CDK7, H3C1, SUDS3, H2BC5, H3C4, H2BC4, HDAC2, BAZ2A, SAP130, H2BC7, H4C16, CCNH, H2BC21, POLR1E, H4C5, H2AC20, H4C4, TTF1, H2BC15, SIN3B, H2BC8, H3-3A, H3C12, TBP, H2BC11	0.45506	0.481008	84
[truncated: 329 more rows]

## Sheet: Cluster_3
cluster	source	pathway	NES	pval	padj	direction	leadingEdge	log2err	ES	size
[truncated: 538 more rows]

## Sheet: Cluster_4
cluster	source	pathway	NES	pval	padj	direction	leadingEdge	log2err	ES	size
[truncated: 525 more rows]

[truncated: 18 more sheets: Cluster_5, Cluster_6, Cluster_7, Cluster_8, Cluster_9, Cluster_10, Cluster_11, Cluster_12, Cluster_13, Cluster_14, Cluster_15, Cluster_16, Cluster_17, Cluster_18, Cluster_19, Cluster_20, Cluster_21, Cluster_22]
